# Supplementary material for: Gene Expression Reprogramming by Citrate Supplementation Reduces HepG2 Cell Migration and Invasion
Source: Int J Mol Sci. 2024 Jun 13;25(12):6509. doi: 10.3390/ijms25126509 (PMC11203947; doi:10.3390/ijms25126509)
Supplement: Supplementary file 1 [file ijms-25-06509-s001.zip]

Archive with 7 entries (7 files):
- ijms-3010847-Figure S1.tiff
- Table S1_differential expression analysis.xlsx
- Table S2_GSEA  negative NES.xlsx
- Table S3_GSA positive NES.xlsx
- Table S4_ Top_GSEA.xlsx
- Table S5_GOMF_RNA_BINDING_normalized_Count.xlsx
- Table S6_GOMF_MONOOXYGENASE_ACTIVITY_normalized_Count.xlsx
