# Supplementary material for: Gene Expression Reprogramming by Citrate Supplementation Reduces HepG2 Cell Migration and Invasion
Source: Int J Mol Sci. 2024 Jun 13;25(12):6509. doi: 10.3390/ijms25126509 (PMC11203947; doi:10.3390/ijms25126509)
Supplement: Supplementary file 1 [file ijms-25-06509-s001.zip › Table S1_differential expression analysis.xlsx]

## Sheet: padj<=0.05
GeneName	baseMean	log2FoldChange	FC	FoldChange	lfcSE	stat	pvalue	padj
FUT1	16.2295	-4.15005	0.0563262	-17.7537	1.53425	-2.70493	0.00683183	0.0294352
EGR1	374.716	-3.88825	0.0675335	-14.8075	1.19115	-3.2643	0.00109736	0.00675357
EREG	259.885	-3.22464	0.106976	-9.3479	0.714263	-4.51464	6.34234e-06	9.24588e-05
TCIM	214.958	-2.98747	0.12609	-7.93081	0.723993	-4.12638	3.68519e-05	0.000412207
CHAC1	320.516	-2.95497	0.128963	-7.75418	1.05885	-2.79075	0.00525857	0.023913
AREG	137.066	-2.89221	0.134697	-7.42405	0.900796	-3.21072	0.00132402	0.0078583
INHBE	419.495	-2.82872	0.140757	-7.10442	0.65789	-4.29968	1.71044e-05	0.000214671
ANGPTL8	408.894	-2.7143	0.152375	-6.56274	0.433687	-6.25866	3.88302e-10	1.98124e-08
UGT2B27P	13.3439	-2.67402	0.15669	-6.38203	0.675529	-3.9584	7.54532e-05	0.000745874
ATF3	330.132	-2.57908	0.167348	-5.97557	0.996124	-2.58911	0.0096224	0.0387055
DLX2	282.088	-2.51824	0.174556	-5.72883	0.555053	-4.53694	5.70759e-06	8.39048e-05
AC126474.1	8.6717	-2.46158	0.181547	-5.50821	0.757782	-3.2484	0.00116054	0.0070558
TNS4	208.585	-2.42412	0.186323	-5.36703	0.688414	-3.52132	0.00042941	0.00309091
JUN	1302.4	-2.35508	0.195457	-5.11623	0.708266	-3.32513	0.000883765	0.00562843
FOS	70.1181	-2.21687	0.215107	-4.64885	0.377948	-5.86555	4.47644e-09	1.67753e-07
AC116025.2	16.9004	-2.21261	0.215744	-4.63513	0.645885	-3.4257	0.000613216	0.00414202
IGFBP1	1081.77	-2.19532	0.218344	-4.57992	0.450631	-4.87166	1.10662e-06	2.08528e-05
DDIT4	3011.64	-2.17151	0.221978	-4.50495	0.716099	-3.03242	0.00242602	0.0127611
CEBPB	463.744	-2.08906	0.235034	-4.2547	0.774213	-2.6983	0.00696949	0.0299505
BHLHE40	226.494	-2.07924	0.236639	-4.22585	0.217075	-9.57844	9.85264e-22	1.00542e-18
DKK4	430.501	-2.07865	0.236735	-4.22413	0.16057	-12.9455	2.49273e-38	1.65343e-34
IL11	11.5332	-2.07744	0.236935	-4.22057	0.796414	-2.60849	0.00909422	0.0369168
MIR17HG	27.6819	-2.07652	0.237085	-4.21789	0.480734	-4.31948	1.56397e-05	0.000199305
ASNS	37.766	-1.96587	0.255985	-3.90647	0.477338	-4.11839	3.8152e-05	0.000423181
AC131212.3	12.614	-1.96546	0.256057	-3.90539	0.603991	-3.25413	0.0011374	0.00695333
KCNG3	11.573	-1.96506	0.256129	-3.90428	0.633893	-3.09998	0.00193533	0.0106399
AC009961.3	8.39225	-1.95377	0.258141	-3.87385	0.774013	-2.52421	0.011596	0.0446669
SERPINE1	327.583	-1.94798	0.25918	-3.85833	0.236529	-8.23567	1.78555e-16	4.55522e-14
LINC02732	10.2811	-1.93875	0.260843	-3.83373	0.672856	-2.88137	0.00395948	0.0190777
DUSP6	1993.08	-1.93415	0.261675	-3.82153	0.503462	-3.8417	0.000122186	0.00110492
DDIT3	448.292	-1.925	0.26334	-3.79737	0.65535	-2.93736	0.00331021	0.0165087
AC116317.1	18.3559	-1.92391	0.263539	-3.79451	0.509106	-3.77901	0.000157455	0.00134969
DUSP5	14.611	-1.89251	0.269338	-3.7128	0.744443	-2.54218	0.0110163	0.042832
STC2	3304.02	-1.87591	0.272456	-3.67032	0.439745	-4.2659	1.99098e-05	0.000243882
SLC30A10	180.588	-1.85911	0.275646	-3.62784	0.242667	-7.66115	1.84278e-14	3.05579e-12
TNFRSF12A	373.622	-1.85166	0.277074	-3.60914	0.479497	-3.86166	0.000112618	0.00103066
PAX6	22.6253	-1.84118	0.279094	-3.58303	0.481565	-3.82332	0.000131665	0.0011736
AC007099.1	168.33	-1.83884	0.279547	-3.57722	0.287054	-6.40591	1.49479e-10	8.62169e-09
IER3	143.368	-1.83337	0.280608	-3.56369	0.549726	-3.33507	0.000852787	0.00546518
PCF11-AS1	14.8142	-1.83264	0.28075	-3.56189	0.607197	-3.0182	0.00254278	0.0132596
BHLHA15	109.465	-1.81039	0.285113	-3.50738	0.24157	-7.49427	6.66663e-14	9.82661e-12
TUBB1	27.9566	-1.76481	0.294265	-3.3983	0.460177	-3.83507	0.000125529	0.00112792
SPRY4	1149.84	-1.76412	0.294407	-3.39666	0.517239	-3.41064	0.000648098	0.00435546
F3	274.884	-1.68513	0.310974	-3.2157	0.236052	-7.13883	9.41267e-13	9.38861e-11
LINC00973	12.6581	-1.68053	0.311968	-3.20546	0.667106	-2.51913	0.0117644	0.0451582
SLC7A11	1348.63	-1.66288	0.315808	-3.16648	0.613881	-2.7088	0.00675274	0.0291988
SMOX	321.785	-1.66084	0.316254	-3.16201	0.234529	-7.08162	1.42481e-12	1.35982e-10
TRIB3	2645.4	-1.65375	0.317812	-3.14651	0.469592	-3.52169	0.000428812	0.00308829
SNAI1	10.7879	-1.64514	0.319716	-3.12778	0.64661	-2.54425	0.0109512	0.0426433
USP44	13.095	-1.63192	0.322659	-3.09924	0.568725	-2.86943	0.00411211	0.0196652
POLR3G	187.387	-1.61288	0.326944	-3.05863	0.183567	-8.78635	1.54502e-18	6.61167e-16
SIK1	12.5933	-1.60134	0.32957	-3.03425	0.618584	-2.58872	0.00963328	0.0387375
CLCF1	23.3091	-1.59708	0.330546	-3.0253	0.488266	-3.27092	0.001072	0.00662334
DLX1	580.984	-1.57696	0.335188	-2.9834	0.232264	-6.7895	1.12523e-11	8.67865e-10
ZFP69B	195.524	-1.57176	0.336398	-2.97267	0.266339	-5.90134	3.60556e-09	1.37446e-07
ADAT3	13.0646	-1.54321	0.34312	-2.91443	0.553145	-2.78989	0.0052726	0.0239542
TRIB1	732.695	-1.5325	0.345677	-2.89287	0.501673	-3.05479	0.00225222	0.012033
SNHG12	269.247	-1.52863	0.346606	-2.88512	0.214079	-7.14052	9.29813e-13	9.37542e-11
NFIL3	720.827	-1.51085	0.350904	-2.84978	0.214654	-7.03853	1.94273e-12	1.78974e-10
GDF15	923.297	-1.50215	0.353026	-2.83265	0.47244	-3.17957	0.00147495	0.00858943
SNHG1	3792.06	-1.49544	0.354672	-2.81951	0.209834	-7.1268	1.02731e-12	1.01704e-10
HES1	193.829	-1.49451	0.3549	-2.81769	0.278715	-5.36216	8.22319e-08	2.20382e-06
C2CD4A	59.2198	-1.47613	0.359451	-2.78202	0.359561	-4.10538	4.03649e-05	0.000442017
LUCAT1	21.441	-1.46336	0.362647	-2.7575	0.461668	-3.16973	0.00152582	0.00880832
LINC00641	97.7428	-1.45993	0.363511	-2.75095	0.224335	-6.50779	7.62655e-11	4.84085e-09
AC083843.2	38.3754	-1.45871	0.363819	-2.74862	0.396242	-3.68135	0.000231999	0.00185964
SNHG9	19.1496	-1.45234	0.365427	-2.73652	0.465995	-3.11665	0.00182918	0.0101872
LIF	32.0347	-1.45152	0.365636	-2.73496	0.381605	-3.80372	0.00014254	0.00125062
TMC7	33.7054	-1.43886	0.368859	-2.71106	0.379007	-3.79639	0.000146818	0.00127783
AKAP12	366.824	-1.43886	0.36886	-2.71106	0.577652	-2.49087	0.0127431	0.0480993
SLC16A6	43.6916	-1.41734	0.374402	-2.67093	0.352244	-4.02375	5.72798e-05	0.000594115
PROSER2	193.228	-1.41426	0.375203	-2.66523	0.283552	-4.98764	6.11205e-07	1.24733e-05
OSR1	91.2427	-1.38918	0.381782	-2.61929	0.26031	-5.33663	9.46894e-08	2.47273e-06
FBXL19-AS1	105.983	-1.36457	0.38835	-2.57499	0.254722	-5.35709	8.45727e-08	2.26198e-06
HAL	100.843	-1.36384	0.388545	-2.5737	0.250048	-5.45434	4.91564e-08	1.40676e-06
ERRFI1	11769.6	-1.36078	0.389371	-2.56824	0.202656	-6.71474	1.88401e-11	1.36575e-09
SDF2L1	210.976	-1.32932	0.397956	-2.51284	0.171702	-7.74202	9.78484e-15	1.75413e-12
LINC02348	161.051	-1.32042	0.400419	-2.49739	0.285406	-4.62646	3.71971e-06	5.90259e-05
CCDC87	22.5458	-1.31276	0.402549	-2.48417	0.472847	-2.7763	0.00549814	0.0247333
AGR2	1003.17	-1.30452	0.404856	-2.47002	0.162906	-8.00779	1.16787e-15	2.53982e-13
SIK1B	101.295	-1.30344	0.405159	-2.46816	0.327572	-3.97909	6.91784e-05	0.000696298
SLC25A32	35.718	-1.30141	0.405729	-2.4647	0.344324	-3.77961	0.000157071	0.00134955
GLYATL1	43.1836	-1.30137	0.40574	-2.46463	0.338222	-3.84769	0.000119239	0.001081
SLC25A25	409.773	-1.29948	0.406274	-2.46139	0.455033	-2.85578	0.00429308	0.0202965
ATAD3B	856.774	-1.29454	0.407666	-2.45299	0.120817	-10.7149	8.66454e-27	1.64205e-23
CTH	585.283	-1.29051	0.408807	-2.44614	0.50177	-2.57191	0.0101139	0.0402387
TLNRD1	251.955	-1.28464	0.410474	-2.43621	0.162888	-7.88661	3.10512e-15	6.14813e-13
AC107959.3	53.9414	-1.27342	0.413679	-2.41733	0.419248	-3.03738	0.00238646	0.012598
FOSL1	109.627	-1.27232	0.413993	-2.4155	0.301273	-4.22315	2.40915e-05	0.000286921
UPP1	47.0668	-1.26453	0.416236	-2.40248	0.340002	-3.71918	0.000199872	0.00164078
PUS7	809.58	-1.26395	0.416403	-2.40152	0.120119	-10.5225	6.80658e-26	1.1287e-22
PPARGC1B	115.475	-1.26308	0.416654	-2.40007	0.217497	-5.80733	6.34776e-09	2.24524e-07
IER5L	51.0922	-1.26225	0.416892	-2.3987	0.293921	-4.29453	1.75065e-05	0.000218683
GPHA2	79.075	-1.25618	0.41865	-2.38863	0.250291	-5.0189	5.19685e-07	1.08112e-05
SOX4	357.892	-1.24793	0.421053	-2.375	0.452457	-2.75811	0.0058137	0.0258374
CCDC85B	311.599	-1.24692	0.421347	-2.37334	0.212863	-5.85786	4.68872e-09	1.72779e-07
DDN	99.1788	-1.23947	0.423529	-2.36112	0.228924	-5.41432	6.15237e-08	1.69331e-06
MPP3	21.3701	-1.23163	0.425835	-2.34832	0.4831	-2.54943	0.0107898	0.0422109
AC093001.2	67.0759	-1.22318	0.428337	-2.33461	0.281788	-4.3408	1.41967e-05	0.000183382
TBX15	35.6758	-1.22008	0.429259	-2.3296	0.375935	-3.24546	0.00117262	0.00711946
SERPINB8	106.378	-1.21694	0.430195	-2.32453	0.244004	-4.98736	6.12102e-07	1.24733e-05
ARHGAP45	53.3253	-1.21525	0.430698	-2.32181	0.319997	-3.79769	0.00014605	0.00127467
SLC3A2	2935.87	-1.21434	0.430969	-2.32035	0.425277	-2.85541	0.00429808	0.0203129
EMSLR	203.96	-1.21109	0.431942	-2.31513	0.196722	-6.15635	7.444e-10	3.39354e-08
XRCC2	513.404	-1.20793	0.43289	-2.31005	0.14666	-8.23624	1.77711e-16	4.55522e-14
HAS3	65.6352	-1.20309	0.434345	-2.30232	0.322746	-3.72765	0.000193272	0.00159648
RABGGTB	3635.41	-1.19919	0.435521	-2.2961	0.100548	-11.9265	8.61075e-33	2.85575e-29
PDF	52.4708	-1.18934	0.438502	-2.28049	0.309453	-3.84337	0.000121355	0.00109815
PRR7	42.8301	-1.18571	0.439609	-2.27475	0.342603	-3.46088	0.000538422	0.00370664
C1orf216	60.5115	-1.18471	0.439912	-2.27318	0.275973	-4.29285	1.76391e-05	0.000219925
PPP2R2C	192.702	-1.17862	0.441775	-2.26359	0.187138	-6.2981	3.01311e-10	1.59888e-08
NEIL3	89.265	-1.17631	0.442481	-2.25998	0.270902	-4.34221	1.41058e-05	0.000182386
AL161891.1	70.3561	-1.16582	0.445711	-2.24361	0.265317	-4.39407	1.11248e-05	0.000147581
SAT1	2580.3	-1.16472	0.446051	-2.2419	0.146902	-7.92857	2.21687e-15	4.59516e-13
CHAC2	172.508	-1.1575	0.448289	-2.23071	0.199539	-5.80086	6.59741e-09	2.32152e-07
UFSP1	21.5668	-1.15742	0.448313	-2.23058	0.434722	-2.66244	0.0077576	0.0326085
LINC02027	93.562	-1.15084	0.450364	-2.22043	0.305523	-3.76677	0.00016537	0.00140448
EYS	19.038	-1.14999	0.450629	-2.21912	0.451433	-2.54741	0.0108524	0.0423454
CCDC144NL	115.689	-1.14953	0.450773	-2.21841	0.280095	-4.10406	4.05962e-05	0.000443616
GRPEL2	895.732	-1.14945	0.450796	-2.2183	0.167424	-6.86549	6.62612e-12	5.35988e-10
TIGD2	620.983	-1.14686	0.451607	-2.21431	0.190582	-6.01766	1.76961e-09	7.33612e-08
ERN1	384.422	-1.14514	0.452146	-2.21167	0.409961	-2.79329	0.00521749	0.023769
HCAR3	24.689	-1.14453	0.452338	-2.21074	0.415521	-2.75444	0.00587934	0.0260419
TMTC1	42.2656	-1.14337	0.452702	-2.20896	0.323206	-3.53757	0.00040382	0.00295156
ZSCAN12P1	25.8366	-1.13063	0.456716	-2.18954	0.403215	-2.80404	0.00504672	0.0231575
AC104958.2	345.566	-1.1245	0.458662	-2.18026	0.220692	-5.09533	3.4813e-07	7.77491e-06
SACS	623.193	-1.12444	0.45868	-2.18017	0.178189	-6.31039	2.78336e-10	1.4949e-08
RBM12	1922.26	-1.11758	0.460866	-2.16983	0.121951	-9.16416	4.99321e-20	2.6496e-17
THBS1	33.1333	-1.11412	0.461974	-2.16462	0.360505	-3.09043	0.00199864	0.0109455
DLEU2	122.541	-1.11222	0.462581	-2.16178	0.226836	-4.90321	9.42851e-07	1.80489e-05
DNAJC2	1244.41	-1.10601	0.464576	-2.1525	0.1168	-9.46933	2.81656e-21	2.33528e-18
NOCT	71.8399	-1.10541	0.46477	-2.1516	0.268477	-4.11734	3.83277e-05	0.000424774
URB2	398.607	-1.09174	0.469197	-2.1313	0.159212	-6.8571	7.02745e-12	5.65007e-10
AUNIP	304.504	-1.09064	0.469554	-2.12968	0.192941	-5.6527	1.57942e-08	5.06102e-07
YRDC	554.71	-1.08507	0.471371	-2.12147	0.175339	-6.18839	6.07801e-10	2.82915e-08
CSKMT	92.9505	-1.07867	0.473465	-2.11209	0.23895	-4.51421	6.35529e-06	9.25459e-05
CYP39A1	328.682	-1.07648	0.474186	-2.10888	0.194964	-5.5214	3.36318e-08	1.014e-06
MANF	621.399	-1.07379	0.475069	-2.10496	0.15281	-7.02697	2.1106e-12	1.91171e-10
LONRF3	100.463	-1.06971	0.476416	-2.09901	0.252842	-4.23073	2.3293e-05	0.00028015
WDR43	3713.06	-1.06606	0.477623	-2.0937	0.111634	-9.54953	1.30288e-21	1.23457e-18
TBC1D30	37.0579	-1.06542	0.477832	-2.09279	0.340956	-3.12482	0.00177916	0.00995882
SLC6A8	1368.05	-1.06286	0.478683	-2.08906	0.211761	-5.01914	5.19037e-07	1.08112e-05
HK2	1937.42	-1.06024	0.479551	-2.08528	0.105683	-10.0323	1.09961e-23	1.45874e-20
EXOSC3	465.065	-1.05898	0.47997	-2.08346	0.144617	-7.32266	2.43111e-13	3.04256e-11
ESAM	65.8052	-1.05388	0.481671	-2.0761	0.314551	-3.35042	0.000806888	0.00520378
EAF2	118.931	-1.04922	0.483231	-2.0694	0.234971	-4.4653	7.9955e-06	0.000111769
CCDC144NL-AS1	463.47	-1.04819	0.483575	-2.06793	0.165887	-6.31869	2.63795e-10	1.42837e-08
MYC	2928.76	-1.0474	0.483839	-2.0668	0.200022	-5.23641	1.63727e-07	4.01457e-06
ODC1	8165.04	-1.04513	0.484602	-2.06355	0.114929	-9.09367	9.5755e-20	4.53674e-17
KBTBD8	126.051	-1.04231	0.485551	-2.05952	0.211238	-4.93427	8.04502e-07	1.5718e-05
CENPE	1075.11	-1.04163	0.485777	-2.05856	0.149278	-6.97781	2.99819e-12	2.63404e-10
ZIC5	56.0178	-1.03737	0.487216	-2.05248	0.305969	-3.39043	0.000697821	0.00461021
PCCA-DT	52.5859	-1.02888	0.490091	-2.04044	0.342088	-3.00764	0.00263286	0.0136329
POLR1G	381.754	-1.02818	0.490327	-2.03946	0.139021	-7.39592	1.40434e-13	1.92062e-11
FBXO45	614.586	-1.025	0.49141	-2.03496	0.135019	-7.59152	3.16179e-14	5.05353e-12
RRM2	3483.23	-1.02483	0.491467	-2.03472	0.129529	-7.912	2.53286e-15	5.09104e-13
MAK16	703.359	-1.02346	0.491936	-2.03278	0.126511	-8.08989	5.97204e-16	1.32042e-13
SNHG26	103.978	-1.02138	0.492646	-2.02985	0.258936	-3.94451	7.99625e-05	0.000782865
IL18	769.487	-1.01684	0.494199	-2.02348	0.163976	-6.20113	5.60596e-10	2.66554e-08
RELT	99.6996	-1.01515	0.494775	-2.02112	0.221425	-4.58465	4.54755e-06	6.94221e-05
CCDC138	584.586	-1.01423	0.495092	-2.01982	0.123492	-8.2129	2.15902e-16	5.40407e-14
F13B	91.1348	-1.01406	0.495152	-2.01958	0.257684	-3.93528	8.3101e-05	0.000809412
MTHFD2	3999.25	-1.01288	0.495556	-2.01794	0.186015	-5.44517	5.17551e-08	1.45832e-06
SAPCD2	1940.1	-1.01138	0.496071	-2.01584	0.137948	-7.33162	2.27387e-13	2.90049e-11
FANCB	66.7655	-1.00989	0.496584	-2.01376	0.257902	-3.91579	9.01101e-05	0.000858148
DKK1	12515.9	-1.00938	0.49676	-2.01304	0.139652	-7.22782	4.90808e-13	5.49901e-11
AC010198.2	103.857	-1.009	0.496892	-2.01251	0.247201	-4.08169	4.47102e-05	0.000480652
FOXC1	137.478	-1.00449	0.498445	-2.00624	0.239683	-4.19093	2.77812e-05	0.000323853
RPL22L1	592.661	-0.999934	0.500023	-1.99991	0.159411	-6.2727	3.54849e-10	1.83884e-08
FICD	47.3127	-0.999775	0.500078	-1.99969	0.355572	-2.81174	0.00492747	0.0227365
SLC36A4	132.247	-0.995768	0.501469	-1.99414	0.223435	-4.45663	8.32574e-06	0.000115292
ZC3H12C	131.141	-0.994456	0.501925	-1.99233	0.258037	-3.85392	0.00011624	0.00105803
CEBPD	148.287	-0.992184	0.502716	-1.98919	0.208166	-4.76631	1.87633e-06	3.2453e-05
SNORA73B	45.4315	-0.991042	0.503114	-1.98762	0.304025	-3.25974	0.00111516	0.0068365
DDX21	7081.03	-0.990851	0.503181	-1.98736	0.111879	-8.85643	8.26181e-19	3.65337e-16
RIPK2	480.228	-0.989635	0.503605	-1.98568	0.166285	-5.95143	2.65811e-09	1.04948e-07
TIPIN	303.27	-0.987949	0.504194	-1.98336	0.147918	-6.67901	2.40555e-11	1.72497e-09
MNS1	26.4422	-0.98393	0.505601	-1.97785	0.382673	-2.5712	0.0101346	0.0402893
CCNE2	117.959	-0.980694	0.506736	-1.97341	0.220399	-4.44963	8.60187e-06	0.000118743
C16orf72	1416.04	-0.98011	0.506941	-1.97262	0.136833	-7.16281	7.90413e-13	8.25639e-11
BRIX1	914.529	-0.979558	0.507135	-1.97186	0.122521	-7.99502	1.29554e-15	2.77204e-13
RPP38	215.625	-0.979369	0.507201	-1.9716	0.182933	-5.3537	8.61742e-08	2.29096e-06
TMEM209	435.966	-0.979126	0.507287	-1.97127	0.157363	-6.2221	4.90541e-10	2.41019e-08
ADM	170.965	-0.97723	0.507954	-1.96868	0.193022	-5.06279	4.13161e-07	9.0595e-06
SPRY1	497.055	-0.976421	0.508239	-1.96758	0.21729	-4.49363	7.00203e-06	9.93658e-05
LRP8	842.578	-0.969997	0.510507	-1.95884	0.12634	-7.67766	1.62019e-14	2.72069e-12
ZNF90	52.0072	-0.969274	0.510763	-1.95786	0.283792	-3.41543	0.000636805	0.00428608
AC108479.1	30.8312	-0.967081	0.51154	-1.95488	0.362042	-2.67118	0.00755851	0.031903
C19orf48	1313.12	-0.96454	0.512442	-1.95144	0.139484	-6.91504	4.67743e-12	3.95228e-10
DDIAS	428.986	-0.961517	0.513517	-1.94736	0.136963	-7.02027	2.21442e-12	1.9849e-10
KISS1R	38.6924	-0.960783	0.513778	-1.94637	0.377022	-2.54835	0.0108235	0.0422679
FASTKD1	459.066	-0.958805	0.514483	-1.9437	0.137654	-6.96531	3.27675e-12	2.84113e-10
ACTR3B	158.471	-0.958189	0.514703	-1.94287	0.187452	-5.11164	3.19381e-07	7.25497e-06
CIP2A	661.665	-0.956895	0.515164	-1.94113	0.134018	-7.14006	9.32877e-13	9.37542e-11
SLF1	259.584	-0.952887	0.516598	-1.93574	0.165841	-5.7458	9.14866e-09	3.15237e-07
KRT8P12	56.0198	-0.951198	0.517203	-1.93348	0.302595	-3.14347	0.00166957	0.00947736
SNHG17	325.341	-0.950929	0.517299	-1.93312	0.194698	-4.88412	1.03891e-06	1.96888e-05
LCMT2	176.837	-0.950512	0.517449	-1.93256	0.186956	-5.08415	3.69271e-07	8.20561e-06
MTFR2	353.016	-0.948551	0.518153	-1.92993	0.154395	-6.14368	8.06299e-10	3.60732e-08
TAT	52.463	-0.948402	0.518206	-1.92973	0.324981	-2.91833	0.00351914	0.0173679
PRELID3A	93.2825	-0.944987	0.519434	-1.92517	0.262594	-3.59866	0.000319856	0.00244003
CDR2L	180.949	-0.943277	0.52005	-1.92289	0.181756	-5.18979	2.1053e-07	5.04132e-06
PUM3	852.587	-0.941712	0.520615	-1.92081	0.118888	-7.92098	2.35646e-15	4.80934e-13
EIF5A2	270.909	-0.941355	0.520743	-1.92033	0.151756	-6.20309	5.53667e-10	2.65179e-08
PLIN2	1778.37	-0.940917	0.520902	-1.91975	0.128183	-7.3404	2.12957e-13	2.7428e-11
ZNHIT2	87.5798	-0.938821	0.521659	-1.91696	0.258518	-3.63155	0.00028172	0.00218427
PVR	984.319	-0.936515	0.522493	-1.9139	0.14387	-6.50944	7.54297e-11	4.81082e-09
LOX	7033.66	-0.935681	0.522796	-1.91279	0.197571	-4.73593	2.18055e-06	3.71814e-05
ADORA2B	166.417	-0.935333	0.522922	-1.91233	0.255377	-3.66256	0.000249703	0.00198119
DBF4	1133.65	-0.935061	0.52302	-1.91197	0.124193	-7.5291	5.10902e-14	7.79038e-12
MAT2A	2213.73	-0.932803	0.52384	-1.90898	0.147088	-6.34182	2.27073e-10	1.25515e-08
ZNF37A	616.589	-0.932144	0.524079	-1.90811	0.156984	-5.93785	2.88788e-09	1.12678e-07
METTL18	116.313	-0.931459	0.524328	-1.9072	0.216121	-4.30989	1.63337e-05	0.000206257
BAZ1A	1268.19	-0.928663	0.525345	-1.90351	0.125203	-7.41728	1.19552e-13	1.65205e-11
CCDC112	212.734	-0.927436	0.525792	-1.90189	0.17069	-5.43344	5.52764e-08	1.54378e-06
KIAA1614-AS1	48.4458	-0.925189	0.526611	-1.89893	0.299678	-3.08728	0.00201995	0.0110456
NSRP1	277.491	-0.924986	0.526686	-1.89867	0.199083	-4.64623	3.38059e-06	5.44919e-05
MIXL1	580.907	-0.924653	0.526807	-1.89823	0.166371	-5.55777	2.73246e-08	8.31394e-07
GABPB1	472.474	-0.924322	0.526928	-1.89779	0.142881	-6.46918	9.8538e-11	6.0369e-09
HSPA5	10742.7	-0.923974	0.527055	-1.89733	0.138761	-6.65875	2.76161e-11	1.92819e-09
LETM2	45.8794	-0.9221	0.52774	-1.89487	0.369858	-2.49312	0.0126626	0.0479068
CEP290	551.729	-0.919519	0.528685	-1.89148	0.163831	-5.6126	1.99305e-08	6.26535e-07
STIL	1186.68	-0.919514	0.528687	-1.89148	0.156179	-5.88755	3.91972e-09	1.48994e-07
LRRC8B	1081.48	-0.917011	0.529605	-1.8882	0.113087	-8.10886	5.1096e-16	1.14888e-13
ITGA2	1139.25	-0.916882	0.529652	-1.88803	0.153134	-5.98744	2.13168e-09	8.61808e-08
LINC00862	80.2953	-0.914677	0.530463	-1.88515	0.251346	-3.63912	0.000273572	0.00213357
PUS1	573.167	-0.914456	0.530544	-1.88486	0.158589	-5.76621	8.10722e-09	2.83027e-07
NDUFAF4	389.609	-0.913247	0.530989	-1.88328	0.16744	-5.45416	4.92039e-08	1.40676e-06
INTS8	553.21	-0.912219	0.531367	-1.88194	0.130379	-6.99669	2.62084e-12	2.33342e-10
RIN2	106.34	-0.912041	0.531433	-1.88171	0.247802	-3.68052	0.000232755	0.00186457
LRR1	333.935	-0.911127	0.531769	-1.88051	0.153424	-5.93863	2.8742e-09	1.12475e-07
JAG1	2927.19	-0.908982	0.532561	-1.87772	0.190597	-4.76913	1.85024e-06	3.22117e-05
CENPI	294.027	-0.908636	0.532688	-1.87727	0.151768	-5.98701	2.1373e-09	8.61808e-08
MIOS	602.727	-0.908166	0.532862	-1.87666	0.142228	-6.38528	1.71081e-10	9.78257e-09
CP	1092.73	-0.908032	0.532911	-1.87648	0.181807	-4.99449	5.89925e-07	1.21145e-05
NAV2	1027.08	-0.907617	0.533065	-1.87594	0.220541	-4.11541	3.86494e-05	0.000427982
AMMECR1	206.088	-0.906636	0.533427	-1.87467	0.194151	-4.66976	3.01554e-06	4.92662e-05
CCNJ	590.751	-0.906378	0.533523	-1.87433	0.141128	-6.42237	1.34172e-10	7.84107e-09
VEGFA	1212.87	-0.905479	0.533855	-1.87317	0.211785	-4.27547	1.90738e-05	0.000235599
ARL4D	45.4068	-0.905257	0.533937	-1.87288	0.348241	-2.59951	0.00933566	0.0377697
CEBPG	1593.11	-0.903651	0.534532	-1.87079	0.200423	-4.50872	6.52213e-06	9.41662e-05
MARS2	353.377	-0.90219	0.535074	-1.8689	0.140172	-6.4363	1.22425e-10	7.21817e-09
JUND	694.143	-0.901606	0.53529	-1.86814	0.200101	-4.50576	6.61365e-06	9.49532e-05
FILIP1L	167.652	-0.899206	0.536182	-1.86504	0.231075	-3.89141	9.96642e-05	0.000933719
NCAPD2P1	115.157	-0.897701	0.536741	-1.8631	0.213115	-4.21229	2.528e-05	0.000299165
RDH14	481.609	-0.896071	0.537348	-1.86099	0.144456	-6.20307	5.53706e-10	2.65179e-08
FAM216A	167.908	-0.894621	0.537889	-1.85912	0.178254	-5.0188	5.1994e-07	1.08112e-05
ZNF594	132.105	-0.891833	0.538929	-1.85553	0.223508	-3.99016	6.60288e-05	0.000667128
TMEM268	169.872	-0.888339	0.540236	-1.85104	0.294742	-3.01395	0.00257868	0.0134099
NCR3LG1	1263.73	-0.887818	0.540431	-1.85038	0.179651	-4.94191	7.73626e-07	1.52495e-05
BCL2	70.3203	-0.886908	0.540772	-1.84921	0.276033	-3.21306	0.00131331	0.00780572
KNSTRN	700.29	-0.885946	0.541133	-1.84798	0.131483	-6.7381	1.60473e-11	1.20273e-09
DTWD1	255.194	-0.885135	0.541437	-1.84694	0.154526	-5.72805	1.01593e-08	3.42933e-07
GPCPD1	310.341	-0.884414	0.541707	-1.84601	0.18449	-4.79384	1.63616e-06	2.90955e-05
NCAPG	1628.08	-0.884329	0.541739	-1.84591	0.145314	-6.08565	1.1602e-09	5.02314e-08
TUBE1	418.068	-0.882114	0.542572	-1.84307	0.224794	-3.92411	8.70525e-05	0.00083684
ZNF503	300.793	-0.881561	0.54278	-1.84237	0.166348	-5.2995	1.16117e-07	2.95664e-06
OSGEPL1	178.652	-0.879621	0.54351	-1.83989	0.173417	-5.07228	3.93082e-07	8.69105e-06
POLR3K	320.162	-0.876724	0.544603	-1.8362	0.155317	-5.64473	1.65437e-08	5.2884e-07
FGA	14233.4	-0.87554	0.54505	-1.83469	0.202241	-4.3292	1.49655e-05	0.000191634
SPDL1	1017.23	-0.873005	0.546008	-1.83147	0.123166	-7.08804	1.36023e-12	1.31714e-10
PDZD8	2288.21	-0.872855	0.546065	-1.83128	0.119319	-7.31532	2.56764e-13	3.18339e-11
NOC3L	1045.67	-0.870792	0.546847	-1.82867	0.117944	-7.38311	1.54632e-13	2.07207e-11
NOP16	828.89	-0.868633	0.547666	-1.82593	0.11984	-7.2483	4.2205e-13	5.04406e-11
RAD54B	68.3186	-0.866486	0.548481	-1.82322	0.260316	-3.3286	0.000872844	0.00557225
NOP56	7756.75	-0.863866	0.549478	-1.81991	0.102054	-8.46479	2.56621e-17	8.10555e-15
FAM86EP	66.9836	-0.86319	0.549736	-1.81906	0.26059	-3.31244	0.000924864	0.00584787
SYDE2	256.606	-0.862728	0.549912	-1.81847	0.185476	-4.65143	3.29636e-06	5.33938e-05
CHD1	2161.3	-0.861064	0.550546	-1.81638	0.118724	-7.25266	4.08677e-13	4.97387e-11
LRFN4	142.006	-0.857965	0.55173	-1.81248	0.205538	-4.17425	2.98971e-05	0.000345362
FOXO3B	68.639	-0.856913	0.552133	-1.81116	0.272121	-3.14901	0.00163823	0.00933938
CNOT3	39.16	-0.85682	0.552168	-1.81104	0.323931	-2.64507	0.0081675	0.0339481
ADH4	2434.57	-0.855301	0.55275	-1.80914	0.164669	-5.19408	2.05738e-07	4.93548e-06
RASGEF1B	159.863	-0.853297	0.553518	-1.80662	0.241952	-3.52671	0.000420753	0.00305012
PSMC3IP	259.721	-0.851378	0.554255	-1.80422	0.157724	-5.39789	6.74297e-08	1.8368e-06
DIAPH3	547.714	-0.850487	0.554598	-1.80311	0.135421	-6.28031	3.3789e-10	1.75782e-08
C5orf34	129.187	-0.849742	0.554884	-1.80218	0.243947	-3.4833	0.000495264	0.00346778
PKD1L2	49.486	-0.849205	0.55509	-1.80151	0.303879	-2.79455	0.00519715	0.0236926
SNHG4	1941.85	-0.849174	0.555102	-1.80147	0.148295	-5.72623	1.02685e-08	3.45742e-07
RIOX1	274.67	-0.847402	0.555785	-1.79926	0.1763	-4.8066	1.53521e-06	2.74476e-05
FABP5	368.267	-0.845904	0.556362	-1.79739	0.171875	-4.92162	8.5831e-07	1.65982e-05
UCHL5	2023.04	-0.845432	0.556544	-1.7968	0.11698	-7.22714	4.93277e-13	5.49901e-11
TMPO	3520.78	-0.845119	0.556665	-1.79641	0.126387	-6.68673	2.28208e-11	1.64533e-09
WDR3	1522.54	-0.84455	0.556885	-1.7957	0.10988	-7.6861	1.51687e-14	2.61336e-12
UTP20	1720.91	-0.844538	0.556889	-1.79569	0.138396	-6.10233	1.04537e-09	4.56178e-08
MECOM	179.682	-0.843149	0.557426	-1.79396	0.201303	-4.18846	2.80859e-05	0.000326831
CHSY1	428.651	-0.843148	0.557426	-1.79396	0.153088	-5.50759	3.63779e-08	1.07962e-06
TMCC1	402.574	-0.842854	0.55754	-1.79359	0.254172	-3.31607	0.000912915	0.00578354
AL031985.3	103.763	-0.842658	0.557615	-1.79335	0.303182	-2.77938	0.0054463	0.0245918
ZNF860	41.8128	-0.842413	0.55771	-1.79305	0.327186	-2.57472	0.0100321	0.0400137
AHR	1908.64	-0.842044	0.557853	-1.79259	0.188716	-4.46195	8.1216e-06	0.000112936
TRAPPC12	148.905	-0.841656	0.558003	-1.79211	0.209464	-4.01814	5.86588e-05	0.000605578
ID1	3248.1	-0.841087	0.558223	-1.7914	0.172617	-4.87256	1.10164e-06	2.07886e-05
EHD4	363.49	-0.841032	0.558244	-1.79133	0.143062	-5.87879	4.13285e-09	1.56201e-07
CEP152	387.913	-0.840484	0.558456	-1.79065	0.166268	-5.055	4.30395e-07	9.31423e-06
DUSP7	150.074	-0.839741	0.558744	-1.78973	0.19498	-4.30681	1.65628e-05	0.000208267
C8orf76	61.1167	-0.839134	0.558979	-1.78898	0.263088	-3.18956	0.00142491	0.00834197
RPF2	920.583	-0.839	0.559031	-1.78881	0.12777	-6.56648	5.15198e-11	3.43448e-09
DMTF1	356.794	-0.83872	0.55914	-1.78846	0.192737	-4.35163	1.3513e-05	0.000175577
XRCC3	376.493	-0.836137	0.560142	-1.78526	0.163523	-5.11328	3.16609e-07	7.20435e-06
ZNF749	158.498	-0.834976	0.560592	-1.78383	0.202619	-4.12092	3.77359e-05	0.000419618
ZRANB2	1713.39	-0.834233	0.560881	-1.78291	0.17556	-4.75184	2.01574e-06	3.45936e-05
MMS22L	623.866	-0.831484	0.561951	-1.77952	0.144944	-5.73658	9.66051e-09	3.28606e-07
CPED1	2326.74	-0.829694	0.562648	-1.77731	0.117442	-7.06469	1.60974e-12	1.51453e-10
PFDN2	480.443	-0.829447	0.562745	-1.777	0.144468	-5.74137	9.39137e-09	3.21927e-07
RAB24	87.4467	-0.829296	0.562804	-1.77682	0.280928	-2.95199	0.00315731	0.0158895
MXD1	665.651	-0.827819	0.56338	-1.775	0.232175	-3.5655	0.000363169	0.00270511
LDLR	2102.48	-0.8266	0.563857	-1.7735	0.169894	-4.86539	1.14229e-06	2.14034e-05
FEM1A	638.875	-0.826499	0.563896	-1.77338	0.132752	-6.2259	4.788e-10	2.37894e-08
INTS13	811.395	-0.826411	0.56393	-1.77327	0.13777	-5.99848	1.99176e-09	8.18042e-08
RAD18	559.686	-0.825517	0.56428	-1.77217	0.133122	-6.20121	5.60303e-10	2.66554e-08
CDK5R1	46.9579	-0.825484	0.564293	-1.77213	0.293726	-2.81039	0.00494815	0.0227924
BLM	434.534	-0.824568	0.564651	-1.771	0.136725	-6.03084	1.6311e-09	6.91313e-08
AL512353.1	87.3535	-0.82449	0.564682	-1.77091	0.227477	-3.62451	0.000289515	0.00223948
AC010378.1	266.365	-0.824137	0.56482	-1.77048	0.205585	-4.00875	6.10403e-05	0.000624333
SNHG8	905.648	-0.823936	0.564899	-1.77023	0.197618	-4.16934	3.05477e-05	0.000350668
FOXQ1	3413.13	-0.823684	0.564997	-1.76992	0.215042	-3.83034	0.000127964	0.00114368
OSGIN2	388.836	-0.823475	0.565079	-1.76966	0.160287	-5.13749	2.78436e-07	6.43801e-06
COA7	1076.61	-0.822983	0.565272	-1.76906	0.117041	-7.03157	2.04223e-12	1.86843e-10
SMC4	2621.59	-0.822017	0.56565	-1.76788	0.111794	-7.35295	1.93886e-13	2.52166e-11
NCL	30910.7	-0.821343	0.565915	-1.76705	0.114939	-7.14587	8.94254e-13	9.19626e-11
HEY2	54.9643	-0.82053	0.566234	-1.76605	0.313636	-2.61619	0.00889176	0.0362836
ZNF609	753.758	-0.820428	0.566274	-1.76593	0.166987	-4.91312	8.96367e-07	1.72336e-05
ZNF232	300.139	-0.820259	0.56634	-1.76572	0.152867	-5.36583	8.0579e-08	2.16828e-06
CSGALNACT2	176.628	-0.8193	0.566717	-1.76455	0.182555	-4.48797	7.1906e-06	0.000101587
PTPDC1	185.943	-0.817854	0.567285	-1.76278	0.205991	-3.97034	7.177e-05	0.000715865
FUBP1	3612.65	-0.817016	0.567615	-1.76176	0.110602	-7.38699	1.50189e-13	2.03307e-11
HELLS	952.52	-0.816987	0.567626	-1.76172	0.12462	-6.55583	5.53322e-11	3.67019e-09
RAPGEF5	509.466	-0.81543	0.568239	-1.75982	0.158724	-5.1374	2.78563e-07	6.43801e-06
SLC19A1	644.563	-0.814375	0.568655	-1.75854	0.126196	-6.45324	1.09487e-10	6.57218e-09
XBP1	5682.11	-0.813208	0.569115	-1.75711	0.141618	-5.74227	9.3417e-09	3.21054e-07
TMEM62	571.216	-0.811585	0.569756	-1.75514	0.134716	-6.02443	1.69708e-09	7.14711e-08
NAA15	1810.61	-0.811543	0.569772	-1.75509	0.112337	-7.22417	5.04157e-13	5.57345e-11
RCC1	2804.35	-0.811342	0.569852	-1.75484	0.10365	-7.82769	4.96921e-15	9.28472e-13
AAK1	611.017	-0.81121	0.569904	-1.75468	0.139463	-5.81667	6.00327e-09	2.14414e-07
PRICKLE3	67.3218	-0.810844	0.570048	-1.75424	0.248172	-3.26727	0.0010859	0.00669401
ACSL4	7014.96	-0.810406	0.570221	-1.75371	0.130711	-6.19998	5.64696e-10	2.67545e-08
ORM1	1494.59	-0.808412	0.57101	-1.75128	0.194368	-4.15918	3.19387e-05	0.000364003
AFAP1	70.4619	-0.806171	0.571898	-1.74856	0.25933	-3.10867	0.00187931	0.0103908
PYROXD1	556.253	-0.805799	0.572045	-1.74811	0.180535	-4.4634	8.06694e-06	0.000112412
TRMT10A	164.276	-0.805746	0.572066	-1.74805	0.216278	-3.72551	0.000194918	0.00160607
WDR75	1556.35	-0.80569	0.572089	-1.74798	0.113093	-7.12411	1.04756e-12	1.0294e-10
LARP1B	1044.61	-0.805626	0.572114	-1.7479	0.118322	-6.80877	9.84358e-12	7.72692e-10
PELI1	832.522	-0.804699	0.572482	-1.74678	0.162301	-4.95806	7.11995e-07	1.41186e-05
PA2G4	3513.79	-0.804677	0.57249	-1.74675	0.105912	-7.59761	3.0166e-14	4.88027e-12
ENTR1	1126.52	-0.804623	0.572512	-1.74669	0.111207	-7.23539	4.64209e-13	5.30879e-11
RASSF1	234.551	-0.803547	0.572939	-1.74539	0.214447	-3.74707	0.000178911	0.00149744
AC005224.3	225.558	-0.803399	0.572997	-1.74521	0.19357	-4.15043	3.31848e-05	0.000375943
RRS1	379.085	-0.802731	0.573263	-1.7444	0.146437	-5.48174	4.21168e-08	1.23885e-06
FAM161A	131.173	-0.802225	0.573464	-1.74379	0.226449	-3.54264	0.000396147	0.00290614
PPRC1	885.701	-0.800873	0.574002	-1.74216	0.120231	-6.66113	2.71725e-11	1.90725e-09
RBBP8	1262.34	-0.800668	0.574083	-1.74191	0.127677	-6.27102	3.58682e-10	1.85147e-08
XPO1	6835.36	-0.80041	0.574186	-1.7416	0.107849	-7.42159	1.15724e-13	1.61599e-11
PNP	956.648	-0.799298	0.574629	-1.74025	0.164568	-4.85696	1.19201e-06	2.21164e-05
SLC7A5	3808.4	-0.798989	0.574752	-1.73988	0.202135	-3.95275	7.72592e-05	0.0007592
TASOR2	1480.87	-0.798308	0.575023	-1.73906	0.134742	-5.92472	3.12828e-09	1.20626e-07
PACC1	167.175	-0.798273	0.575037	-1.73902	0.198732	-4.01684	5.89842e-05	0.000607991
NOP58	3238.34	-0.797719	0.575258	-1.73835	0.100486	-7.93862	2.04449e-15	4.30512e-13
TXLNG	770.252	-0.797095	0.575507	-1.7376	0.135507	-5.88232	4.04552e-09	1.53337e-07
ANAPC10	126.536	-0.796479	0.575753	-1.73686	0.202671	-3.9299	8.49803e-05	0.000822058
CDCA7	983.491	-0.796268	0.575837	-1.7366	0.157889	-5.04323	4.57743e-07	9.82387e-06
RIOK1	793.809	-0.795735	0.57605	-1.73596	0.129016	-6.16771	6.92842e-10	3.18036e-08
GATA2	310.609	-0.794906	0.576381	-1.73496	0.241213	-3.29546	0.000982621	0.0061459
C2orf69	714.578	-0.794755	0.576441	-1.73478	0.128914	-6.165	7.04849e-10	3.22432e-08
AADAC	52.1654	-0.794644	0.576485	-1.73465	0.286104	-2.77746	0.00547851	0.0246813
CDH15	41.5783	-0.79441	0.576579	-1.73437	0.320168	-2.48123	0.0130931	0.0491212
RBM28	747.342	-0.794083	0.57671	-1.73398	0.131838	-6.02319	1.71007e-09	7.15641e-08
ZNF202	376.096	-0.793253	0.577041	-1.73298	0.191487	-4.14259	3.43406e-05	0.000387383
HSPA14	469.505	-0.792503	0.577342	-1.73208	0.149894	-5.28707	1.2429e-07	3.13466e-06
SKA3	456.218	-0.792033	0.57753	-1.73151	0.150188	-5.27361	1.33766e-07	3.33619e-06
SEMA3C	92.6743	-0.791422	0.577774	-1.73078	0.257943	-3.06821	0.00215346	0.0116224
NUF2	890.741	-0.789748	0.578445	-1.72877	0.137584	-5.7401	9.46219e-09	3.23519e-07
MYBBP1A	1192.93	-0.789646	0.578486	-1.72865	0.116077	-6.80275	1.02639e-11	7.96261e-10
CD55	430.766	-0.788464	0.57896	-1.72723	0.22904	-3.44247	0.000576431	0.00391665
JADE1	652.484	-0.78724	0.579451	-1.72577	0.159569	-4.93353	8.07559e-07	1.57545e-05
PLCXD2	76.0609	-0.785241	0.580255	-1.72338	0.23937	-3.28045	0.00103642	0.00643084
MIDN	1010.4	-0.781731	0.581669	-1.71919	0.198278	-3.9426	8.06019e-05	0.000787963
TUBB2A	91.537	-0.780089	0.582331	-1.71724	0.241926	-3.2245	0.00126194	0.00755454
SOWAHC	1130.8	-0.779124	0.582721	-1.71609	0.122432	-6.36372	1.96924e-10	1.11165e-08
F2RL1	680.048	-0.778817	0.582844	-1.71572	0.169969	-4.58211	4.60307e-06	7.0028e-05
EZH2	975.38	-0.77753	0.583365	-1.71419	0.126746	-6.13457	8.53897e-10	3.77593e-08
AL161772.1	163.607	-0.777502	0.583376	-1.71416	0.204775	-3.79685	0.000146545	0.00127731
C1orf112	405.094	-0.777436	0.583403	-1.71408	0.141996	-5.47506	4.37374e-08	1.28084e-06
TERT	103.714	-0.776675	0.583711	-1.71318	0.218544	-3.55386	0.000379627	0.00280721
LINC00513	124.861	-0.776529	0.58377	-1.713	0.255361	-3.04091	0.00235867	0.0124761
ADAMTS2	1421.12	-0.77589	0.584028	-1.71225	0.111085	-6.98466	2.85552e-12	2.52542e-10
GTDC1	109.142	-0.775038	0.584373	-1.71124	0.223323	-3.47047	0.00051954	0.00359532
IFRD1	239.68	-0.774982	0.584396	-1.71117	0.192648	-4.02278	5.75143e-05	0.000595152
EIF1	5877.15	-0.774549	0.584571	-1.71066	0.18772	-4.12609	3.68982e-05	0.000412377
SMIM13	509.045	-0.774275	0.584682	-1.71033	0.141655	-5.46591	4.60529e-08	1.33729e-06
CCAR1	2120.57	-0.774035	0.584779	-1.71005	0.14379	-5.38308	7.32222e-08	1.98238e-06
USP45	294.499	-0.773996	0.584796	-1.71	0.168716	-4.58757	4.48436e-06	6.86946e-05
ZFP36	241.15	-0.773546	0.584978	-1.70947	0.227706	-3.39713	0.000680969	0.00453957
STON2	53.6866	-0.772647	0.585342	-1.7084	0.306395	-2.52174	0.0116777	0.0448903
NIFK	1418.84	-0.771855	0.585664	-1.70746	0.129627	-5.95441	2.61005e-09	1.03358e-07
INTS6	945.995	-0.771743	0.58571	-1.70733	0.181157	-4.26007	2.04359e-05	0.000249635
ZNF598	558.454	-0.77147	0.58582	-1.70701	0.169258	-4.55794	5.16571e-06	7.69981e-05
ZNF273	214.493	-0.771403	0.585848	-1.70693	0.195106	-3.95376	7.69324e-05	0.000757111
DCUN1D5	1014.52	-0.771205	0.585928	-1.70669	0.119617	-6.44727	1.13881e-10	6.77464e-09
UTP15	538.581	-0.771019	0.586004	-1.70647	0.131294	-5.87246	4.29371e-09	1.61361e-07
HSPA13	827.33	-0.770099	0.586377	-1.70539	0.14756	-5.21888	1.80005e-07	4.36553e-06
CHCHD4	379.68	-0.77003	0.586405	-1.7053	0.143461	-5.36752	7.98265e-08	2.1524e-06
LYAR	867.11	-0.769559	0.586597	-1.70475	0.119237	-6.45404	1.0891e-10	6.56728e-09
SBDSP1	230.851	-0.768039	0.587215	-1.70295	0.174126	-4.41082	1.0298e-05	0.000138133
FOXD2-AS1	61.7358	-0.767845	0.587294	-1.70272	0.288777	-2.65895	0.00783841	0.0328774
SRM	1084.71	-0.767672	0.587365	-1.70252	0.125405	-6.12155	9.26672e-10	4.07061e-08
NFXL1	590.733	-0.765792	0.58813	-1.7003	0.127029	-6.0285	1.65488e-09	6.99161e-08
ZNF143	279.897	-0.765413	0.588285	-1.69986	0.155035	-4.93703	7.93223e-07	1.55333e-05
ZWILCH	719.126	-0.764924	0.588484	-1.69928	0.13455	-5.68505	1.30776e-08	4.26259e-07
GNL3	3114.91	-0.764766	0.588549	-1.69909	0.117949	-6.48385	8.94121e-11	5.56873e-09
MTCL1	857.894	-0.764609	0.588613	-1.69891	0.183391	-4.16927	3.05572e-05	0.000350668
CDC7	253.006	-0.763495	0.589068	-1.6976	0.163713	-4.66362	3.10698e-06	5.06976e-05
NUCB2	1090.67	-0.7633	0.589147	-1.69737	0.163353	-4.67271	2.97247e-06	4.86223e-05
PWP2	85.5051	-0.762697	0.589394	-1.69666	0.233477	-3.26669	0.00108811	0.00670453
SLC4A7	583.5	-0.761484	0.589889	-1.69523	0.146754	-5.18886	2.11586e-07	5.05749e-06
B3GNT10	102.752	-0.760705	0.590208	-1.69432	0.233993	-3.25098	0.00115009	0.0070083
NSUN2	1973.86	-0.75917	0.590836	-1.69252	0.107437	-7.06617	1.59268e-12	1.50918e-10
TRIP13	706.07	-0.758337	0.591177	-1.69154	0.131597	-5.76257	8.28448e-09	2.87701e-07
ZEB1	200.065	-0.757853	0.591376	-1.69097	0.190579	-3.97658	6.99146e-05	0.000701049
EIF3J	2255.38	-0.756745	0.59183	-1.68967	0.127382	-5.94077	2.83682e-09	1.11341e-07
XPOT	3377.39	-0.756535	0.591916	-1.68943	0.117292	-6.45001	1.11846e-10	6.68358e-09
DDX10	979.815	-0.756387	0.591977	-1.68925	0.119234	-6.34373	2.24261e-10	1.24515e-08
ZNF107	267.571	-0.754808	0.592625	-1.68741	0.172364	-4.37914	1.19148e-05	0.000156963
ZNF708	207.345	-0.754682	0.592677	-1.68726	0.209758	-3.59788	0.000320825	0.00244421
AL049840.5	66.1508	-0.754287	0.592839	-1.6868	0.263103	-2.86689	0.00414527	0.0197881
RCL1	376.945	-0.754112	0.592911	-1.68659	0.164015	-4.59782	4.26925e-06	6.60863e-05
CCNC	2005.4	-0.753256	0.593263	-1.68559	0.167897	-4.48642	7.24308e-06	0.00010222
MFHAS1	113.564	-0.752698	0.593492	-1.68494	0.213505	-3.52544	0.000422788	0.00305818
SMIM15	1209.88	-0.752601	0.593532	-1.68483	0.119014	-6.32365	2.55462e-10	1.38892e-08
DYRK2	327.374	-0.750256	0.594498	-1.68209	0.142376	-5.26954	1.36764e-07	3.40396e-06
ZCCHC8	681.843	-0.749182	0.594941	-1.68084	0.179516	-4.17333	3.00176e-05	0.000346272
CEBPZ	2393.81	-0.749146	0.594956	-1.6808	0.108164	-6.92602	4.32854e-12	3.68092e-10
SALL1	621.418	-0.749119	0.594967	-1.68077	0.140814	-5.31991	1.03818e-07	2.67427e-06
ZNF507	759.133	-0.747735	0.595538	-1.67915	0.158041	-4.73126	2.23131e-06	3.7945e-05
RAB5IF	432.783	-0.74761	0.595589	-1.67901	0.16914	-4.42006	9.86753e-06	0.000133166
ZNF639	693.345	-0.746995	0.595843	-1.67829	0.133225	-5.60702	2.0584e-08	6.44026e-07
YOD1	690.409	-0.746824	0.595914	-1.67809	0.182844	-4.08449	4.41733e-05	0.000475652
ZC3H15	3299.13	-0.746822	0.595915	-1.67809	0.106287	-7.02646	2.11836e-12	1.91171e-10
PITX1	328.064	-0.746561	0.596023	-1.67779	0.163755	-4.559	5.13983e-06	7.66985e-05
MYBL1	112.74	-0.746187	0.596177	-1.67735	0.205064	-3.63881	0.000273904	0.0021349
BEND3	207.598	-0.74617	0.596184	-1.67733	0.166136	-4.49133	7.07812e-06	0.000100212
DGKG	64.5537	-0.74499	0.596672	-1.67596	0.293491	-2.53838	0.0111368	0.0432244
PSMD12	2131.17	-0.744943	0.596691	-1.67591	0.115737	-6.43653	1.22233e-10	7.21817e-09
SLC16A3	2958.14	-0.744821	0.596742	-1.67577	0.11602	-6.41974	1.36505e-10	7.90774e-09
MAFG	703.047	-0.744735	0.596777	-1.67567	0.177758	-4.1896	2.79452e-05	0.000325479
GALK2	299.466	-0.744187	0.597004	-1.67503	0.148169	-5.02257	5.09845e-07	1.07019e-05
PINX1	61.8063	-0.743902	0.597122	-1.6747	0.2736	-2.71895	0.00654904	0.0284478
C21orf91	215.8	-0.743737	0.59719	-1.67451	0.185779	-4.00333	6.24562e-05	0.000636743
GEMIN5	2004.59	-0.74341	0.597326	-1.67413	0.116635	-6.37383	1.84364e-10	1.04969e-08
ERI2	845.573	-0.742433	0.59773	-1.673	0.133221	-5.57295	2.50454e-08	7.69104e-07
SH3RF1	235.301	-0.741554	0.598095	-1.67198	0.194149	-3.81952	0.000133712	0.0011873
ORC5	531.338	-0.740546	0.598513	-1.67081	0.167316	-4.42602	9.59858e-06	0.000130199
SFPQ	7510.29	-0.74036	0.59859	-1.67059	0.111022	-6.66857	2.58303e-11	1.82269e-09
PSMG1	1452.72	-0.739815	0.598816	-1.66996	0.120424	-6.14342	8.0761e-10	3.60732e-08
CLSPN	918.174	-0.738928	0.599184	-1.66894	0.153479	-4.81452	1.47553e-06	2.64876e-05
NUP107	1320.36	-0.738827	0.599226	-1.66882	0.122738	-6.01956	1.7489e-09	7.27302e-08
BOLA3	558.98	-0.738557	0.599338	-1.66851	0.129484	-5.70383	1.17142e-08	3.885e-07
N4BP2	535.755	-0.73834	0.599429	-1.66826	0.159617	-4.62569	3.73345e-06	5.91026e-05
NUFIP2	1577.24	-0.737437	0.599804	-1.66721	0.128925	-5.7199	1.06589e-08	3.57073e-07
GRHL1	200.124	-0.736104	0.600358	-1.66567	0.190566	-3.86273	0.000112129	0.00102789
PMS1	740.494	-0.73568	0.600535	-1.66518	0.130452	-5.63946	1.70584e-08	5.43982e-07
TAF1A	140.192	-0.735675	0.600537	-1.66518	0.204165	-3.60334	0.000314158	0.00240209
HK2-DT	68.9235	-0.735425	0.600641	-1.66489	0.259031	-2.83914	0.00452348	0.0211595
PNPT1	1549.59	-0.735005	0.600816	-1.6644	0.107761	-6.82067	9.0617e-12	7.24172e-10
EXOSC4	257.915	-0.734098	0.601194	-1.66336	0.158071	-4.64412	3.41536e-06	5.49856e-05
DNAH14	78.6092	-0.732512	0.601855	-1.66153	0.237425	-3.08523	0.00203394	0.0111084
GTPBP3	430.356	-0.732391	0.601906	-1.66139	0.136379	-5.37025	7.86264e-08	2.12435e-06
USP1	3748.89	-0.731942	0.602093	-1.66087	0.117797	-6.2136	5.17836e-10	2.50716e-08
AC124798.1	359.608	-0.73058	0.602662	-1.65931	0.186274	-3.92208	8.77896e-05	0.000842095
SELENOI	2639.16	-0.729979	0.602913	-1.65862	0.116971	-6.24068	4.35681e-10	2.1893e-08
EIF4A1	74.0891	-0.72943	0.603142	-1.65798	0.266178	-2.74038	0.00613682	0.0269662
SSR3	4194.06	-0.729342	0.603179	-1.65788	0.176212	-4.139	3.48819e-05	0.000392155
SUCLG2-AS1	132.093	-0.728355	0.603592	-1.65675	0.19418	-3.75093	0.00017618	0.00147831
NDC80	1416.83	-0.727125	0.604107	-1.65534	0.112386	-6.46991	9.80614e-11	6.0369e-09
GDPD1	120.197	-0.726506	0.604366	-1.65463	0.225696	-3.21896	0.00128655	0.00768106
MASTL	711.157	-0.725993	0.604581	-1.65404	0.144204	-5.03448	4.79142e-07	1.01864e-05
HSP90B1	24241.1	-0.725967	0.604592	-1.65401	0.124535	-5.82941	5.56225e-09	2.00513e-07
NOL8	1019.52	-0.724444	0.60523	-1.65226	0.114767	-6.31231	2.74897e-10	1.48243e-08
CDC6	2278.43	-0.72405	0.605396	-1.65181	0.131618	-5.50113	3.7737e-08	1.11745e-06
NCLN	1286.21	-0.723981	0.605425	-1.65173	0.139247	-5.19927	2.00067e-07	4.80814e-06
SLC38A1	4220.57	-0.723758	0.605518	-1.65148	0.118935	-6.08534	1.16245e-09	5.02314e-08
ELOVL6	134.506	-0.721735	0.606368	-1.64916	0.235093	-3.06999	0.00214062	0.0115672
RAI14	121.849	-0.721053	0.606654	-1.64839	0.201192	-3.5839	0.0003385	0.00255435
YDJC	396.335	-0.719969	0.60711	-1.64715	0.143847	-5.00512	5.58284e-07	1.15541e-05
RNF216P1	194.026	-0.718931	0.607547	-1.64596	0.183323	-3.92167	8.79362e-05	0.000842891
USP2-AS1	70.712	-0.718869	0.607573	-1.64589	0.262419	-2.73939	0.00615532	0.0270207
FADS1	4319.48	-0.718303	0.607812	-1.64525	0.127501	-5.63371	1.76377e-08	5.57101e-07
USP10	2001.8	-0.71797	0.607952	-1.64487	0.106648	-6.73214	1.67181e-11	1.23901e-09
RAB30	86.614	-0.717495	0.608152	-1.64432	0.236284	-3.03658	0.00239276	0.0126212
SLC7A1	2594.06	-0.715982	0.608791	-1.6426	0.176402	-4.05882	4.93221e-05	0.000523027
CYCS	2926.58	-0.715307	0.609076	-1.64183	0.122085	-5.85907	4.65461e-09	1.72e-07
ZNF473	305.196	-0.712657	0.610195	-1.63882	0.196034	-3.63537	0.000277578	0.00215847
ZMYM5	141.279	-0.712472	0.610273	-1.63861	0.249317	-2.8577	0.0042672	0.0202246
PRMT3	1174.45	-0.712312	0.610341	-1.63843	0.113151	-6.29525	3.06896e-10	1.62202e-08
SEH1L	2027.46	-0.711922	0.610506	-1.63799	0.116008	-6.13683	8.41847e-10	3.7351e-08
MALRD1	117.979	-0.711591	0.610646	-1.63761	0.214994	-3.30982	0.000933563	0.00588624
PPP2R2A	778.141	-0.711506	0.610682	-1.63751	0.121989	-5.83252	5.45949e-09	1.97884e-07
MMACHC	339.453	-0.711181	0.61082	-1.63714	0.175356	-4.05565	4.99949e-05	0.000528894
ZNF593	353.403	-0.711075	0.610865	-1.63702	0.170917	-4.16035	3.17764e-05	0.000362464
ZNF675	158.004	-0.710609	0.611062	-1.63649	0.216586	-3.28095	0.00103458	0.00642543
PCGF6	317.168	-0.71039	0.611155	-1.63625	0.154773	-4.58989	4.43488e-06	6.81728e-05
ALKBH8	500.046	-0.710344	0.611175	-1.63619	0.164268	-4.32429	1.53021e-05	0.000195755
BAG2	1404.94	-0.709734	0.611433	-1.6355	0.121329	-5.84966	4.92568e-09	1.80508e-07
CHRNA5	150.502	-0.708969	0.611757	-1.63464	0.18133	-3.90983	9.23593e-05	0.000873922
CDC20	2424.33	-0.708943	0.611768	-1.63461	0.110372	-6.42323	1.33417e-10	7.83144e-09
PDIA4	7511.77	-0.707667	0.612309	-1.63316	0.119621	-5.91591	3.30053e-09	1.26546e-07
MLKL	153.364	-0.707142	0.612532	-1.63257	0.195621	-3.61485	0.000300521	0.00230713
CLDN1	2515.29	-0.706385	0.612854	-1.63171	0.155889	-4.53133	5.86124e-06	8.58225e-05
MNX1	85.2522	-0.705583	0.613195	-1.6308	0.231335	-3.05005	0.00228805	0.0121901
DNAAF2	450.121	-0.705136	0.613385	-1.6303	0.133558	-5.27961	1.29458e-07	3.25264e-06
DIMT1	617.795	-0.705001	0.613442	-1.63015	0.140595	-5.0144	5.32004e-07	1.10338e-05
ZFP36L1	762.214	-0.70488	0.613494	-1.63001	0.165765	-4.25228	2.11601e-05	0.000256825
FAM86JP	55.6893	-0.704282	0.613748	-1.62933	0.281933	-2.49805	0.0124878	0.0474273
METTL4	384.715	-0.703972	0.61388	-1.62898	0.168361	-4.18132	2.8982e-05	0.000335786
C1orf109	725.439	-0.703943	0.613892	-1.62895	0.137954	-5.10275	3.34748e-07	7.53951e-06
USP38	396.098	-0.703222	0.614199	-1.62814	0.149039	-4.71839	2.37723e-06	4.00207e-05
ZNF138	178.404	-0.703014	0.614287	-1.6279	0.175395	-4.00818	6.11896e-05	0.000625379
CHST7	63.0845	-0.702442	0.614531	-1.62726	0.270833	-2.59364	0.00949663	0.0383041
CCNA2	2612.23	-0.702311	0.614587	-1.62711	0.15441	-4.54835	5.40682e-06	7.9963e-05
PIGA	292.943	-0.702254	0.614611	-1.62705	0.162739	-4.31523	1.59437e-05	0.000202401
BZW1	4944.48	-0.701283	0.615025	-1.62595	0.123662	-5.67097	1.41988e-08	4.58299e-07
ONECUT2	289.303	-0.700668	0.615287	-1.62526	0.185861	-3.76986	0.000163342	0.00139247
CEP97	131.865	-0.700551	0.615337	-1.62513	0.207364	-3.37837	0.000729175	0.00478163
SRPK1	3556.12	-0.700234	0.615472	-1.62477	0.102715	-6.81726	9.27926e-12	7.3273e-10
OTUD6B	276.211	-0.700072	0.615541	-1.62459	0.157595	-4.44224	8.90287e-06	0.000122389
LRRC58	1763.6	-0.699679	0.615709	-1.62414	0.140409	-4.98314	6.25607e-07	1.26901e-05
WAPL	1642.68	-0.698901	0.616041	-1.62327	0.116059	-6.02197	1.72304e-09	7.18802e-08
SLC2A8	744.147	-0.697509	0.616636	-1.6217	0.173766	-4.01408	5.96792e-05	0.000614678
TCERG1	2578.51	-0.697363	0.616698	-1.62154	0.148858	-4.68477	2.80277e-06	4.61882e-05
TIMM44	800.27	-0.696888	0.616902	-1.621	0.128809	-5.41022	6.29457e-08	1.72886e-06
LRIG3	629.296	-0.696872	0.616908	-1.62099	0.196385	-3.54851	0.00038742	0.00285528
IL4R	397.015	-0.696231	0.617182	-1.62027	0.231057	-3.01324	0.00258471	0.0134289
DLX6	94.5026	-0.696123	0.617229	-1.62015	0.223886	-3.10927	0.00187548	0.0103754
LINC00662	330.431	-0.695819	0.617359	-1.6198	0.226344	-3.07417	0.0021109	0.0114486
SPRED1	448.001	-0.695777	0.617377	-1.61976	0.148189	-4.69521	2.66331e-06	4.42195e-05
GNL2	1942.02	-0.695415	0.617532	-1.61935	0.107585	-6.46384	1.02081e-10	6.18362e-09
APOL6	371.929	-0.695006	0.617707	-1.61889	0.221266	-3.14104	0.0016835	0.00952786
TSR1	2036.44	-0.694837	0.617779	-1.6187	0.111002	-6.25969	3.85756e-10	1.97584e-08
HAUS6	1526.3	-0.694188	0.618057	-1.61797	0.110089	-6.30572	2.86854e-10	1.53444e-08
EVPL	1237.33	-0.693969	0.618151	-1.61773	0.172358	-4.02633	5.66547e-05	0.000588552
CCDC18	373.497	-0.693674	0.618277	-1.6174	0.15928	-4.35506	1.33028e-05	0.000173525
GARS1	3783.62	-0.692185	0.618916	-1.61573	0.16205	-4.27142	1.94233e-05	0.000239248
BAMBI	1657.77	-0.692043	0.618977	-1.61557	0.172004	-4.02341	5.73625e-05	0.000594424
SDE2	742.739	-0.691124	0.619371	-1.61454	0.130568	-5.29323	1.20175e-07	3.03665e-06
CSE1L	8965.42	-0.690797	0.619512	-1.61417	0.111751	-6.18155	6.34755e-10	2.94429e-08
HNRNPAB	4095	-0.688956	0.620303	-1.61212	0.121612	-5.66519	1.46858e-08	4.7287e-07
ECT2	1862.64	-0.688704	0.620411	-1.61183	0.118601	-5.80691	6.36373e-09	2.24524e-07
PAICS	10454.3	-0.688363	0.620558	-1.61145	0.133891	-5.14122	2.72967e-07	6.33074e-06
COQ3	241.095	-0.687499	0.620929	-1.61049	0.158318	-4.34252	1.40856e-05	0.000182302
VRK1	798.082	-0.687003	0.621143	-1.60994	0.14412	-4.76688	1.87101e-06	3.24031e-05
TSC22D2	289.414	-0.686146	0.621512	-1.60898	0.193774	-3.54096	0.000398672	0.00292036
MPP6	263.399	-0.68561	0.621743	-1.60838	0.150331	-4.56069	5.09868e-06	7.61702e-05
PIM3	538.434	-0.684788	0.622097	-1.60747	0.192728	-3.55313	0.000380682	0.00281188
ABCE1	3378.11	-0.683634	0.622595	-1.60618	0.126129	-5.42013	5.95547e-08	1.64928e-06
PDCD11	1621.42	-0.682872	0.622924	-1.60533	0.128664	-5.30743	1.11184e-07	2.84193e-06
PLD6	136.366	-0.68246	0.623102	-1.60487	0.252096	-2.70714	0.00678648	0.0292929
CANX	1394.3	-0.68226	0.623188	-1.60465	0.142129	-4.80028	1.58443e-06	2.82895e-05
GBE1	760.128	-0.682233	0.6232	-1.60462	0.162023	-4.21071	2.5457e-05	0.000300991
METTL3	801.377	-0.681965	0.623316	-1.60432	0.137952	-4.94349	7.67345e-07	1.51482e-05
ESF1	1721.29	-0.681896	0.623346	-1.60425	0.127741	-5.33812	9.39169e-08	2.4574e-06
WSB1	934.935	-0.680806	0.623817	-1.60304	0.147572	-4.61339	3.96159e-06	6.21211e-05
TARS1	2769.54	-0.679707	0.624292	-1.60181	0.122344	-5.5557	2.76504e-08	8.39384e-07
NOL6	825.084	-0.679161	0.624528	-1.60121	0.129181	-5.25745	1.46068e-07	3.60174e-06
SIAH1	514.058	-0.678864	0.624657	-1.60088	0.173946	-3.90273	9.51149e-05	0.000896994
MELK	893.108	-0.678726	0.624717	-1.60073	0.121294	-5.5957	2.19736e-08	6.82307e-07
SLC1A5	3525.49	-0.676784	0.625558	-1.59857	0.164303	-4.11912	3.80325e-05	0.000422562
GLS	2253.64	-0.676413	0.625719	-1.59816	0.124224	-5.4451	5.17765e-08	1.45832e-06
MYO1B	3189.89	-0.676406	0.625722	-1.59815	0.106928	-6.32582	2.5189e-10	1.38082e-08
TBC1D31	289.496	-0.676025	0.625888	-1.59773	0.171826	-3.93435	8.34217e-05	0.000811939
RPL36A	66.3312	-0.675804	0.625983	-1.59749	0.254838	-2.65189	0.00800416	0.0334646
ORM2	736.194	-0.675713	0.626023	-1.59739	0.172142	-3.92532	8.66157e-05	0.000833496
TCOF1	3617.4	-0.675589	0.626076	-1.59725	0.114212	-5.91524	3.31395e-09	1.26694e-07
LTV1	1035.91	-0.675117	0.626281	-1.59673	0.137724	-4.90196	9.48864e-07	1.81149e-05
TANGO6	532.017	-0.674687	0.626468	-1.59625	0.136438	-4.94501	7.614e-07	1.50533e-05
RUNX1	690.403	-0.674631	0.626492	-1.59619	0.174536	-3.86528	0.000110961	0.00102079
SGO1	307.11	-0.673207	0.627111	-1.59461	0.152321	-4.41967	9.88515e-06	0.000133269
SRRT	1901.73	-0.672636	0.62736	-1.59398	0.112803	-5.96292	2.47771e-09	9.87067e-08
GEMIN2	360.665	-0.671716	0.627759	-1.59297	0.151302	-4.43958	9.01362e-06	0.000123528
DSCC1	393.02	-0.671686	0.627772	-1.59293	0.157315	-4.2697	1.95735e-05	0.000240743
ZNF800	408.529	-0.671668	0.62778	-1.59291	0.147395	-4.55692	5.19099e-06	7.7288e-05
NUP88	1179.04	-0.671144	0.628008	-1.59234	0.111979	-5.9935	2.05374e-09	8.35734e-08
NLN	1335.31	-0.670414	0.628326	-1.59153	0.120175	-5.57864	2.4241e-08	7.47864e-07
DLGAP5	1221.33	-0.669606	0.628678	-1.59064	0.13354	-5.01428	5.32311e-07	1.10338e-05
EXOSC9	941.195	-0.669439	0.628751	-1.59045	0.13732	-4.87504	1.08787e-06	2.05874e-05
CHML	1008.36	-0.669393	0.628771	-1.5904	0.139967	-4.78251	1.73118e-06	3.0662e-05
KATNBL1	396.467	-0.668192	0.629295	-1.58908	0.149137	-4.48038	7.45091e-06	0.00010493
TAF12	411.997	-0.66813	0.629322	-1.58901	0.138485	-4.82456	1.4031e-06	2.5498e-05
RNASEH2B	424.411	-0.667038	0.629798	-1.58781	0.144195	-4.62594	3.72894e-06	5.91017e-05
PGAM5	1128.82	-0.666933	0.629844	-1.58769	0.123832	-5.38581	7.21205e-08	1.96056e-06
TRMT61A	454.816	-0.666515	0.630027	-1.58723	0.146553	-4.54796	5.41686e-06	8.00223e-05
CEP55	746.274	-0.666373	0.630089	-1.58708	0.119695	-5.56725	2.5879e-08	7.92864e-07
AMN1	116.628	-0.665956	0.630271	-1.58662	0.210166	-3.16871	0.00153115	0.00883143
NABP1	464.718	-0.66592	0.630287	-1.58658	0.244678	-2.72162	0.00649629	0.0282372
PNO1	1149.9	-0.665157	0.63062	-1.58574	0.11131	-5.97571	2.29088e-09	9.20934e-08
ADNP2	823.059	-0.665075	0.630656	-1.58565	0.122025	-5.4503	5.02853e-08	1.42605e-06
PRDX4	1697.34	-0.664897	0.630734	-1.58546	0.154693	-4.29817	1.7221e-05	0.000215726
BRCA2	729.705	-0.664566	0.630878	-1.58509	0.159462	-4.16756	3.07879e-05	0.000352705
CRY1	277.152	-0.664412	0.630946	-1.58492	0.162195	-4.09638	4.19663e-05	0.000455958
UTP6	1128.23	-0.66417	0.631052	-1.58466	0.11488	-5.78143	7.40698e-09	2.5995e-07
CDC45	503.701	-0.663991	0.63113	-1.58446	0.127244	-5.21825	1.80623e-07	4.37252e-06
PSMD14	2279.63	-0.663838	0.631197	-1.58429	0.107861	-6.15455	7.52904e-10	3.42056e-08
PGBD4	69.1559	-0.663737	0.631241	-1.58418	0.25738	-2.57882	0.00991383	0.0396374
GTF3A	1221.25	-0.663307	0.631429	-1.58371	0.131065	-5.06089	4.17297e-07	9.1053e-06
TOP1	3297.41	-0.662526	0.631771	-1.58285	0.12399	-5.3434	9.12193e-08	2.40102e-06
TUBA1B	12862.4	-0.662121	0.631948	-1.58241	0.128114	-5.16824	2.3631e-07	5.58803e-06
MTERF3	263.479	-0.661702	0.632132	-1.58195	0.17276	-3.83017	0.000128053	0.00114368
FAM135A	595.261	-0.661515	0.632214	-1.58174	0.143634	-4.60556	4.11359e-06	6.40503e-05
HASPIN	179.632	-0.661024	0.632429	-1.5812	0.200791	-3.2921	0.000994422	0.006208
WT1	359.456	-0.66018	0.632799	-1.58028	0.145517	-4.5368	5.7113e-06	8.39048e-05
AHCTF1	2184.2	-0.660036	0.632863	-1.58012	0.113518	-5.81437	6.08623e-09	2.16461e-07
PKD1	595.827	-0.659793	0.632969	-1.57986	0.207894	-3.1737	0.00150512	0.00873469
LIN9	361.744	-0.659329	0.633173	-1.57935	0.147665	-4.46504	8.0055e-06	0.00011179
TNFRSF21	570.799	-0.6588	0.633405	-1.57877	0.183113	-3.59777	0.000320957	0.00244421
PDK1	673.348	-0.658107	0.633709	-1.57801	0.178141	-3.6943	0.000220493	0.001776
THOC1	1254.78	-0.657982	0.633764	-1.57787	0.114347	-5.75425	8.70281e-09	3.00655e-07
DONSON	698.352	-0.657925	0.633789	-1.57781	0.130087	-5.05758	4.24603e-07	9.21895e-06
RPAP2	565.649	-0.65757	0.633945	-1.57742	0.124908	-5.26444	1.40617e-07	3.48027e-06
KNOP1	959.349	-0.657566	0.633947	-1.57742	0.120505	-5.45675	4.84932e-08	1.39245e-06
RNASET2	641.555	-0.657155	0.634128	-1.57697	0.222059	-2.95937	0.00308269	0.015579
SMG1	4473.45	-0.656823	0.634273	-1.57661	0.172127	-3.81591	0.000135679	0.00120235
NEMP1	614.338	-0.656466	0.63443	-1.57622	0.143548	-4.57313	4.80485e-06	7.25981e-05
TRABD	394.431	-0.655976	0.634646	-1.57568	0.137475	-4.77162	1.82754e-06	3.19844e-05
RHOQ	347.853	-0.65586	0.634697	-1.57555	0.140329	-4.67373	2.95785e-06	4.85029e-05
PER2	314.377	-0.655192	0.634991	-1.57483	0.17967	-3.64664	0.000265692	0.00208314
VPS37A	745.914	-0.654283	0.635391	-1.57383	0.123562	-5.29519	1.18893e-07	3.01574e-06
TRMT6	798.123	-0.653387	0.635786	-1.57286	0.115102	-5.67661	1.3739e-08	4.45627e-07
NUDCD1	973.077	-0.653367	0.635795	-1.57283	0.118169	-5.52908	3.21922e-08	9.72805e-07
DLL4	104.23	-0.652003	0.636396	-1.57135	0.243787	-2.67447	0.00748469	0.0317024
ZNF626	123.197	-0.651729	0.636517	-1.57105	0.246874	-2.63993	0.00829225	0.0343444
KLHL23	1227.55	-0.651635	0.636559	-1.57095	0.109872	-5.93085	3.01371e-09	1.169e-07
CEP43	642.672	-0.651423	0.636652	-1.57072	0.138688	-4.69704	2.63958e-06	4.39356e-05
LATS1	795.855	-0.651378	0.636672	-1.57067	0.143008	-4.55483	5.24269e-06	7.79519e-05
H2AZ1	4811.82	-0.651308	0.636703	-1.57059	0.12044	-5.40773	6.38297e-08	1.74591e-06
CAPN15	705.561	-0.651156	0.63677	-1.57043	0.163319	-3.98701	6.69114e-05	0.00067553
FBXO5	734.287	-0.651148	0.636773	-1.57042	0.147071	-4.42745	9.53552e-06	0.000129742
EIF2B3	586.935	-0.651007	0.636836	-1.57026	0.142385	-4.57217	4.82708e-06	7.28218e-05
RRP1B	1880.83	-0.650148	0.637215	-1.56933	0.121404	-5.35523	8.54462e-08	2.28074e-06
CASC19	788.748	-0.649996	0.637282	-1.56916	0.224734	-2.89229	0.00382442	0.0185978
TUBD1	282.988	-0.649577	0.637467	-1.56871	0.148595	-4.37146	1.2342e-05	0.000161948
CWC22	999.302	-0.649325	0.637579	-1.56843	0.113168	-5.73771	9.59671e-09	3.27275e-07
BUB1B	1486.44	-0.648742	0.637836	-1.5678	0.128187	-5.06089	4.17309e-07	9.1053e-06
NOLC1	4712.69	-0.648515	0.637937	-1.56755	0.10322	-6.28281	3.32502e-10	1.74347e-08
HAUS3	401.173	-0.648406	0.637985	-1.56744	0.143759	-4.51036	6.47169e-06	9.3838e-05
RANBP1	2598.48	-0.647272	0.638487	-1.5662	0.12088	-5.35467	8.5714e-08	2.2833e-06
IFT88	510.795	-0.647233	0.638504	-1.56616	0.12862	-5.03214	4.85031e-07	1.02622e-05
THAP6	208.049	-0.646678	0.63875	-1.56556	0.199623	-3.23949	0.00119742	0.00724347
MAGOHB	360.05	-0.646289	0.638922	-1.56514	0.154082	-4.19446	2.73522e-05	0.000319968
TUBA1C	5962.12	-0.64592	0.639085	-1.56474	0.128556	-5.02442	5.04959e-07	1.0633e-05
REXO5	237.936	-0.644705	0.639624	-1.56342	0.160051	-4.02813	5.62232e-05	0.000585843
ATAD2	3791.16	-0.644658	0.639644	-1.56337	0.102511	-6.28865	3.20245e-10	1.68586e-08
ZFP69	155.305	-0.644136	0.639876	-1.5628	0.203419	-3.16655	0.00154261	0.00888126
DYNC1LI1	885.007	-0.64409	0.639896	-1.56275	0.125595	-5.12831	2.92349e-07	6.70987e-06
PUS7L	1459.66	-0.644077	0.639902	-1.56274	0.130799	-4.92417	8.47171e-07	1.64164e-05
UHRF1	1590.88	-0.643113	0.64033	-1.5617	0.118035	-5.44848	5.08028e-08	1.43699e-06
PROSER1	1114.7	-0.642922	0.640415	-1.56149	0.139038	-4.62406	3.76305e-06	5.94294e-05
BICD1	121.56	-0.641484	0.641053	-1.55993	0.231675	-2.76889	0.00562473	0.0251724
DDX59	336.342	-0.641452	0.641067	-1.5599	0.163934	-3.91287	9.12052e-05	0.000865471
EXO1	656.974	-0.641435	0.641075	-1.55988	0.128918	-4.97553	6.50696e-07	1.30988e-05
NCOA7	684.813	-0.641286	0.641141	-1.55972	0.189681	-3.38087	0.000722562	0.00474295
NANP	703.407	-0.641119	0.641215	-1.55954	0.132976	-4.8213	1.42627e-06	2.5813e-05
POLA1	729.67	-0.641044	0.641249	-1.55946	0.131813	-4.86327	1.1546e-06	2.16036e-05
TNFAIP8	323.275	-0.639886	0.641764	-1.55821	0.152249	-4.20287	2.63547e-05	0.000309673
CCDC77	308.495	-0.63974	0.641829	-1.55805	0.152123	-4.20542	2.60599e-05	0.000307025
KDM1B	760.32	-0.639599	0.641891	-1.5579	0.12891	-4.96159	6.99186e-07	1.3948e-05
WDR4	289.684	-0.639264	0.64204	-1.55753	0.163063	-3.92036	8.8416e-05	0.000846879
EGLN1	182.224	-0.638952	0.642179	-1.5572	0.20252	-3.15501	0.00160492	0.00917707
NDUFAF3	317.269	-0.638629	0.642323	-1.55685	0.157682	-4.05011	5.11931e-05	0.000539847
CCT2	4799.25	-0.638552	0.642357	-1.55677	0.113326	-5.63463	1.75438e-08	5.56716e-07
OSMR	223.365	-0.637886	0.642654	-1.55605	0.172945	-3.68838	0.000225687	0.00181233
PSAT1	6193.09	-0.637822	0.642683	-1.55598	0.155366	-4.10528	4.03833e-05	0.000442017
SGTB	287.993	-0.637793	0.642695	-1.55595	0.149383	-4.26952	1.9589e-05	0.000240743
ZBTB2	785.435	-0.637414	0.642864	-1.55554	0.140589	-4.53388	5.79088e-06	8.49799e-05
SYNCRIP	4902.06	-0.637345	0.642895	-1.55546	0.13494	-4.72318	2.32184e-06	3.92876e-05
POLR1B	1687.18	-0.637297	0.642917	-1.55541	0.109435	-5.82351	5.76237e-09	2.07164e-07
ITPRIPL1	141.512	-0.637067	0.643019	-1.55516	0.225639	-2.82339	0.00475192	0.0220725
CEP57L1	324.429	-0.637062	0.643021	-1.55516	0.163034	-3.90753	9.32436e-05	0.000881661
GIN1	182.689	-0.636865	0.643109	-1.55495	0.202614	-3.14325	0.00167083	0.00948043
RFWD3	2367.75	-0.636672	0.643195	-1.55474	0.127389	-4.99786	5.79706e-07	1.19231e-05
PHTF2	488.188	-0.636349	0.643339	-1.55439	0.13282	-4.79106	1.65899e-06	2.94621e-05
ZFAND1	989.794	-0.635722	0.643619	-1.55372	0.180512	-3.52178	0.000428666	0.00308829
USP54	693.877	-0.635397	0.643764	-1.55337	0.196402	-3.23519	0.0012156	0.00734341
OIP5	437.637	-0.63475	0.644052	-1.55267	0.151873	-4.17948	2.92178e-05	0.000337928
TDRD3	240.292	-0.634652	0.644096	-1.55256	0.156817	-4.04709	5.18588e-05	0.000544702
SNORD17	117.872	-0.634356	0.644228	-1.55224	0.226238	-2.80393	0.00504837	0.0231575
ARSG	70.8753	-0.634209	0.644294	-1.55209	0.246856	-2.56915	0.0101949	0.0404549
ITPRIPL2	378.507	-0.633715	0.644515	-1.55156	0.187182	-3.38556	0.000710326	0.00467652
REL	214.554	-0.633582	0.644574	-1.55141	0.242709	-2.61046	0.009042	0.0367723
PKMYT1	397.645	-0.632477	0.645068	-1.55022	0.165515	-3.82127	0.000132765	0.00118205
FAM72B	133.31	-0.632443	0.645083	-1.55019	0.198457	-3.1868	0.00143856	0.00839965
SUPT20H	679.458	-0.632068	0.645251	-1.54978	0.145802	-4.33511	1.45685e-05	0.000187455
ABCF2	219.601	-0.631966	0.645296	-1.54968	0.161378	-3.91606	9.00065e-05	0.000857777
XPO4	1180.37	-0.631849	0.645349	-1.54955	0.121303	-5.20886	1.90001e-07	4.58283e-06
SASS6	458.703	-0.631575	0.645471	-1.54926	0.130963	-4.82254	1.41743e-06	2.5688e-05
SGO2	932.634	-0.630538	0.645935	-1.54814	0.125622	-5.01932	5.18556e-07	1.08112e-05
CENPO	863.043	-0.63038	0.646006	-1.54797	0.134093	-4.70108	2.58793e-06	4.313e-05
DOP1B	250.591	-0.630305	0.64604	-1.54789	0.176675	-3.5676	0.000360268	0.00268652
DDX39A	880.217	-0.630276	0.646053	-1.54786	0.122046	-5.16424	2.41416e-07	5.69862e-06
ZNF121	529.21	-0.630012	0.646171	-1.54758	0.147322	-4.27642	1.89921e-05	0.000235027
MTBP	195.578	-0.629417	0.646437	-1.54694	0.180322	-3.49052	0.000482089	0.00338919
KMT5A	377.486	-0.629264	0.646506	-1.54678	0.16176	-3.89012	0.000100195	0.000936709
SGK1	496.05	-0.629035	0.646609	-1.54653	0.194601	-3.23243	0.00122741	0.00739794
CCDC163	117.191	-0.628119	0.647019	-1.54555	0.199262	-3.15223	0.00162028	0.00925295
FAM120AOS	759.388	-0.627606	0.64725	-1.545	0.124391	-5.04543	4.52506e-07	9.76089e-06
CDC25A	909.042	-0.627249	0.64741	-1.54462	0.136993	-4.57868	4.67928e-06	7.10244e-05
THUMPD2	293.598	-0.626951	0.647544	-1.5443	0.156669	-4.00174	6.28777e-05	0.000639674
FAM118B	283.636	-0.626436	0.647774	-1.54375	0.16863	-3.71485	0.000203323	0.00166396
MAD2L1	1966.8	-0.625995	0.647973	-1.54328	0.142121	-4.40466	1.05948e-05	0.000141115
HMMR	3572.18	-0.625707	0.648102	-1.54297	0.107034	-5.84586	5.03949e-09	1.8417e-07
MSH2	2511.28	-0.625707	0.648102	-1.54297	0.119828	-5.22171	1.77277e-07	4.31516e-06
SHCBP1	839.405	-0.625351	0.648262	-1.54259	0.139174	-4.49332	7.01229e-06	9.93857e-05
WDR89	336.158	-0.625349	0.648263	-1.54258	0.153951	-4.06201	4.86525e-05	0.000517582
C1QBP	4788.38	-0.624579	0.648609	-1.54176	0.135649	-4.60436	4.13728e-06	6.43437e-05
HSPA9	13915.3	-0.623663	0.649021	-1.54078	0.100328	-6.21623	5.09235e-10	2.47455e-08
TEDC2	206.718	-0.623501	0.649094	-1.54061	0.168431	-3.70181	0.000214071	0.00173162
DNAJB11	877.195	-0.622758	0.649428	-1.53982	0.117842	-5.28469	1.25916e-07	3.16964e-06
MRTO4	2117.89	-0.622565	0.649515	-1.53961	0.108547	-5.73542	9.72707e-09	3.30024e-07
AP1M2	260.691	-0.620054	0.650647	-1.53693	0.167778	-3.69568	0.000219295	0.00176742
Z99572.1	157.199	-0.619871	0.650729	-1.53674	0.208111	-2.97856	0.00289605	0.0147652
LINC01146	253.859	-0.619677	0.650816	-1.53653	0.179502	-3.45221	0.000556014	0.00380996
MALT1	2176.81	-0.618456	0.651368	-1.53523	0.115726	-5.34416	9.08377e-08	2.39573e-06
VRK2	712.179	-0.617836	0.651648	-1.53457	0.127238	-4.85576	1.19925e-06	2.22196e-05
GNPNAT1	2812.87	-0.617772	0.651677	-1.5345	0.156066	-3.95841	7.54506e-05	0.000745874
OLMALINC	126.652	-0.617023	0.652015	-1.53371	0.247727	-2.49073	0.012748	0.0480993
FKBP5	1091.2	-0.616768	0.65213	-1.53344	0.119802	-5.14824	2.62948e-07	6.13051e-06
FRMD5	163.875	-0.616652	0.652183	-1.53331	0.203892	-3.0244	0.00249125	0.0130473
CENPBD1	542.326	-0.61663	0.652193	-1.53329	0.131923	-4.67417	2.9515e-06	4.84586e-05
SPRY2	581.45	-0.616251	0.652364	-1.53289	0.182042	-3.38521	0.00071123	0.00468015
CCP110	688.192	-0.615118	0.652876	-1.53168	0.145655	-4.22312	2.40939e-05	0.000286921
AMMECR1L	627.067	-0.614738	0.653048	-1.53128	0.178579	-3.44239	0.000576603	0.00391665
TMEM70	442.375	-0.614568	0.653125	-1.5311	0.155936	-3.94115	8.10922e-05	0.000792172
ZFP82	82.0576	-0.614384	0.653209	-1.5309	0.242927	-2.52909	0.0114359	0.0441655
ENPP1	1974.17	-0.613756	0.653493	-1.53024	0.209466	-2.9301	0.0033885	0.0167919
TENT4A	429.551	-0.61343	0.653641	-1.52989	0.147624	-4.15536	3.24777e-05	0.000368878
SLC9A1	195.889	-0.613376	0.653665	-1.52983	0.208032	-2.94846	0.0031936	0.0160115
UBE2T	712.606	-0.612736	0.653955	-1.52916	0.121097	-5.05987	4.19539e-07	9.13892e-06
TSEN2	236.546	-0.612316	0.654146	-1.52871	0.172616	-3.54727	0.000389248	0.00286717
UTP18	1596.73	-0.612257	0.654172	-1.52865	0.113283	-5.40467	6.49277e-08	1.77229e-06
RFK	571.562	-0.611486	0.654522	-1.52783	0.154323	-3.96238	7.42052e-05	0.000735729
TOE1	494.167	-0.611455	0.654536	-1.5278	0.148206	-4.1257	3.69611e-05	0.000412732
NRF1	284.682	-0.61132	0.654598	-1.52766	0.169959	-3.59687	0.000322073	0.0024513
NCOA5	891.057	-0.610439	0.654997	-1.52672	0.124173	-4.91602	8.83221e-07	1.70055e-05
CASP8	754.833	-0.61001	0.655192	-1.52627	0.147016	-4.14927	3.33544e-05	0.000377542
TLE1	773.546	-0.609679	0.655342	-1.52592	0.129291	-4.71555	2.41059e-06	4.05308e-05
AC020656.2	176.826	-0.609526	0.655412	-1.52576	0.204807	-2.97611	0.00291935	0.0148554
DNAJC10	2821.04	-0.609263	0.655532	-1.52548	0.115477	-5.27604	1.32004e-07	3.30975e-06
SSB	4743.37	-0.60868	0.655796	-1.52486	0.114495	-5.31621	1.05952e-07	2.71343e-06
LINC00910	101.569	-0.608539	0.65586	-1.52471	0.223553	-2.72212	0.00648646	0.028209
MIPOL1	239.247	-0.608028	0.656093	-1.52417	0.155016	-3.92237	8.76832e-05	0.000841682
DOHH	262.61	-0.607954	0.656126	-1.5241	0.166055	-3.66117	0.000251062	0.0019885
CGREF1	83.3221	-0.60742	0.65637	-1.52353	0.232082	-2.61727	0.00886365	0.0362358
TIGD6	96.0293	-0.607401	0.656378	-1.52351	0.233813	-2.5978	0.00938221	0.0379233
ZNF367	228.548	-0.60673	0.656683	-1.5228	0.210345	-2.88445	0.00392093	0.0189596
DHRS2	18897.6	-0.606599	0.656743	-1.52267	0.147148	-4.12238	3.74975e-05	0.000417317
R3HDM1	1217.64	-0.605422	0.657279	-1.52142	0.118465	-5.11056	3.212e-07	7.28382e-06
AKIRIN1	2952.49	-0.605191	0.657384	-1.52118	0.124367	-4.86617	1.1378e-06	2.13797e-05
U2SURP	3961.94	-0.605011	0.657466	-1.52099	0.113787	-5.31706	1.05459e-07	2.70603e-06
TIMM8A	377.33	-0.604994	0.657474	-1.52097	0.193591	-3.12512	0.00177732	0.00995272
HKDC1	793.183	-0.604338	0.657773	-1.52028	0.121088	-4.9909	6.00987e-07	1.23226e-05
THADA	631.894	-0.604059	0.657901	-1.51999	0.130558	-4.62676	3.71433e-06	5.90111e-05
DDX55	444.459	-0.603793	0.658022	-1.51971	0.14838	-4.06924	4.71662e-05	0.000503385
YWHAH	1309.24	-0.60362	0.6581	-1.51953	0.118403	-5.09801	3.43251e-07	7.6799e-06
CCNH	804.211	-0.6032	0.658292	-1.51908	0.138549	-4.35369	1.33865e-05	0.000174445
YARS1	3213.14	-0.603135	0.658322	-1.51901	0.141874	-4.2512	2.12625e-05	0.000257833
ORC2	1156.28	-0.602795	0.658477	-1.51866	0.121068	-4.97896	6.3927e-07	1.29474e-05
ZNF678	174.316	-0.602645	0.658546	-1.5185	0.193172	-3.11973	0.00181014	0.0101066
KIAA1841	308.89	-0.602116	0.658787	-1.51794	0.162623	-3.70252	0.00021347	0.00172883
CCDC58	865.492	-0.601749	0.658955	-1.51756	0.136483	-4.40896	1.03867e-05	0.000138762
HAUS2	572.955	-0.601173	0.659218	-1.51695	0.153077	-3.92725	8.59229e-05	0.000829588
SNHG3	2083.82	-0.600385	0.659578	-1.51612	0.120993	-4.96213	6.97257e-07	1.39304e-05
UHRF1BP1L	1144	-0.599921	0.65979	-1.51563	0.15736	-3.81241	0.000137616	0.00121419
HSP90AA1	24304.9	-0.599794	0.659848	-1.5155	0.121431	-4.93938	7.83704e-07	1.53796e-05
TDG	348.994	-0.599259	0.660093	-1.51494	0.185569	-3.2293	0.00124093	0.00746246
USP16	1145.04	-0.599192	0.660123	-1.51487	0.124031	-4.83099	1.35856e-06	2.48589e-05
BORA	560.119	-0.598974	0.660223	-1.51464	0.13102	-4.57163	4.83953e-06	7.28731e-05
FZD5	1530.83	-0.598917	0.660249	-1.51458	0.172103	-3.47999	0.000501434	0.00349738
FAM118A	569.806	-0.598316	0.660524	-1.51395	0.142688	-4.19317	2.75087e-05	0.000320958
CTPS1	1659.44	-0.59805	0.660646	-1.51367	0.116183	-5.14749	2.63993e-07	6.14409e-06
NKRF	324.587	-0.597739	0.660789	-1.51334	0.145125	-4.1188	3.80845e-05	0.000422786
NBPF1	525.448	-0.59769	0.660811	-1.51329	0.170665	-3.50213	0.000461562	0.00327788
TCP1	6702.87	-0.597501	0.660898	-1.51309	0.100848	-5.92478	3.12719e-09	1.20626e-07
FASN	15446.4	-0.597149	0.661059	-1.51272	0.139893	-4.2686	1.96704e-05	0.000241171
SNAPC1	146.053	-0.59682	0.66121	-1.51238	0.207044	-2.88257	0.00394446	0.0190211
EIF2S2	5373.55	-0.595835	0.661662	-1.51135	0.112473	-5.29759	1.17339e-07	2.98204e-06
ISCA1	633.403	-0.595725	0.661712	-1.51123	0.14107	-4.2229	2.41174e-05	0.000286943
FKBP4	1185.76	-0.595677	0.661734	-1.51118	0.118665	-5.01983	5.17183e-07	1.08112e-05
ARPC5L	583.062	-0.595415	0.661854	-1.51091	0.136393	-4.36543	1.26874e-05	0.000166151
STIP1	4179.21	-0.595167	0.661968	-1.51065	0.106198	-5.60434	2.09053e-08	6.5101e-07
USP37	818.866	-0.594799	0.662136	-1.51026	0.123056	-4.83358	1.34098e-06	2.4605e-05
BCAT1	1154.48	-0.594226	0.6624	-1.50966	0.118854	-4.99962	5.74424e-07	1.18328e-05
SUZ12	1394.72	-0.593771	0.662609	-1.50919	0.124549	-4.76737	1.86646e-06	3.24031e-05
NXT1	404.746	-0.593135	0.662901	-1.50852	0.154863	-3.83006	0.00012811	0.00114368
RPUSD1	437.491	-0.59261	0.663142	-1.50797	0.15155	-3.91033	9.2171e-05	0.000872763
TSEN15	808.337	-0.592368	0.663253	-1.50772	0.137296	-4.31453	1.59946e-05	0.000202854
MCL1	2861.9	-0.591805	0.663512	-1.50713	0.137194	-4.31363	1.60593e-05	0.000203479
GTF2E2	513.039	-0.591761	0.663532	-1.50709	0.138191	-4.28221	1.85045e-05	0.000229851
JMJD4	438.561	-0.591745	0.66354	-1.50707	0.143948	-4.11082	3.9426e-05	0.00043513
SLC17A9	1934.32	-0.591307	0.663741	-1.50661	0.126457	-4.67594	2.92609e-06	4.81009e-05
VMP1	2461.19	-0.590673	0.664033	-1.50595	0.11103	-5.31994	1.03804e-07	2.67427e-06
C12orf4	318.666	-0.59019	0.664255	-1.50544	0.162379	-3.63466	0.000278352	0.00216196
RCOR2	184.108	-0.589332	0.66465	-1.50455	0.202242	-2.91399	0.00356839	0.0175404
SPRED2	1403.41	-0.589026	0.664792	-1.50423	0.150478	-3.91438	9.06382e-05	0.000861323
DHX15	3279.32	-0.588983	0.664811	-1.50419	0.112274	-5.24593	1.55496e-07	3.82628e-06
BTG3	161.054	-0.588177	0.665183	-1.50335	0.186283	-3.15744	0.00159163	0.00912867
NPM1P27	411.433	-0.588142	0.665199	-1.50331	0.148704	-3.95512	7.64976e-05	0.00075395
NAF1	302.166	-0.587802	0.665356	-1.50295	0.150024	-3.91805	8.9268e-05	0.000852577
NOL10	1328.65	-0.587788	0.665362	-1.50294	0.110525	-5.31814	1.04833e-07	2.69517e-06
R3HCC1	262.987	-0.587524	0.665484	-1.50267	0.164259	-3.57681	0.000347812	0.00260873
GTPBP4	2193.95	-0.587484	0.665502	-1.50262	0.107648	-5.45747	4.82954e-08	1.38978e-06
KIF14	704.99	-0.58734	0.665569	-1.50247	0.146367	-4.01279	6.00046e-05	0.000617549
CACYBP	2278.48	-0.586966	0.665742	-1.50208	0.126626	-4.63541	3.56228e-06	5.69364e-05
SAMD4A	300.7	-0.586911	0.665767	-1.50203	0.226016	-2.59677	0.00941058	0.0380149
TMED5	4168.47	-0.586686	0.665871	-1.50179	0.16402	-3.57691	0.000347675	0.00260873
MTF1	410.006	-0.586168	0.66611	-1.50125	0.169431	-3.45963	0.00054092	0.00371998
RTKN2	390.686	-0.586167	0.66611	-1.50125	0.161925	-3.62	0.000294602	0.00226825
MCM10	675.851	-0.585996	0.666189	-1.50107	0.146117	-4.01046	6.06008e-05	0.000621275
ATAD3A	1124.43	-0.585894	0.666236	-1.50097	0.124344	-4.71187	2.45453e-06	4.12174e-05
GART	1871.32	-0.585775	0.666292	-1.50084	0.118962	-4.92406	8.47674e-07	1.64164e-05
PPFIA3	224.587	-0.585759	0.666299	-1.50083	0.1744	-3.3587	0.00078309	0.00507745
C17orf58	298.708	-0.585639	0.666354	-1.5007	0.168397	-3.47773	0.000505684	0.00351962
FOXN2	1467.09	-0.585631	0.666358	-1.5007	0.122122	-4.79547	1.62298e-06	2.88999e-05
DDN-AS1	148.75	-0.58524	0.666538	-1.50029	0.189299	-3.09162	0.00199068	0.0109116
FLAD1	389.967	-0.585093	0.666607	-1.50014	0.155771	-3.7561	0.000172582	0.00145364
FGG	20635.8	-0.584672	0.666801	-1.4997	0.179788	-3.25202	0.00114589	0.00699232
WDR36	1711.05	-0.583713	0.667244	-1.4987	0.11	-5.30649	1.11759e-07	2.85114e-06
CHAF1B	597.724	-0.583382	0.667398	-1.49836	0.13024	-4.4793	7.48891e-06	0.000105353
TBL2	727.631	-0.58162	0.668213	-1.49653	0.128069	-4.54147	5.58639e-06	8.23434e-05
TACC3	1458.98	-0.581142	0.668435	-1.49603	0.126118	-4.60791	4.06736e-06	6.34795e-05
NPM1	50234.5	-0.581105	0.668452	-1.49599	0.130482	-4.45353	8.4468e-06	0.000116724
POC5	186.684	-0.581104	0.668452	-1.49599	0.207289	-2.80335	0.00505744	0.0231831
TRMT10C	591.074	-0.580995	0.668503	-1.49588	0.167734	-3.46379	0.00053263	0.0036744
TBPL1	323.395	-0.580543	0.668712	-1.49541	0.148285	-3.91504	9.0388e-05	0.000860177
LRIG1	286.315	-0.580183	0.668879	-1.49504	0.167587	-3.46199	0.000536205	0.0036933
CDCA2	661.693	-0.579704	0.669101	-1.49454	0.185302	-3.12843	0.00175745	0.00985388
ARFGEF3	621.56	-0.579693	0.669106	-1.49453	0.15664	-3.70081	0.000214913	0.00173632
NAB2	428.198	-0.579206	0.669332	-1.49403	0.184965	-3.13143	0.00173959	0.00977441
ZBED3	693.854	-0.579015	0.669421	-1.49383	0.154051	-3.7586	0.000170866	0.00144285
MTERF2	239.475	-0.578659	0.669586	-1.49346	0.165587	-3.4946	0.00047477	0.00334983
ASF1A	1006.48	-0.577861	0.669956	-1.49263	0.134557	-4.29455	1.75046e-05	0.000218683
CENPL	237.28	-0.577516	0.670117	-1.49228	0.155618	-3.7111	0.000206358	0.00168154
RRP1	654.936	-0.577453	0.670146	-1.49221	0.1344	-4.29651	1.73507e-05	0.000217145
SVIL	284.617	-0.57697	0.67037	-1.49171	0.187326	-3.08003	0.00206982	0.0112672
ETS2	868.323	-0.576811	0.670444	-1.49155	0.1505	-3.83264	0.000126777	0.00113637
NAA25	1007.37	-0.576617	0.670534	-1.49135	0.124195	-4.64283	3.43665e-06	5.52614e-05
ZNF778	369.044	-0.57631	0.670677	-1.49103	0.154425	-3.73197	0.000189987	0.00157523
ZNF92	599.459	-0.57567	0.670974	-1.49037	0.133385	-4.31584	1.58997e-05	0.000202036
TXNDC9	1021.07	-0.575618	0.670999	-1.49032	0.135658	-4.24316	2.20391e-05	0.000266075
ZNF443	142.158	-0.575605	0.671005	-1.4903	0.195527	-2.94387	0.00324135	0.0162202
HUS1	131.448	-0.575343	0.671127	-1.49003	0.200439	-2.87041	0.00409936	0.0196201
CD302	350.702	-0.575305	0.671144	-1.48999	0.151391	-3.80013	0.000144619	0.00126468
GPAT3	385.968	-0.575239	0.671175	-1.48992	0.168208	-3.41982	0.000626635	0.00422406
DHX36	657.659	-0.575002	0.671285	-1.48968	0.12997	-4.42413	9.68329e-06	0.000130992
CCDC59	603.917	-0.574993	0.671289	-1.48967	0.139819	-4.11242	3.91535e-05	0.000433203
EEF1E1	815.254	-0.574791	0.671384	-1.48946	0.143873	-3.99513	6.46595e-05	0.00065579
GSE1	3259.64	-0.574548	0.671497	-1.48921	0.15693	-3.66116	0.000251073	0.0019885
TMEM131L	147.973	-0.574374	0.671578	-1.48903	0.226324	-2.53783	0.0111541	0.0432536
ATXN7	471.583	-0.574083	0.671713	-1.48873	0.176644	-3.24995	0.00115425	0.00702398
KIF20B	1746.61	-0.573525	0.671973	-1.48816	0.148639	-3.85851	0.000114081	0.00104156
MTDH	2628.93	-0.573343	0.672058	-1.48797	0.142362	-4.02735	5.64092e-05	0.000586461
ZSCAN29	593.087	-0.572853	0.672286	-1.48746	0.15464	-3.70443	0.000211868	0.00171904
PSME4	3153.77	-0.572418	0.672489	-1.48701	0.114472	-5.00049	5.71846e-07	1.1798e-05
WDHD1	880.071	-0.572161	0.672609	-1.48675	0.128599	-4.44918	8.6199e-06	0.000118745
C5	735.204	-0.57198	0.672693	-1.48656	0.133725	-4.27729	1.89184e-05	0.000234334
THAP5	349.533	-0.571946	0.672709	-1.48653	0.153498	-3.72607	0.000194485	0.00160488
KCTD15	270.777	-0.570919	0.673188	-1.48547	0.152246	-3.74997	0.000176858	0.00148306
RAD51D	300.886	-0.570831	0.673229	-1.48538	0.149624	-3.8151	0.000136129	0.00120473
ZNF480	425.529	-0.570826	0.673231	-1.48537	0.143422	-3.98005	6.89003e-05	0.000694025
SOCS4	604.638	-0.570767	0.673259	-1.48531	0.145376	-3.92614	8.63212e-05	0.000832221
PDCD2L	170.784	-0.570166	0.673539	-1.48469	0.193759	-2.94266	0.00325409	0.0162717
EMG1	1088.56	-0.569204	0.673988	-1.48371	0.124688	-4.56504	4.99388e-06	7.49421e-05
REEP4	428.011	-0.568761	0.674196	-1.48325	0.141106	-4.03072	5.56057e-05	0.000580839
SPTBN1	7963.28	-0.568176	0.674469	-1.48265	0.137607	-4.12897	3.64387e-05	0.000407929
CPLX2	453.575	-0.567571	0.674752	-1.48203	0.190053	-2.98638	0.002823	0.0144594
RRP9	571.507	-0.567123	0.674962	-1.48157	0.154377	-3.67362	0.000239137	0.00190649
PUSL1	280.531	-0.56708	0.674982	-1.48152	0.177851	-3.18851	0.00143007	0.00835741
LRWD1	206.056	-0.566184	0.675401	-1.4806	0.189181	-2.99282	0.00276412	0.0142293
BYSL	574.969	-0.566064	0.675457	-1.48048	0.13479	-4.19958	2.67405e-05	0.000313651
SBF2-AS1	243.305	-0.565558	0.675694	-1.47996	0.158511	-3.56795	0.000359786	0.00268443
BOLA3-AS1	224.711	-0.565453	0.675743	-1.47985	0.171847	-3.29045	0.00100029	0.00623583
CHD7	1031.54	-0.565309	0.675811	-1.4797	0.137482	-4.11187	3.92459e-05	0.000433864
DKC1	2687.36	-0.565305	0.675813	-1.4797	0.105002	-5.38375	7.29495e-08	1.97904e-06
NBN	1228.34	-0.565261	0.675833	-1.47965	0.118302	-4.77811	1.76952e-06	3.1216e-05
PPP3CC	178.344	-0.565196	0.675864	-1.47959	0.174989	-3.2299	0.00123835	0.00745034
PRPF4	954.162	-0.565004	0.675954	-1.47939	0.121953	-4.63297	3.6045e-06	5.75339e-05
FAM184A	661.422	-0.563978	0.676434	-1.47834	0.125489	-4.49426	6.98133e-06	9.93658e-05
PBK	1237.32	-0.563554	0.676633	-1.47791	0.132505	-4.25308	2.10851e-05	0.000256149
ZSCAN32	278.643	-0.563043	0.676873	-1.47738	0.171393	-3.2851	0.00101946	0.00634342
PPAT	1386.48	-0.562819	0.676978	-1.47715	0.121123	-4.64669	3.37311e-06	5.44376e-05
AVPI1	304.008	-0.562787	0.676993	-1.47712	0.168587	-3.33825	0.000843085	0.00541092
DUS3L	263.467	-0.562198	0.677269	-1.47652	0.174666	-3.21871	0.00128769	0.00768446
ARHGAP29	914.773	-0.562033	0.677347	-1.47635	0.127183	-4.41909	9.91162e-06	0.00013349
CDC42SE1	307.914	-0.562011	0.677357	-1.47633	0.195796	-2.87039	0.00409972	0.0196201
UNKL	278.16	-0.561756	0.677477	-1.47606	0.19883	-2.82531	0.00472345	0.0219787
RASSF3	887.269	-0.561572	0.677563	-1.47588	0.123688	-4.54025	5.61884e-06	8.27298e-05
SCLT1	277.817	-0.561161	0.677756	-1.47546	0.150433	-3.73031	0.000191244	0.00158269
C2orf49-DT	134.539	-0.561022	0.677822	-1.47531	0.204911	-2.73788	0.00618369	0.0271273
SFXN2	442.848	-0.560704	0.677971	-1.47499	0.150408	-3.72789	0.000193092	0.00159599
CENPK	520.796	-0.560673	0.677986	-1.47496	0.154776	-3.62248	0.000291794	0.00225186
DOT1L	880.055	-0.560592	0.678024	-1.47487	0.15774	-3.55389	0.000379576	0.00280721
C12orf29	299.173	-0.560389	0.678119	-1.47467	0.152838	-3.66655	0.000245848	0.00195529
NOL11	3017.88	-0.560347	0.678139	-1.47462	0.120405	-4.65385	3.25793e-06	5.29004e-05
SLC7A2	4402.85	-0.560193	0.678211	-1.47447	0.121055	-4.62761	3.69909e-06	5.88395e-05
CALR	11554.4	-0.55854	0.678989	-1.47278	0.10938	-5.1064	3.28353e-07	7.40804e-06
BUB1	2048.62	-0.558275	0.679114	-1.47251	0.131572	-4.24313	2.20425e-05	0.000266075
ODR4	778.485	-0.558259	0.679121	-1.47249	0.123817	-4.50875	6.52093e-06	9.41662e-05
CPSF2	2344.66	-0.557973	0.679256	-1.4722	0.110629	-5.04366	4.56715e-07	9.81975e-06
TNPO1	3114.12	-0.557742	0.679365	-1.47196	0.156163	-3.57153	0.0003549	0.00264946
NDC1	3003.24	-0.557683	0.679392	-1.4719	0.131938	-4.22684	2.36992e-05	0.000284262
SCML1	516.624	-0.556859	0.67978	-1.47106	0.149611	-3.72204	0.00019762	0.00162632
EPC2	729.314	-0.556591	0.679907	-1.47079	0.149759	-3.71659	0.000201932	0.00165667
CTDSPL2	1139.25	-0.556493	0.679953	-1.47069	0.133447	-4.17015	3.044e-05	0.000350363
ME2	849.006	-0.556149	0.680115	-1.47034	0.12122	-4.58792	4.47682e-06	6.86584e-05
RSL1D1	6752.09	-0.556119	0.680129	-1.47031	0.119658	-4.64759	3.35841e-06	5.43325e-05
CCT6A	7648.93	-0.555829	0.680266	-1.47001	0.112587	-4.93687	7.93878e-07	1.55333e-05
ATAD5	459.535	-0.555566	0.68039	-1.46975	0.146597	-3.78974	0.000150806	0.00130416
BAZ1B	3021.02	-0.555234	0.680547	-1.46941	0.118484	-4.68614	2.78407e-06	4.59944e-05
ICE1	1119.48	-0.555169	0.680578	-1.46934	0.144598	-3.83939	0.000123343	0.00111127
GINS4	676.311	-0.554896	0.680706	-1.46906	0.149161	-3.72012	0.000199126	0.00163567
FEM1B	1064.9	-0.554798	0.680752	-1.46896	0.115079	-4.821	1.42839e-06	2.58161e-05
CDCA4	564.205	-0.554014	0.681123	-1.46816	0.149794	-3.69849	0.000216883	0.00174904
ZNF281	1413.47	-0.553759	0.681243	-1.46791	0.133605	-4.14475	3.40188e-05	0.000384407
ZNF195	713.601	-0.553402	0.681412	-1.46754	0.154303	-3.58646	0.000335197	0.00253664
EIF4G2	21368.5	-0.552823	0.681685	-1.46695	0.107273	-5.15345	2.55738e-07	5.98345e-06
CHAMP1	771.399	-0.552326	0.68192	-1.46645	0.1405	-3.93116	8.45373e-05	0.000819789
POLE2	324.553	-0.552119	0.682018	-1.46624	0.163261	-3.38182	0.000720082	0.00472901
FRA10AC1	355.263	-0.551397	0.682359	-1.4655	0.144224	-3.82321	0.000131727	0.0011736
SLC18B1	339.622	-0.551257	0.682425	-1.46536	0.150628	-3.65972	0.000252487	0.00199731
DSG2	2539.94	-0.550983	0.682555	-1.46508	0.105714	-5.21199	1.86824e-07	4.5144e-06
MEX3A	150.503	-0.550699	0.682689	-1.4648	0.189518	-2.90579	0.00366327	0.0179391
LINC00909	291.801	-0.550293	0.682881	-1.46438	0.192247	-2.86242	0.00420413	0.0200043
MAIP1	655.857	-0.549342	0.683332	-1.46342	0.130382	-4.21333	2.51636e-05	0.000298054
SMC6	1970.31	-0.549336	0.683335	-1.46341	0.113446	-4.84228	1.28359e-06	2.36174e-05
PEX10	836.264	-0.549247	0.683377	-1.46332	0.118367	-4.6402	3.48067e-06	5.57663e-05
FAIM	299.909	-0.548962	0.683512	-1.46303	0.147535	-3.72088	0.000198528	0.00163177
RAB30-DT	318.935	-0.548859	0.683561	-1.46293	0.146134	-3.75585	0.000172755	0.00145416
GCC1	466.27	-0.5484	0.683778	-1.46246	0.199856	-2.74398	0.00607	0.0267257
SLC1A4	1288.92	-0.54835	0.683802	-1.46241	0.16534	-3.31649	0.000911552	0.00577811
CRACD	152.246	-0.548346	0.683804	-1.46241	0.194885	-2.81368	0.00489775	0.0226389
UHRF1BP1	2555.81	-0.548115	0.683913	-1.46217	0.181714	-3.01636	0.00255828	0.0133195
PES1	1554.81	-0.547793	0.684066	-1.46185	0.113766	-4.81508	1.47144e-06	2.645e-05
MTHFD1L	1339.82	-0.54761	0.684153	-1.46166	0.116468	-4.70182	2.57851e-06	4.30813e-05
FERMT1	1216.79	-0.547501	0.684204	-1.46155	0.110426	-4.95806	7.11993e-07	1.41186e-05
RBM15	455.397	-0.546844	0.684516	-1.46089	0.162296	-3.36943	0.000753241	0.00491514
OGFOD1	1947.66	-0.546582	0.68464	-1.46062	0.110399	-4.95098	7.38425e-07	1.46208e-05
ZNF544	246.965	-0.546513	0.684673	-1.46055	0.159398	-3.4286	0.000606699	0.00410636
MICA	146.766	-0.546375	0.684739	-1.46041	0.204315	-2.67417	0.0074914	0.0317106
NAE1	2674.13	-0.546121	0.684859	-1.46015	0.108294	-5.04296	4.58388e-07	9.82387e-06
COA6	504.689	-0.545868	0.684979	-1.4599	0.142339	-3.83497	0.000125579	0.00112792
ABCC4	772.304	-0.545441	0.685182	-1.45947	0.143304	-3.80619	0.000141123	0.001239
HOXA-AS2	130.836	-0.545193	0.6853	-1.45922	0.199718	-2.72981	0.00633709	0.0276903
AGPAT2	181.662	-0.545014	0.685385	-1.45903	0.213957	-2.54731	0.0108558	0.0423454
ZNF263	614.023	-0.54484	0.685468	-1.45886	0.120837	-4.5089	6.51651e-06	9.41662e-05
MON1A	207.809	-0.544568	0.685597	-1.45858	0.189179	-2.87859	0.00399457	0.0192024
LSM10	454.287	-0.544001	0.685866	-1.45801	0.144258	-3.77103	0.000162572	0.00138783
EXOSC8	972.848	-0.543473	0.686117	-1.45748	0.117236	-4.63573	3.55677e-06	5.69168e-05
TIMM9	456.403	-0.543466	0.686121	-1.45747	0.148541	-3.6587	0.000253495	0.00200409
ING3	223.563	-0.542872	0.686403	-1.45687	0.175449	-3.09419	0.00197351	0.0108274
TEX10	580.179	-0.542652	0.686508	-1.45665	0.144093	-3.76598	0.000165899	0.00140717
DHX37	783.128	-0.542221	0.686713	-1.45621	0.133569	-4.05948	4.91812e-05	0.00052195
ZSCAN16	136.475	-0.541924	0.686854	-1.45591	0.207085	-2.61692	0.00887269	0.0362504
AKAP10	482.038	-0.54188	0.686875	-1.45587	0.135713	-3.99283	6.52881e-05	0.000661154
USP36	1232.49	-0.541432	0.687089	-1.45542	0.131871	-4.10576	4.02996e-05	0.00044183
FBXO30	483.365	-0.541343	0.687131	-1.45533	0.143267	-3.77855	0.000157747	0.00135098
OSBPL10	496.149	-0.541298	0.687152	-1.45528	0.155761	-3.47518	0.000510519	0.00354199
RNF19A	678.615	-0.541127	0.687234	-1.45511	0.16844	-3.21259	0.00131546	0.00781149
MTPAP	529.324	-0.540902	0.687341	-1.45488	0.135995	-3.97737	6.96823e-05	0.000699578
RINT1	548.378	-0.540854	0.687364	-1.45483	0.13666	-3.95766	7.56866e-05	0.000747623
PPP1R35	201.334	-0.54084	0.68737	-1.45482	0.195197	-2.77074	0.00559294	0.0250831
GAN	350.646	-0.540425	0.687568	-1.4544	0.16938	-3.1906	0.00141976	0.00831545
MAP4K5	1092.16	-0.540267	0.687644	-1.45424	0.1247	-4.33253	1.47406e-05	0.000189302
SLC25A33	1443.01	-0.540173	0.687689	-1.45415	0.130719	-4.13233	3.591e-05	0.000402689
NAMPT	959.43	-0.539548	0.687986	-1.45352	0.118279	-4.56164	5.07545e-06	7.59943e-05
CCDC88A	1599.52	-0.539134	0.688184	-1.4531	0.136698	-3.94397	8.01427e-05	0.00078405
ROCK2	6907.98	-0.538904	0.688294	-1.45287	0.113264	-4.75793	1.95588e-06	3.37409e-05
BRCA1	1682.82	-0.538886	0.688302	-1.45285	0.121459	-4.43678	9.13157e-06	0.000124886
ZNF280C	120.504	-0.538872	0.688309	-1.45284	0.21687	-2.48477	0.0129635	0.0487848
IARS1	4456.09	-0.538782	0.688352	-1.45275	0.0993271	-5.42432	5.81764e-08	1.61458e-06
UBIAD1	834.018	-0.538779	0.688353	-1.45274	0.122197	-4.40911	1.03799e-05	0.000138762
UBE2J2	881.561	-0.53807	0.688692	-1.45203	0.126213	-4.26318	2.01538e-05	0.000246415
USP15	899.062	-0.537621	0.688906	-1.45158	0.119241	-4.50868	6.52335e-06	9.41662e-05
EIF2S1	1711.99	-0.537371	0.689025	-1.45133	0.132358	-4.05999	4.90744e-05	0.000521234
AXIN1	977.814	-0.537233	0.689091	-1.45119	0.115467	-4.65269	3.2764e-06	5.31354e-05
E2F8	306.894	-0.536952	0.689225	-1.4509	0.172691	-3.10933	0.00187513	0.0103754
DDX28	341.737	-0.535571	0.689885	-1.44952	0.153123	-3.49765	0.000469384	0.00332276
NOP14	1806.41	-0.535555	0.689893	-1.4495	0.118886	-4.50479	6.64383e-06	9.51804e-05
RANBP2	4705.8	-0.535499	0.68992	-1.44944	0.151111	-3.54375	0.000394477	0.00289924
EDRF1	423.527	-0.535262	0.690033	-1.44921	0.157028	-3.4087	0.000652742	0.00437779
LIN54	880.934	-0.535048	0.690136	-1.44899	0.125012	-4.27996	1.86924e-05	0.000231967
SRSF1	2509.96	-0.534672	0.690316	-1.44861	0.134642	-3.97106	7.15531e-05	0.000714777
SLC25A10	390.932	-0.534416	0.690438	-1.44836	0.144906	-3.688	0.00022602	0.0018139
PLK4	799.867	-0.53436	0.690465	-1.4483	0.128317	-4.16439	3.12188e-05	0.000357024
GLMN	375.978	-0.533589	0.690834	-1.44753	0.138457	-3.85383	0.000116282	0.00105803
ZFP64	350.626	-0.533566	0.690845	-1.4475	0.171337	-3.11413	0.0018449	0.0102575
ENTPD7	642.457	-0.533377	0.690935	-1.44731	0.199779	-2.66983	0.00758894	0.0320009
CAMSAP2	515.54	-0.532868	0.691179	-1.4468	0.127804	-4.16943	3.05369e-05	0.000350668
ENC1	2100.95	-0.532697	0.691261	-1.44663	0.172833	-3.08214	0.00205519	0.0111922
ZBED5	559.221	-0.532353	0.691426	-1.44629	0.130765	-4.07107	4.67974e-05	0.00049985
SLC20A1	1874.08	-0.532286	0.691458	-1.44622	0.116065	-4.58609	4.51632e-06	6.91044e-05
CIBAR1	128.809	-0.531735	0.691722	-1.44567	0.195711	-2.71694	0.00658878	0.0285923
RAD1	749.285	-0.531553	0.69181	-1.44548	0.117934	-4.5072	6.56888e-06	9.46176e-05
PHF14	1290.26	-0.530932	0.692107	-1.44486	0.111375	-4.76705	1.86946e-06	3.24031e-05
ZUP1	487.572	-0.530819	0.692162	-1.44475	0.129501	-4.09896	4.15006e-05	0.000451842
GINS1	1146.3	-0.530729	0.692205	-1.44466	0.15415	-3.44295	0.000575405	0.00391252
TOMM40	1973.99	-0.530628	0.692253	-1.44456	0.11081	-4.78864	1.67914e-06	2.97801e-05
ENOPH1	1505.06	-0.530361	0.692382	-1.44429	0.135536	-3.91306	9.1134e-05	0.000865414
ZBTB10	532.755	-0.530276	0.692422	-1.44421	0.152131	-3.48566	0.000490933	0.00344042
ALG5	496.828	-0.530044	0.692534	-1.44397	0.150968	-3.51096	0.000446492	0.00318913
C1orf122	367.158	-0.529612	0.692741	-1.44354	0.148976	-3.55501	0.000377963	0.00279802
TFB1M	801.8	-0.529582	0.692756	-1.44351	0.119257	-4.44066	8.96839e-06	0.000123162
TGS1	555.551	-0.528709	0.693175	-1.44264	0.131259	-4.02797	5.62614e-05	0.000585843
CLASP2	741.477	-0.528337	0.693353	-1.44227	0.122212	-4.32313	1.53833e-05	0.000196603
MRI1	360.801	-0.528046	0.693494	-1.44197	0.151885	-3.47661	0.000507795	0.0035281
MACO1	687.505	-0.527314	0.693845	-1.44124	0.132851	-3.96922	7.21086e-05	0.000718703
PTER	308.956	-0.526468	0.694252	-1.4404	0.148803	-3.53802	0.000403144	0.00294824
GTPBP10	667.607	-0.526146	0.694407	-1.44008	0.149713	-3.51437	0.000440797	0.00315901
SLC39A10	279.079	-0.526028	0.694464	-1.43996	0.175983	-2.98909	0.0027981	0.0143763
TFB2M	691.869	-0.525795	0.694576	-1.43973	0.140285	-3.74806	0.000178208	0.00149249
E2F3	461.33	-0.525661	0.694641	-1.43959	0.138457	-3.79658	0.000146707	0.00127783
EIF4EBP1	568.141	-0.525375	0.694779	-1.43931	0.133845	-3.92524	8.66419e-05	0.000833496
GLRX2	528.241	-0.524679	0.695114	-1.43861	0.143698	-3.65125	0.000260964	0.00205335
ZBED4	757.602	-0.524648	0.695129	-1.43858	0.129596	-4.04835	5.15811e-05	0.000542644
FAM200A	215.652	-0.523979	0.695451	-1.43792	0.171333	-3.05825	0.00222637	0.0119189
TMEM241	170.807	-0.523348	0.695756	-1.43729	0.193188	-2.70901	0.00674842	0.0291896
SUV39H2	567.866	-0.523169	0.695841	-1.43711	0.14825	-3.52897	0.000417185	0.00303087
LGR5	2248.14	-0.522587	0.696122	-1.43653	0.143643	-3.63811	0.000274647	0.00213819
CEP120	768.928	-0.522375	0.696225	-1.43632	0.157753	-3.31134	0.000928492	0.00586263
TYW1	408.401	-0.522015	0.696398	-1.43596	0.135923	-3.84052	0.000122776	0.00110725
RMI1	577.373	-0.521888	0.69646	-1.43583	0.143631	-3.63355	0.000279551	0.00216873
CDKN2AIP	329.087	-0.521495	0.69665	-1.43544	0.176376	-2.95672	0.00310927	0.0156835
JMJD6	439.307	-0.521203	0.69679	-1.43515	0.146683	-3.55326	0.000380486	0.00281188
NAA50	3693.48	-0.520945	0.696915	-1.43489	0.114473	-4.55081	5.34402e-06	7.91225e-05
HHEX	597.687	-0.520644	0.697061	-1.4346	0.208963	-2.49156	0.0127182	0.0480684
E2F7	267.602	-0.519976	0.697384	-1.43393	0.170644	-3.04714	0.0023103	0.0122829
SP5	1279.46	-0.519779	0.697479	-1.43374	0.131448	-3.95425	7.67743e-05	0.000756116
LIN28B	3565.17	-0.519746	0.697495	-1.4337	0.110933	-4.68524	2.79634e-06	4.61396e-05
ERF	1294.45	-0.519597	0.697567	-1.43355	0.167349	-3.10488	0.00190359	0.0105046
COA4	1004.62	-0.519393	0.697665	-1.43335	0.137468	-3.77828	0.000157916	0.00135156
IRF2BP2	2739.75	-0.519196	0.697761	-1.43316	0.164993	-3.14678	0.00165078	0.00940285
AGFG1	2044.77	-0.519113	0.697801	-1.43307	0.106688	-4.86572	1.14042e-06	2.13987e-05
NCAPG2	1489.88	-0.518554	0.698071	-1.43252	0.108681	-4.77133	1.83015e-06	3.19879e-05
LARS1	3271.65	-0.518142	0.698271	-1.43211	0.102759	-5.04232	4.59924e-07	9.84088e-06
SFR1	160.808	-0.518085	0.698298	-1.43205	0.194106	-2.66909	0.00760575	0.0320616
UTP4	554.033	-0.51797	0.698354	-1.43194	0.132232	-3.91713	8.96096e-05	0.000855224
ANKRD16	146.931	-0.517722	0.698474	-1.43169	0.186564	-2.77503	0.00551958	0.0248045
ZNFX1	468.179	-0.517501	0.698581	-1.43147	0.155739	-3.32286	0.00089099	0.00566357
BARD1	425.475	-0.516429	0.6991	-1.43041	0.142624	-3.6209	0.000293579	0.00226168
MTX3	591.412	-0.516363	0.699132	-1.43035	0.158433	-3.2592	0.00111728	0.00684294
DGCR8	510.897	-0.516357	0.699135	-1.43034	0.140358	-3.67884	0.000234294	0.0018735
ARMC7	179.848	-0.515798	0.699406	-1.42978	0.191815	-2.68903	0.0071659	0.0306358
FGD4	438.338	-0.51561	0.699497	-1.4296	0.155664	-3.31231	0.000925273	0.00584787
SIRT1	707.688	-0.515245	0.699674	-1.42924	0.146974	-3.50568	0.000455443	0.00324279
NAT10	2340.07	-0.515169	0.699711	-1.42916	0.102297	-5.03603	4.75284e-07	1.01206e-05
TFAP4	282.507	-0.51496	0.699812	-1.42895	0.148479	-3.46823	0.000523905	0.00362174
TMEM223	343.178	-0.514957	0.699814	-1.42895	0.161072	-3.19706	0.00138838	0.00816047
CEP76	430.328	-0.514824	0.699878	-1.42882	0.130814	-3.93556	8.30043e-05	0.000809063
C18orf54	186.262	-0.514723	0.699927	-1.42872	0.190586	-2.70074	0.00691854	0.0297508
PNRC2	3898.61	-0.514276	0.700144	-1.42828	0.10833	-4.74733	2.0612e-06	3.5328e-05
ZNF267	603.114	-0.514148	0.700206	-1.42815	0.134576	-3.82051	0.000133176	0.00118492
TFRC	9694.3	-0.513901	0.700326	-1.42791	0.143686	-3.57655	0.00034816	0.00260943
MRPL19	2393.35	-0.513704	0.700422	-1.42771	0.146354	-3.51001	0.000448095	0.00319765
CCDC124	423.938	-0.513277	0.700629	-1.42729	0.148923	-3.44659	0.000567719	0.00387418
DESI2	1789.94	-0.512929	0.700798	-1.42694	0.118032	-4.34569	1.38841e-05	0.000180126
MCC	268.767	-0.51285	0.700836	-1.42687	0.150906	-3.39847	0.00067765	0.00451971
HES6	800.12	-0.51263	0.700944	-1.42665	0.131353	-3.90267	9.51357e-05	0.000896994
MRPS26	1161.61	-0.512614	0.700951	-1.42663	0.132157	-3.87883	0.00010496	0.000976437
ACTR5	327.408	-0.512544	0.700985	-1.42656	0.146969	-3.48743	0.000487678	0.00342123
CDC25C	837.125	-0.512317	0.701096	-1.42634	0.1191	-4.30156	1.69598e-05	0.000213057
RNF126	681.004	-0.511953	0.701272	-1.42598	0.152516	-3.35672	0.000788738	0.00510908
ACSL1	280.259	-0.511608	0.70144	-1.42564	0.177444	-2.88321	0.0039365	0.0190035
BLOC1S4	293.173	-0.51103	0.701721	-1.42507	0.150909	-3.38635	0.000708294	0.00466777
STX2	253.623	-0.51032	0.702067	-1.42437	0.1506	-3.38857	0.00070259	0.00463709
ATP5F1D	751.85	-0.510295	0.702079	-1.42434	0.162395	-3.14231	0.00167619	0.00949054
MRPL36	389.626	-0.510161	0.702144	-1.42421	0.136356	-3.7414	0.000182997	0.00152586
AURKA	3858.12	-0.509831	0.702305	-1.42388	0.125887	-4.04991	5.12367e-05	0.000539878
JPT1	1715.35	-0.508816	0.702799	-1.42288	0.127236	-3.99899	6.36126e-05	0.00064616
C19orf47	160.132	-0.50864	0.702885	-1.42271	0.181811	-2.79764	0.0051478	0.0235485
EXOSC10	1826.16	-0.508137	0.70313	-1.42221	0.107961	-4.70666	2.51814e-06	4.22322e-05
NTMT1	571.483	-0.508111	0.703143	-1.42219	0.128072	-3.96738	7.26661e-05	0.000722649
PM20D2	978.1	-0.507752	0.703317	-1.42183	0.129992	-3.90602	9.38296e-05	0.00088657
FAM8A1	3698.84	-0.507508	0.703436	-1.42159	0.134799	-3.76492	0.000166602	0.00141133
CNOT7	2597.31	-0.507496	0.703442	-1.42158	0.134295	-3.77896	0.000157486	0.00134969
UTP14A	551.442	-0.507435	0.703472	-1.42152	0.132278	-3.83614	0.000124984	0.0011241
SNHG5	3078.16	-0.507291	0.703542	-1.42138	0.159492	-3.18067	0.00146935	0.00856057
ASPM	1882.75	-0.506567	0.703895	-1.42067	0.193841	-2.61331	0.00896699	0.0365159
OGFRP1	206.403	-0.506181	0.704084	-1.42029	0.171586	-2.95002	0.00317751	0.015967
RNF138	976.653	-0.505915	0.704214	-1.42002	0.119158	-4.24575	2.17866e-05	0.000263465
HEATR3	871.883	-0.504385	0.704961	-1.41852	0.120836	-4.17413	2.99126e-05	0.000345362
ZMYM1	450.455	-0.503054	0.705612	-1.41721	0.144491	-3.48155	0.000498526	0.00348443
FAM53B	502.79	-0.502601	0.705833	-1.41677	0.135315	-3.71429	0.000203777	0.00166665
GMPS	2169.24	-0.502563	0.705852	-1.41673	0.118276	-4.24906	2.14665e-05	0.000260068
YTHDF2	2213.94	-0.502503	0.705881	-1.41667	0.108739	-4.6212	3.8153e-06	6.01113e-05
RAB23	301.606	-0.502424	0.70592	-1.41659	0.187664	-2.67725	0.00742296	0.0315013
ARRDC3	382.367	-0.502403	0.70593	-1.41657	0.172925	-2.90533	0.00366863	0.0179455
FUT10	236.574	-0.502386	0.705938	-1.41655	0.163535	-3.07204	0.00212598	0.0115115
CDCA3	399.614	-0.502292	0.705984	-1.41646	0.134477	-3.73516	0.000187597	0.00155834
TNPO2	1311.81	-0.501088	0.706574	-1.41528	0.11454	-4.3748	1.21542e-05	0.000159799
HERPUD1	1428.09	-0.500772	0.706729	-1.41497	0.119566	-4.18823	2.81136e-05	0.000326867
NCOA3	2578.57	-0.500652	0.706787	-1.41485	0.138044	-3.62674	0.000287017	0.00222145
PIBF1	286.866	-0.500592	0.706817	-1.41479	0.154465	-3.2408	0.00119194	0.00721362
IMMP1L	261.124	-0.500227	0.706996	-1.41444	0.153462	-3.25962	0.00111563	0.0068365
TNFRSF10A	233.892	-0.500146	0.707035	-1.41436	0.176813	-2.82868	0.00467408	0.0217948
TMEM168	287.304	-0.499711	0.707248	-1.41393	0.164272	-3.04198	0.0023503	0.0124467
ZNF343	376.416	-0.499228	0.707485	-1.41346	0.14136	-3.53161	0.000413032	0.00300399
RBM14	733.123	-0.499148	0.707524	-1.41338	0.148564	-3.35982	0.000779923	0.00506187
TBCCD1	234.913	-0.499145	0.707526	-1.41338	0.173142	-2.88286	0.00394083	0.0190175
AASDHPPT	1677.84	-0.498388	0.707897	-1.41263	0.105995	-4.70198	2.5765e-06	4.30813e-05
RHBDD3	187.271	-0.498084	0.708046	-1.41234	0.179532	-2.77435	0.00553119	0.0248398
NUFIP1	434.147	-0.497702	0.708234	-1.41196	0.132057	-3.76884	0.000164007	0.00139558
CUTC	429.434	-0.497344	0.70841	-1.41161	0.134256	-3.70445	0.000211847	0.00171904
ELK4	647.033	-0.497277	0.708443	-1.41155	0.154265	-3.22353	0.00126623	0.00757338
DNAJC24	313.685	-0.496998	0.70858	-1.41127	0.15459	-3.21493	0.00130475	0.00776294
PDCD5	1035.13	-0.496952	0.708602	-1.41123	0.118712	-4.18619	2.83671e-05	0.000329237
GTF2F2	688.206	-0.49631	0.708917	-1.4106	0.12805	-3.87591	0.000106227	0.000986836
NUP50	2061.17	-0.495544	0.709294	-1.40985	0.110118	-4.50014	6.79097e-06	9.70787e-05
PIAS2	258.51	-0.495541	0.709296	-1.40985	0.159864	-3.09977	0.00193674	0.0106432
TRMT5	387.732	-0.495256	0.709436	-1.40957	0.164099	-3.01803	0.00254422	0.0132619
SLC12A2	315.75	-0.495036	0.709544	-1.40936	0.150304	-3.29356	0.000989271	0.00617875
NUP42	344.089	-0.494926	0.709598	-1.40925	0.144347	-3.42872	0.000606428	0.00410636
FIGN	342.718	-0.494655	0.709732	-1.40898	0.161427	-3.06425	0.00218213	0.0117342
CDC34	1166.24	-0.494352	0.709881	-1.40869	0.128767	-3.83912	0.000123474	0.00111127
PHF3	2654.68	-0.49372	0.710192	-1.40807	0.111685	-4.42066	9.84019e-06	0.000132933
MBL2	289.362	-0.493714	0.710194	-1.40807	0.149297	-3.30693	0.000943232	0.00592467
NME1	1434.46	-0.49357	0.710265	-1.40792	0.125497	-3.93293	8.39182e-05	0.000814977
CHKA	3047.55	-0.493281	0.710407	-1.40764	0.151935	-3.24667	0.00116764	0.00709245
POGLUT3	2153.12	-0.492557	0.710764	-1.40694	0.139132	-3.54021	0.00039981	0.00292708
UTP23	332.234	-0.491348	0.71136	-1.40576	0.14446	-3.40127	0.000670739	0.00447812
POLRMT	1036.29	-0.49107	0.711497	-1.40549	0.126541	-3.88071	0.000104153	0.000970294
ZNF77	212.211	-0.490913	0.711575	-1.40533	0.178728	-2.74671	0.00601966	0.0265658
DNA2	464.615	-0.490754	0.711653	-1.40518	0.138017	-3.55575	0.000376895	0.00279324
MRPL20	1118.29	-0.490441	0.711807	-1.40487	0.124094	-3.95219	7.74403e-05	0.000760417
PCSK9	4282	-0.49038	0.711838	-1.40481	0.117114	-4.18719	2.82433e-05	0.000328087
NHSL1	2348.03	-0.490294	0.71188	-1.40473	0.15816	-3.09999	0.00193528	0.0106399
FARSB	2089.01	-0.490024	0.712013	-1.40447	0.109046	-4.49373	6.99877e-06	9.93658e-05
LINC00857	177.938	-0.489448	0.712298	-1.40391	0.185064	-2.64475	0.00817512	0.0339653
PTRH2	487.648	-0.488747	0.712644	-1.40323	0.131755	-3.70953	0.000207648	0.00168894
ATG4C	392.531	-0.488487	0.712772	-1.40297	0.136657	-3.57456	0.000350822	0.00262345
GTF2A2	595.358	-0.488411	0.71281	-1.4029	0.139187	-3.50903	0.000449737	0.00320419
PRKDC	9639.27	-0.488355	0.712837	-1.40284	0.14749	-3.3111	0.000929304	0.00586496
ILKAP	415.371	-0.488112	0.712957	-1.40261	0.131429	-3.71388	0.000204103	0.00166829
RFC3	1006.73	-0.48764	0.713191	-1.40215	0.127299	-3.83066	0.000127802	0.00114368
ENTPD1-AS1	381.023	-0.487366	0.713326	-1.40188	0.154506	-3.15435	0.00160858	0.00919405
TIPARP	419.1	-0.487304	0.713357	-1.40182	0.146166	-3.3339	0.000856381	0.0054806
TLCD1	159.654	-0.487145	0.713436	-1.40167	0.17568	-2.77291	0.00555581	0.0249335
DCLRE1A	674.845	-0.487061	0.713477	-1.40159	0.11875	-4.10155	4.1039e-05	0.000447349
BCCIP	2005.15	-0.486756	0.713628	-1.40129	0.116726	-4.17006	3.04514e-05	0.000350363
PDIA3	10498	-0.486672	0.713669	-1.40121	0.115439	-4.21584	2.48853e-05	0.000295098
MTMR6	544.821	-0.486623	0.713694	-1.40116	0.128224	-3.7951	0.000147582	0.00128046
IPMK	627.586	-0.486535	0.713737	-1.40108	0.129143	-3.76742	0.000164943	0.00140175
NETO2	291.581	-0.486335	0.713836	-1.40088	0.160088	-3.03792	0.00238215	0.0125806
CLGN	217.746	-0.486062	0.713971	-1.40062	0.161977	-3.00082	0.00269257	0.0139096
DCK	628.552	-0.485798	0.714102	-1.40036	0.170049	-2.8568	0.00427931	0.0202465
GRK3	456.371	-0.485729	0.714136	-1.40029	0.134889	-3.60095	0.000317061	0.00242149
MRPL3	2545.9	-0.485461	0.714269	-1.40003	0.143158	-3.39108	0.000696168	0.00460617
CNOT10	578.867	-0.485235	0.714381	-1.39981	0.131475	-3.69069	0.000223642	0.00179808
PRDM15	165.422	-0.485064	0.714465	-1.39965	0.184503	-2.62903	0.00856299	0.0351692
TRMT11	759.727	-0.485054	0.714471	-1.39964	0.129263	-3.75245	0.000175114	0.00147216
RAB8A	1023.68	-0.484172	0.714907	-1.39878	0.124887	-3.87689	0.000105799	0.000983548
ATP6V0A2	574.764	-0.484151	0.714918	-1.39876	0.137326	-3.52555	0.000422598	0.00305818
APC	780.456	-0.483827	0.715078	-1.39845	0.15097	-3.2048	0.00135159	0.0079867
SLC19A2	1187.75	-0.483809	0.715087	-1.39843	0.144802	-3.34118	0.000834217	0.00535706
ELL2	3080.17	-0.483283	0.715348	-1.39792	0.118183	-4.08928	4.32722e-05	0.000467847
RFT1	461.167	-0.483131	0.715423	-1.39777	0.132962	-3.6336	0.000279495	0.00216873
MYDGF	1428.72	-0.483088	0.715444	-1.39773	0.129663	-3.72572	0.000194758	0.00160575
NUP54	1115.76	-0.482863	0.715556	-1.39751	0.118534	-4.07363	4.62851e-05	0.000494777
MRPL34	452.752	-0.482831	0.715572	-1.39748	0.135745	-3.55689	0.000375264	0.0027827
CRELD2	368.922	-0.482596	0.715689	-1.39726	0.139621	-3.45649	0.000547269	0.0037578
RBM15B	1259.8	-0.482153	0.715908	-1.39683	0.119025	-4.05087	5.10281e-05	0.000538535
ANP32E	2508.56	-0.48199	0.715989	-1.39667	0.139975	-3.4434	0.000574453	0.00391005
PAQR4	463.301	-0.481838	0.716065	-1.39652	0.154514	-3.11842	0.00181826	0.0101434
FAM126A	884.472	-0.4816	0.716183	-1.39629	0.119107	-4.04341	5.26792e-05	0.000552881
RFC4	736.155	-0.480903	0.716529	-1.39562	0.116336	-4.13374	3.56902e-05	0.000400563
UQCC3	371.403	-0.480736	0.716612	-1.39546	0.148016	-3.24788	0.0011627	0.00706567
ZC3H8	363.532	-0.480655	0.716652	-1.39538	0.16841	-2.85408	0.00431623	0.0203697
NIP7	1613.6	-0.480201	0.716878	-1.39494	0.142296	-3.37466	0.000739074	0.00484415
NUP153	2544.66	-0.480189	0.716884	-1.39493	0.116158	-4.13392	3.56632e-05	0.000400563
STK35	1647.99	-0.480005	0.716975	-1.39475	0.110132	-4.35846	1.30981e-05	0.000171023
ISG20L2	690.241	-0.479824	0.717065	-1.39457	0.120942	-3.96738	7.26681e-05	0.000722649
MBD4	494.306	-0.479568	0.717193	-1.39433	0.12874	-3.72509	0.000195247	0.00160778
ERBIN	1780.38	-0.479565	0.717194	-1.39432	0.116788	-4.1063	4.02055e-05	0.00044183
ZNF562	451.787	-0.479503	0.717225	-1.39426	0.149078	-3.21646	0.00129785	0.00772767
HEATR1	1992.96	-0.47947	0.717241	-1.39423	0.119997	-3.99567	6.45128e-05	0.000654802
ZNF74	206.565	-0.479185	0.717383	-1.39396	0.178674	-2.6819	0.00732062	0.0311518
PHETA1	987.27	-0.479035	0.717457	-1.39381	0.164843	-2.90601	0.00366065	0.0179391
ZNF276	300.713	-0.477803	0.71807	-1.39262	0.178081	-2.68307	0.00729492	0.0310972
BCOR	1055.26	-0.477723	0.71811	-1.39254	0.17091	-2.79518	0.00518712	0.0236705
XRCC5	10829.3	-0.477463	0.718239	-1.39229	0.107071	-4.45931	8.22221e-06	0.000114106
PPID	753.666	-0.477302	0.71832	-1.39214	0.120096	-3.97432	7.05794e-05	0.000706646
PSMD7	2400.8	-0.47715	0.718395	-1.39199	0.106697	-4.472	7.74923e-06	0.000108669
MAP7D1	218.615	-0.47699	0.718475	-1.39184	0.185646	-2.56936	0.0101887	0.0404489
DNAJA1	3193.72	-0.476879	0.718531	-1.39173	0.137857	-3.45922	0.000541733	0.00372364
ANP32A	3273.68	-0.476128	0.718905	-1.39101	0.114649	-4.15291	3.28281e-05	0.00037222
EED	598.649	-0.475771	0.719082	-1.39066	0.124692	-3.81557	0.000135867	0.00120321
WDR12	2139.65	-0.475692	0.719122	-1.39058	0.110316	-4.31207	1.61736e-05	0.000204732
ARMC5	505.956	-0.475416	0.719259	-1.39032	0.169343	-2.80741	0.00499421	0.0229647
TTC13	617.249	-0.4754	0.719267	-1.3903	0.150657	-3.15551	0.00160216	0.00917319
TET3	654.313	-0.475128	0.719403	-1.39004	0.163505	-2.9059	0.00366203	0.0179391
SDHAF3	349.13	-0.47495	0.719492	-1.38987	0.175444	-2.70713	0.00678672	0.0292929
EIF5B	5451.56	-0.474363	0.719785	-1.3893	0.105296	-4.50503	6.63635e-06	9.5176e-05
RPAP3	736.958	-0.474278	0.719827	-1.38922	0.121222	-3.91247	9.13556e-05	0.000866278
CCDC88C	502.13	-0.47417	0.719881	-1.38912	0.142692	-3.32303	0.000890463	0.00566294
ADO	583.13	-0.473903	0.720014	-1.38886	0.134439	-3.52503	0.000423431	0.00306116
NAA35	904.388	-0.473536	0.720197	-1.38851	0.123292	-3.84076	0.000122654	0.00110725
WDCP	769.267	-0.473426	0.720252	-1.3884	0.138184	-3.42605	0.000612426	0.00413879
UGGT1	2699.1	-0.473425	0.720252	-1.3884	0.125181	-3.78193	0.000155616	0.0013402
RAB33B	383.168	-0.473175	0.720378	-1.38816	0.157988	-2.99501	0.00274436	0.0141385
MLH3	333.442	-0.473018	0.720456	-1.38801	0.151925	-3.1135	0.00184883	0.010271
TOB2	702.127	-0.472856	0.720537	-1.38785	0.135899	-3.47947	0.000502406	0.00350232
USP31	900.595	-0.472767	0.720581	-1.38777	0.136398	-3.46608	0.000528108	0.0036489
AURKB	565.156	-0.472543	0.720693	-1.38755	0.14006	-3.37386	0.000741233	0.0048535
MCPH1	503.104	-0.471966	0.720981	-1.387	0.149582	-3.15523	0.00160374	0.00917457
MCM7	4601.44	-0.471767	0.721081	-1.38681	0.103661	-4.55105	5.33786e-06	7.91197e-05
FAM220A	278.959	-0.471546	0.721192	-1.38659	0.163702	-2.88051	0.00397034	0.0191017
PNMA1	305.146	-0.471436	0.721246	-1.38649	0.149242	-3.15888	0.00158379	0.0090876
PRKAA2	753.681	-0.471429	0.72125	-1.38648	0.150165	-3.1394	0.00169292	0.00956891
DIS3L	1197.89	-0.471381	0.721274	-1.38644	0.109219	-4.31592	1.58937e-05	0.000202036
PSMD11	1534.52	-0.471249	0.72134	-1.38631	0.111546	-4.2247	2.39255e-05	0.00028641
CLOCK	572.982	-0.470487	0.721721	-1.38558	0.146928	-3.20215	0.00136406	0.00804965
ENO1	41270	-0.470188	0.72187	-1.38529	0.124328	-3.78183	0.000155679	0.0013402
HMGN2	2905.76	-0.470102	0.721913	-1.38521	0.156876	-2.99665	0.00272961	0.0140735
TRIP10	305.588	-0.469848	0.722041	-1.38496	0.16252	-2.89102	0.00383993	0.0186527
RFX7	1174.38	-0.469213	0.722359	-1.38435	0.125544	-3.73744	0.000185901	0.00154813
KRT18	6545.08	-0.469099	0.722416	-1.38424	0.126345	-3.71284	0.000204948	0.0016721
SFXN4	729.049	-0.468461	0.722735	-1.38363	0.13801	-3.39439	0.000687809	0.00457241
RNASEH1-AS1	214.634	-0.468231	0.72285	-1.38341	0.166488	-2.81241	0.00491724	0.0227052
KIF11	1853.71	-0.468056	0.722938	-1.38324	0.127083	-3.68308	0.000230434	0.0018482
METTL16	774.206	-0.467979	0.722977	-1.38317	0.119036	-3.9314	8.44513e-05	0.000819554
SLC2A14	247.341	-0.467851	0.723041	-1.38305	0.182981	-2.55683	0.010563	0.0416306
AIMP2	848.27	-0.467476	0.723229	-1.38269	0.131811	-3.54657	0.000390279	0.00287157
TUBB	350.885	-0.467321	0.723307	-1.38254	0.170252	-2.74487	0.00605344	0.0266802
PSMG3	335.509	-0.467308	0.723313	-1.38253	0.157081	-2.97495	0.00293034	0.0148942
RAD51AP1	824.777	-0.467108	0.723413	-1.38234	0.130037	-3.5921	0.00032802	0.00248942
TTF1	248.067	-0.467027	0.723454	-1.38226	0.154873	-3.01556	0.00256507	0.0133444
ZNF146	1682.07	-0.466839	0.723548	-1.38208	0.131204	-3.5581	0.000373542	0.00277303
ABHD18	329.713	-0.46654	0.723698	-1.38179	0.146208	-3.19093	0.00141813	0.00830962
NUP37	946.397	-0.46607	0.723934	-1.38134	0.130832	-3.56235	0.000367543	0.00273309
SYMPK	1216.57	-0.465853	0.724043	-1.38113	0.122747	-3.79522	0.000147513	0.00128046
CENPU	349.258	-0.465743	0.724098	-1.38103	0.176064	-2.6453	0.00816183	0.033942
RBM25	2303.36	-0.465685	0.724127	-1.38097	0.146846	-3.17125	0.00151786	0.0087815
C9orf64	969.495	-0.465622	0.724159	-1.38091	0.122911	-3.7883	0.000151683	0.00130919
CDR2	318.786	-0.464913	0.724515	-1.38023	0.172344	-2.69758	0.00698448	0.0299955
SPEN	1503.38	-0.464719	0.724612	-1.38005	0.147854	-3.14309	0.00167172	0.00948144
KIF18A	637.334	-0.464675	0.724634	-1.38001	0.144627	-3.21292	0.00131391	0.00780577
CDK2	897.451	-0.463833	0.725057	-1.3792	0.115164	-4.0276	5.63501e-05	0.000586306
FBXO28	890.954	-0.463825	0.725061	-1.37919	0.120746	-3.84134	0.000122366	0.00110579
ZNF770	1762.12	-0.46374	0.725104	-1.37911	0.117377	-3.95088	7.78657e-05	0.000763464
NASP	6921.72	-0.463715	0.725116	-1.37909	0.12533	-3.69994	0.000215651	0.00174122
ZNF174	184.418	-0.463253	0.725349	-1.37865	0.17095	-2.70986	0.00673107	0.0291241
ZNF200	263.076	-0.463048	0.725452	-1.37845	0.152645	-3.03349	0.00241744	0.0127261
FASTKD3	334.135	-0.462995	0.725479	-1.3784	0.151173	-3.06269	0.00219359	0.0117862
ARL5B	2460.39	-0.462956	0.725498	-1.37836	0.120002	-3.8579	0.000114364	0.00104272
MANEA	402.842	-0.4629	0.725527	-1.37831	0.15873	-2.91626	0.0035425	0.0174378
CHEK2	515.788	-0.46289	0.725531	-1.3783	0.128346	-3.60659	0.000310247	0.00237629
SLC6A11	233.323	-0.462644	0.725655	-1.37806	0.155396	-2.97719	0.00290903	0.0148199
GSR	3829.41	-0.462561	0.725697	-1.37799	0.151096	-3.06138	0.00220317	0.0118329
FUT8	258.601	-0.462543	0.725706	-1.37797	0.159236	-2.90477	0.00367525	0.0179712
KPNA2	4309.27	-0.46244	0.725758	-1.37787	0.16284	-2.83984	0.00451366	0.0211285
EFNA2	157.786	-0.462161	0.725898	-1.3776	0.180715	-2.5574	0.0105457	0.0415872
SRFBP1	462.166	-0.461928	0.726015	-1.37738	0.132079	-3.49737	0.000469863	0.00332438
RBM6	771.527	-0.461747	0.726107	-1.37721	0.128817	-3.58451	0.000337713	0.00255131
MRPS5	1289.08	-0.461648	0.726156	-1.37711	0.112987	-4.08586	4.39129e-05	0.000473232
PUS10	550.511	-0.461272	0.726346	-1.37676	0.137038	-3.36602	0.000762619	0.00496657
RUVBL1	1415.89	-0.461035	0.726465	-1.37653	0.124437	-3.70495	0.000211432	0.00171761
ERCC4	423.384	-0.460954	0.726506	-1.37645	0.172922	-2.66568	0.00768329	0.0323576
CHST10	227.726	-0.460953	0.726506	-1.37645	0.183618	-2.51039	0.0120599	0.0460923
S100P	1313.34	-0.460577	0.726696	-1.37609	0.168116	-2.73963	0.00615075	0.0270096
FIP1L1	444.646	-0.460554	0.726707	-1.37607	0.135708	-3.3937	0.000689548	0.00457835
SLC35F2	887.866	-0.460519	0.726725	-1.37604	0.118396	-3.88967	0.000100382	0.000937792
SBDS	1253.25	-0.459893	0.72704	-1.37544	0.114328	-4.02256	5.7569e-05	0.000595254
MTF2	827.268	-0.459462	0.727257	-1.37503	0.120885	-3.80084	0.000144208	0.00126247
THAP9-AS1	448.627	-0.459417	0.72728	-1.37499	0.179754	-2.55581	0.010594	0.041691
KNL1	898.592	-0.45919	0.727395	-1.37477	0.12761	-3.59838	0.000320199	0.00244124
RAE1	1091.2	-0.459051	0.727465	-1.37464	0.121894	-3.76599	0.000165891	0.00140717
AFF1	2038.38	-0.458788	0.727597	-1.37439	0.137215	-3.34357	0.00082707	0.00532101
FOXA2	519.046	-0.458628	0.727678	-1.37423	0.184699	-2.48311	0.0130241	0.0489537
UTP11	872.218	-0.458539	0.727723	-1.37415	0.118608	-3.866	0.000110633	0.0010194
LSM12	322.739	-0.458361	0.727813	-1.37398	0.154063	-2.97516	0.00292838	0.01489
SLC25A19	495.414	-0.458123	0.727933	-1.37375	0.137989	-3.32	0.000900169	0.00571586
PAXIP1	626.807	-0.457736	0.728128	-1.37339	0.121043	-3.78161	0.000155815	0.0013405
HNF4G	323.868	-0.457682	0.728155	-1.37333	0.159946	-2.86148	0.0042167	0.0200497
PBDC1	503.394	-0.457681	0.728156	-1.37333	0.133449	-3.42964	0.000604384	0.00409697
SPCS3	943.938	-0.457399	0.728298	-1.37306	0.148731	-3.07536	0.00210252	0.0114124
TMEM177	573.266	-0.457202	0.728398	-1.37288	0.13215	-3.45971	0.000540752	0.00371998
CENPH	464.132	-0.457108	0.728445	-1.37279	0.138991	-3.28876	0.00100632	0.00627044
ATXN1	851.504	-0.456431	0.728787	-1.37214	0.139768	-3.26563	0.00109221	0.00672665
FRAT2	368.631	-0.456347	0.728829	-1.37206	0.174396	-2.61673	0.00887753	0.0362583
PRPF3	684.123	-0.456271	0.728868	-1.37199	0.121252	-3.76301	0.000167882	0.00142036
MAGI2-AS3	948.451	-0.456068	0.72897	-1.3718	0.160884	-2.83476	0.00458598	0.0214066
PHF20L1	594.391	-0.456065	0.728972	-1.3718	0.134514	-3.39045	0.000697769	0.00461021
HOMER1	584.354	-0.455877	0.729067	-1.37162	0.129723	-3.51423	0.000441027	0.00315901
YWHAG	3623.65	-0.455605	0.729204	-1.37136	0.0980485	-4.64673	3.37232e-06	5.44376e-05
NUP98	3691.74	-0.455285	0.729366	-1.37105	0.10536	-4.32124	1.55155e-05	0.000198102
HSPH1	1811.7	-0.454705	0.72966	-1.3705	0.130621	-3.48111	0.000499339	0.00348827
AL365181.3	490.348	-0.454515	0.729756	-1.37032	0.174329	-2.60722	0.00912809	0.0370316
PKIB	1595.19	-0.454241	0.729894	-1.37006	0.121559	-3.73679	0.000186384	0.00155118
SPAG5	1425.22	-0.453986	0.730023	-1.36982	0.120932	-3.75406	0.000173996	0.00146369
EVA1A	442.11	-0.453755	0.73014	-1.3696	0.138228	-3.28265	0.00102837	0.00639286
ZFP91	1969.62	-0.453749	0.730143	-1.36959	0.116302	-3.90146	9.56135e-05	0.000900219
DDX18	3611.95	-0.453395	0.730322	-1.36926	0.11518	-3.93641	8.2709e-05	0.000806777
ZBTB24	272.227	-0.453025	0.730509	-1.36891	0.158035	-2.86661	0.00414899	0.0197987
STARD4	1901.14	-0.452884	0.730581	-1.36877	0.127831	-3.54283	0.000395857	0.00290614
DDX20	502.11	-0.45256	0.730745	-1.36847	0.140218	-3.22755	0.00124857	0.00749333
MPZL2	1011.29	-0.452523	0.730764	-1.36843	0.150354	-3.00971	0.00261495	0.0135507
MIIP	218.062	-0.452318	0.730868	-1.36824	0.175358	-2.5794	0.00989728	0.039585
ZFY	343.074	-0.452155	0.73095	-1.36808	0.142236	-3.1789	0.00147834	0.00860536
MCM6	1481.71	-0.452008	0.731025	-1.36794	0.142641	-3.16886	0.0015304	0.00883094
SCYL2	1375.14	-0.451922	0.731068	-1.36786	0.118346	-3.81864	0.000134191	0.00119075
KRI1	334.559	-0.451531	0.731266	-1.36749	0.140722	-3.20867	0.00133349	0.00789735
RPP40	376.066	-0.451351	0.731358	-1.36732	0.145577	-3.10042	0.00193245	0.0106329
PRDM10	332.886	-0.450992	0.73154	-1.36698	0.176668	-2.55277	0.0106871	0.0419258
PHIP	1294.89	-0.450823	0.731625	-1.36682	0.160381	-2.81095	0.00493956	0.0227636
HSD17B7	692.853	-0.450759	0.731658	-1.36676	0.130791	-3.44641	0.000568095	0.00387473
HMGA1	8650.67	-0.450611	0.731733	-1.36662	0.111058	-4.05744	4.96142e-05	0.000525285
CEP78	845.462	-0.45055	0.731764	-1.36656	0.153513	-2.93492	0.00333629	0.0166014
DNTTIP2	1153.46	-0.450468	0.731805	-1.36648	0.114602	-3.93072	8.46934e-05	0.000820104
SHQ1	340.623	-0.450201	0.731941	-1.36623	0.142179	-3.16645	0.00154314	0.00888126
ZWINT	1412.89	-0.449962	0.732062	-1.366	0.112707	-3.99231	6.54337e-05	0.000662124
IDH3A	951.68	-0.449961	0.732063	-1.366	0.111601	-4.03189	5.53307e-05	0.000578421
KHSRP	4590.99	-0.449959	0.732064	-1.366	0.121091	-3.71587	0.000202502	0.00166031
LNX2	661.238	-0.449765	0.732162	-1.36582	0.125773	-3.57602	0.00034887	0.00261327
CISD2	671.787	-0.449365	0.732365	-1.36544	0.144328	-3.11349	0.00184887	0.010271
DDX31	328.21	-0.44881	0.732647	-1.36491	0.140423	-3.19612	0.00139289	0.00817978
JRKL	422.311	-0.448557	0.732775	-1.36467	0.159865	-2.80585	0.00501838	0.0230519
OTUD4	1198.96	-0.448506	0.732801	-1.36463	0.143022	-3.13593	0.00171311	0.00965425
ABCB1	1538.87	-0.448328	0.732892	-1.36446	0.122897	-3.648	0.000264289	0.00207582
DNAJC3	1397.69	-0.448045	0.733035	-1.36419	0.13987	-3.20331	0.00135859	0.00802095
POU2F1	853.525	-0.448042	0.733037	-1.36419	0.140097	-3.19809	0.00138343	0.00814222
DNMT1	2471.6	-0.448014	0.733051	-1.36416	0.119402	-3.75215	0.000175328	0.00147302
GEN1	732.76	-0.447944	0.733087	-1.3641	0.127994	-3.49973	0.000465724	0.00330214
XRCC4	258.517	-0.447839	0.73314	-1.364	0.167543	-2.67298	0.00751802	0.0317708
SRRD	415.937	-0.447743	0.733189	-1.36391	0.13767	-3.25229	0.0011448	0.00698891
DEPDC1	1456.82	-0.44763	0.733246	-1.3638	0.127262	-3.51738	0.000435823	0.00313537
CCDC66	234.204	-0.447348	0.73339	-1.36353	0.176398	-2.53602	0.011212	0.0434401
CUL1	1378.47	-0.447103	0.733514	-1.3633	0.110369	-4.05098	5.10042e-05	0.000538535
WDR62	365.944	-0.446925	0.733605	-1.36313	0.169496	-2.63679	0.00836948	0.0345887
GATC	983.195	-0.446771	0.733683	-1.36299	0.139179	-3.21005	0.00132713	0.00787023
SLC11A2	2819.89	-0.446732	0.733703	-1.36295	0.160283	-2.78715	0.00531734	0.0241244
CCNB1	2590.21	-0.446731	0.733704	-1.36295	0.14826	-3.01317	0.00258537	0.0134289
FANCA	883.53	-0.446574	0.733784	-1.3628	0.138311	-3.22877	0.00124322	0.00747286
RBAK	565.286	-0.446272	0.733937	-1.36252	0.145006	-3.07761	0.00208666	0.011345
DANCR	1830.36	-0.445802	0.734176	-1.36207	0.127646	-3.49247	0.000478568	0.003368
SRPRB	1164.23	-0.445696	0.73423	-1.36197	0.119492	-3.72993	0.000191536	0.00158411
ARL13B	260.273	-0.445689	0.734233	-1.36196	0.157891	-2.82276	0.00476116	0.0221076
NUP160	2152.08	-0.445506	0.734326	-1.36179	0.119261	-3.73555	0.000187309	0.00155692
GRK2	1532.2	-0.445321	0.734421	-1.36162	0.132903	-3.35072	0.000806011	0.00520318
LMTK2	816.736	-0.445011	0.734579	-1.36132	0.143105	-3.10968	0.00187292	0.0103729
IPO7	9205.47	-0.444251	0.734966	-1.36061	0.120031	-3.70112	0.000214648	0.00173524
GAR1	480.494	-0.444212	0.734986	-1.36057	0.131928	-3.36708	0.000759688	0.00495198
HSPD1	45332.2	-0.444206	0.734989	-1.36056	0.117489	-3.78084	0.000156302	0.00134381
CSNK1G3	911.706	-0.44395	0.735119	-1.36032	0.135503	-3.27631	0.00105173	0.00651357
SAFB2	965.765	-0.443464	0.735367	-1.35987	0.12759	-3.4757	0.000509523	0.00353707
CCDC68	331.372	-0.44288	0.735665	-1.35931	0.144303	-3.06909	0.00214715	0.011593
AFG3L1P	273.859	-0.442787	0.735712	-1.35923	0.162285	-2.72845	0.0063633	0.0277683
GRWD1	767.321	-0.442619	0.735797	-1.35907	0.129591	-3.41552	0.000636605	0.00428608
MRRF	619.781	-0.442296	0.735962	-1.35877	0.125852	-3.51441	0.000440736	0.00315901
SQLE	4911.08	-0.442122	0.736051	-1.3586	0.14577	-3.03301	0.00242127	0.0127412
CENPA	434.082	-0.442069	0.736078	-1.35855	0.169713	-2.6048	0.00919277	0.0372826
NCK1	476.934	-0.44202	0.736103	-1.35851	0.162385	-2.72206	0.00648769	0.028209
PCM1	4594.64	-0.441809	0.736211	-1.35831	0.110364	-4.00319	6.24935e-05	0.000636743
SPATA2L	261.742	-0.441567	0.736334	-1.35808	0.169775	-2.6009	0.00929796	0.0376401
USO1	3148.42	-0.441121	0.736562	-1.35766	0.125992	-3.50119	0.000463181	0.00328586
NUP85	1035.76	-0.441102	0.736572	-1.35764	0.113183	-3.89726	9.72891e-05	0.000913402
AZI2	641.694	-0.440514	0.736872	-1.35709	0.144339	-3.05195	0.00227359	0.0121276
NOL9	669.832	-0.440511	0.736874	-1.35708	0.129	-3.41482	0.00063824	0.00429356
EXOSC2	709.536	-0.440387	0.736937	-1.35697	0.127541	-3.4529	0.000554602	0.00380305
DPH5	728.293	-0.440186	0.73704	-1.35678	0.120954	-3.63928	0.000273404	0.00213352
TASOR	1403.91	-0.440019	0.737125	-1.35662	0.111113	-3.9601	7.49172e-05	0.000742234
ATXN2L	2892.17	-0.439752	0.737261	-1.35637	0.177587	-2.47626	0.0132767	0.0496977
SREBF1	909.136	-0.439465	0.737408	-1.3561	0.15574	-2.82179	0.00477566	0.0221595
ADNP	2349.22	-0.439121	0.737584	-1.35578	0.117528	-3.73632	0.000186733	0.00155311
TERF1	499.865	-0.43856	0.737871	-1.35525	0.137013	-3.20088	0.0013701	0.00808169
UGP2	2841.1	-0.438408	0.737948	-1.35511	0.134392	-3.26216	0.00110567	0.00678754
MIR1915HG	354.124	-0.438272	0.738018	-1.35498	0.176901	-2.47751	0.0132304	0.0495524
SIAH2	1327.39	-0.438191	0.738059	-1.3549	0.136951	-3.19962	0.00137608	0.00810978
SUPV3L1	627.261	-0.438059	0.738127	-1.35478	0.119588	-3.66305	0.000249226	0.00197859
SMC2	1710.1	-0.437954	0.738181	-1.35468	0.139233	-3.14548	0.00165813	0.00942777
EIF4E	907.5	-0.436992	0.738673	-1.35378	0.151676	-2.88109	0.00396306	0.0190831
AIFM2	1248.18	-0.436677	0.738835	-1.35348	0.157877	-2.76593	0.00567603	0.0253615
DSC2	784.668	-0.436045	0.739158	-1.35289	0.138932	-3.13856	0.00169782	0.00959254
MTREX	1851.24	-0.43591	0.739227	-1.35276	0.106349	-4.09886	4.15194e-05	0.000451842
FASTKD5	1087.77	-0.435694	0.739338	-1.35256	0.135761	-3.20928	0.00133069	0.00788427
KLHL18	387.712	-0.435485	0.739445	-1.35237	0.162865	-2.67391	0.00749734	0.0317256
ZNF7	337.525	-0.435465	0.739455	-1.35235	0.152179	-2.86154	0.00421584	0.0200497
HNRNPU	13559.1	-0.435374	0.739502	-1.35226	0.108578	-4.0098	6.07712e-05	0.00062206
GATAD2A	1187.81	-0.435212	0.739585	-1.35211	0.128289	-3.39244	0.00069274	0.00458806
PRPF40A	5862.09	-0.43486	0.739766	-1.35178	0.119399	-3.64207	0.000270454	0.00211547
ZNF799	180.803	-0.434675	0.739861	-1.35161	0.17386	-2.50015	0.0124141	0.0471743
H1-10	857.439	-0.434628	0.739884	-1.35156	0.166396	-2.612	0.00900131	0.0366292
MIS18BP1	1178.35	-0.434606	0.739896	-1.35154	0.137071	-3.17066	0.00152091	0.00879529
ZNF44	258.207	-0.434322	0.740041	-1.35128	0.171206	-2.53684	0.0111858	0.0433636
FUS	8268.78	-0.433937	0.740239	-1.35091	0.101996	-4.25443	2.09579e-05	0.000255071
C7orf50	670.585	-0.433763	0.740328	-1.35075	0.121667	-3.56517	0.000363622	0.00270697
PPP4R3A	1941.64	-0.433541	0.740442	-1.35054	0.118009	-3.67379	0.000238979	0.00190637
BCL7B	511.678	-0.43347	0.740479	-1.35048	0.135781	-3.19242	0.00141084	0.00827419
QRSL1	731.466	-0.433337	0.740547	-1.35035	0.117148	-3.69906	0.000216395	0.00174617
RIF1	2629.66	-0.432461	0.740997	-1.34953	0.111164	-3.89031	0.000100117	0.000936642
PROX1	1576.69	-0.432093	0.741186	-1.34919	0.136881	-3.1567	0.00159566	0.00914654
NEDD1	530.828	-0.431862	0.741304	-1.34897	0.130008	-3.32182	0.000894319	0.00568201
GPATCH4	1002.66	-0.430705	0.741899	-1.34789	0.117687	-3.65976	0.000252455	0.00199731
CENPQ	594.183	-0.430469	0.742021	-1.34767	0.140789	-3.05754	0.00223161	0.0119373
CEP135	357.728	-0.430388	0.742062	-1.3476	0.151588	-2.8392	0.00452262	0.0211595
ASPH	8582.13	-0.43037	0.742071	-1.34758	0.112978	-3.80931	0.000139354	0.00122672
DHX9	4708.66	-0.430004	0.74226	-1.34724	0.129657	-3.31647	0.000911623	0.00577811
DBR1	371.339	-0.42996	0.742282	-1.3472	0.155917	-2.75763	0.00582222	0.0258666
FANCI	1362.55	-0.429778	0.742376	-1.34703	0.114149	-3.76507	0.000166503	0.00141133
RPN1	5102.57	-0.429588	0.742474	-1.34685	0.121547	-3.53435	0.000408781	0.00297797
TARBP1	531.427	-0.429356	0.742593	-1.34663	0.136509	-3.14526	0.00165942	0.00942777
SCAF4	812.695	-0.429109	0.742721	-1.3464	0.136231	-3.14985	0.00163354	0.00931664
TBP	469.17	-0.429012	0.74277	-1.34631	0.148751	-2.88409	0.00392548	0.0189641
SRP19	511.763	-0.428801	0.742879	-1.34611	0.132207	-3.24342	0.00118105	0.00715753
LRCH1	599.249	-0.428647	0.742958	-1.34597	0.131062	-3.27057	0.0010733	0.00662559
MRPL47	864.157	-0.428632	0.742966	-1.34596	0.14341	-2.98885	0.0028003	0.014382
FAM210A	1036.09	-0.428622	0.742971	-1.34595	0.122814	-3.49	0.000483018	0.00339391
PDE12	877.299	-0.428604	0.742981	-1.34593	0.11734	-3.65268	0.00025952	0.00204526
SIVA1	883.928	-0.428593	0.742986	-1.34592	0.13176	-3.25282	0.00114265	0.00698219
DDX3X	6634.13	-0.428377	0.743097	-1.34572	0.162486	-2.6364	0.00837917	0.0346179
DIS3	1230.42	-0.428363	0.743104	-1.34571	0.143823	-2.97841	0.00289752	0.014767
RBP4	3135.98	-0.428193	0.743192	-1.34555	0.169194	-2.53079	0.0113807	0.0440236
PSMD5	695.807	-0.428028	0.743277	-1.34539	0.126134	-3.39343	0.000690241	0.00457837
ATL2	2196.89	-0.427866	0.743361	-1.34524	0.112712	-3.7961	0.00014699	0.00127783
GMEB2	493.481	-0.427604	0.743495	-1.345	0.159444	-2.68184	0.00732182	0.0311518
FTSJ3	1400.5	-0.42708	0.743765	-1.34451	0.105085	-4.06413	4.82125e-05	0.000513725
ARNTL2	666.189	-0.427033	0.74379	-1.34447	0.170485	-2.5048	0.012252	0.0466785
KIF23	902.551	-0.427012	0.743801	-1.34445	0.127717	-3.34343	0.000827491	0.00532113
POLD3	684.538	-0.426869	0.743874	-1.34431	0.134146	-3.18212	0.001462	0.0085252
SNAPC5	317.319	-0.426709	0.743957	-1.34416	0.153594	-2.77815	0.00546691	0.0246513
KYAT3	1031.92	-0.426663	0.743981	-1.34412	0.130128	-3.2788	0.00104249	0.00646547
RFC5	825.569	-0.426395	0.744119	-1.34387	0.155629	-2.73982	0.0061472	0.0270029
FANCM	293.898	-0.425917	0.744365	-1.34343	0.158147	-2.69317	0.00707757	0.0303168
ZNF721	403.499	-0.42508	0.744797	-1.34265	0.139269	-3.05223	0.00227148	0.0121228
BOP1	929.247	-0.424879	0.744901	-1.34246	0.132336	-3.21061	0.00132453	0.0078583
BRAP	466.018	-0.424814	0.744935	-1.3424	0.14859	-2.85896	0.00425033	0.0201663
KPNB1	10800.2	-0.424783	0.744951	-1.34237	0.110099	-3.8582	0.000114226	0.00104217
DENND4A	901.6	-0.424713	0.744987	-1.34231	0.117236	-3.62272	0.000291526	0.00225109
UBE3C	2012.99	-0.424702	0.744993	-1.34229	0.123187	-3.44763	0.000565534	0.00386322
RAVER2	390.931	-0.424662	0.745013	-1.34226	0.166546	-2.54982	0.0107778	0.0422016
UCK2	978.828	-0.424448	0.745124	-1.34206	0.112319	-3.77895	0.000157494	0.00134969
CMSS1	465.742	-0.424299	0.745201	-1.34192	0.138301	-3.06795	0.00215533	0.0116277
FUCA2	2685.03	-0.424157	0.745274	-1.34179	0.12455	-3.40553	0.000660359	0.00441994
PLK1	2893.37	-0.423989	0.745361	-1.34163	0.13626	-3.11161	0.00186069	0.0103237
SRSF6	3103.97	-0.423829	0.745444	-1.34148	0.115906	-3.65665	0.000255532	0.00201659
EIF3B	4955.57	-0.423783	0.745467	-1.34144	0.112745	-3.75877	0.000170754	0.00144282
CDK13	775.735	-0.423677	0.745522	-1.34134	0.135064	-3.13685	0.00170772	0.00963059
PELO	364.861	-0.423287	0.745723	-1.34098	0.14346	-2.95057	0.00317192	0.015951
DPM1	2083.91	-0.423277	0.745729	-1.34097	0.147953	-2.86089	0.0042245	0.0200725
TAF2	676.035	-0.423206	0.745766	-1.3409	0.128118	-3.30325	0.000955717	0.00599458
IQCB1	847.877	-0.422664	0.746046	-1.3404	0.118159	-3.57707	0.000347471	0.00260873
MARCHF7	1753.65	-0.422555	0.746102	-1.3403	0.109138	-3.87175	0.000108056	0.000999635
ATP2B1	2548.43	-0.422469	0.746147	-1.34022	0.105311	-4.01164	6.02994e-05	0.000619673
ARID1A	2057.31	-0.422442	0.74616	-1.34019	0.147208	-2.8697	0.00410855	0.0196553
ZNF131	740.118	-0.422148	0.746313	-1.33992	0.120663	-3.49858	0.000467746	0.0033147
ADSL	322.524	-0.421803	0.746491	-1.3396	0.143524	-2.9389	0.00329375	0.0164348
PDIA6	11723.3	-0.421499	0.746648	-1.33932	0.117915	-3.57461	0.000350747	0.00262345
XPO6	2153.03	-0.421453	0.746672	-1.33928	0.113574	-3.71081	0.000206598	0.00168246
LIG3	584.023	-0.421189	0.746809	-1.33903	0.12863	-3.27443	0.00105874	0.00655092
EXOC6	412.655	-0.420854	0.746982	-1.33872	0.164031	-2.5657	0.0102967	0.0407628
PTGES3	5616.29	-0.420388	0.747224	-1.33829	0.126496	-3.32333	0.00088949	0.00565946
PCAT14	798.952	-0.419786	0.747535	-1.33773	0.13664	-3.0722	0.00212486	0.0115102
ASAP2	919.394	-0.41975	0.747554	-1.3377	0.116446	-3.60468	0.000312537	0.00239245
ATP2A2	4351.96	-0.419562	0.747651	-1.33752	0.109684	-3.82518	0.000130677	0.00116581
GID4	217.211	-0.418941	0.747974	-1.33695	0.160238	-2.61449	0.00893617	0.0364424
METTL21A	675.431	-0.41872	0.748088	-1.33674	0.123075	-3.40217	0.000668539	0.00446568
CMC2	459.143	-0.41864	0.74813	-1.33667	0.136518	-3.06656	0.0021654	0.0116631
MTRF1L	339.244	-0.418385	0.748262	-1.33643	0.142363	-2.93887	0.00329415	0.0164348
DHODH	350.527	-0.418382	0.748263	-1.33643	0.140574	-2.97624	0.00291807	0.0148546
NSD3	1143.98	-0.418338	0.748286	-1.33639	0.116315	-3.59661	0.000322396	0.00245236
MRPL58	597.588	-0.418089	0.748415	-1.33616	0.141894	-2.94648	0.00321409	0.0161081
KIF21A	1292.92	-0.417916	0.748505	-1.336	0.136538	-3.06079	0.00220751	0.0118466
ATIC	4587.23	-0.417682	0.748627	-1.33578	0.101662	-4.10854	3.98168e-05	0.000438349
MRPL30	1398.51	-0.417405	0.74877	-1.33552	0.125571	-3.32406	0.000887158	0.00564733
ARMC1	1336.65	-0.417343	0.748803	-1.33547	0.129648	-3.21903	0.00128623	0.00768106
HSF2	549.556	-0.416861	0.749052	-1.33502	0.129949	-3.20787	0.00133721	0.00791583
SUPT16H	6627.82	-0.416712	0.74913	-1.33488	0.103442	-4.02847	5.61416e-05	0.000585514
SMC5	981.022	-0.416345	0.74932	-1.33454	0.162639	-2.55994	0.010469	0.0413462
HCCS	487.226	-0.41611	0.749443	-1.33432	0.127991	-3.25109	0.00114962	0.0070083
IDE	1522.38	-0.416098	0.749449	-1.33431	0.12263	-3.39311	0.000691034	0.00458134
XPO5	2480.78	-0.41593	0.749536	-1.33416	0.105061	-3.95894	7.52823e-05	0.000745295
HPRT1	625.099	-0.415766	0.749621	-1.33401	0.147397	-2.82072	0.00479157	0.02221
PRR14L	768.43	-0.415758	0.749626	-1.334	0.125913	-3.30193	0.000960209	0.00601707
INTS7	827.159	-0.415519	0.74975	-1.33378	0.140522	-2.95697	0.00310674	0.0156767
ORC4	1011.06	-0.415472	0.749774	-1.33374	0.114703	-3.62214	0.000292173	0.00225347
ORC1	953.14	-0.414294	0.750386	-1.33265	0.140724	-2.94402	0.00323975	0.0162183
CFAP97	903.695	-0.414121	0.750476	-1.33249	0.120793	-3.42834	0.000607273	0.00410815
PIP5K1A	1470.05	-0.413979	0.75055	-1.33236	0.144329	-2.8683	0.00412686	0.0197142
PGP	515.587	-0.413817	0.750635	-1.33221	0.143848	-2.87677	0.00401772	0.0192973
DFFB	314.029	-0.413698	0.750697	-1.3321	0.148009	-2.79508	0.00518874	0.0236705
MTUS1	2959	-0.413695	0.750698	-1.33209	0.110119	-3.7568	0.000172098	0.0014514
RNFT1	211.851	-0.413464	0.750819	-1.33188	0.161721	-2.55664	0.0105688	0.0416412
ERICH1	273.101	-0.412274	0.751438	-1.33078	0.165882	-2.48535	0.0129423	0.0487211
MCM4	5267.59	-0.412181	0.751487	-1.3307	0.120818	-3.41159	0.000645862	0.00434263
PLAA	593.851	-0.411745	0.751713	-1.33029	0.126384	-3.25789	0.00112246	0.00687149
ODF2	769.371	-0.411723	0.751725	-1.33027	0.15285	-2.69364	0.00706761	0.0302839
POLR1E	548.077	-0.411614	0.751782	-1.33017	0.131738	-3.1245	0.00178109	0.00996538
KIF4A	1929.61	-0.411599	0.751789	-1.33016	0.10844	-3.79565	0.000147255	0.00127929
ZNF714	576.717	-0.410944	0.752131	-1.32956	0.153662	-2.67433	0.00748793	0.031706
UBA2	3601.45	-0.410676	0.752271	-1.32931	0.113853	-3.60707	0.000309672	0.00237326
PREB	1273.64	-0.41064	0.75229	-1.32928	0.116171	-3.53478	0.000408118	0.00297478
SNRNP40	1532.76	-0.410212	0.752513	-1.32888	0.122558	-3.34709	0.000816633	0.00525641
RCOR1	804.433	-0.4096	0.752832	-1.32832	0.133439	-3.06957	0.00214369	0.0115791
TRNT1	408.664	-0.409337	0.752969	-1.32808	0.136735	-2.99366	0.00275656	0.0141959
DSN1	1140.92	-0.409111	0.753087	-1.32787	0.114544	-3.57165	0.000354744	0.00264946
STRN3	1144.03	-0.408966	0.753163	-1.32773	0.127943	-3.19648	0.00139115	0.00817315
ACSL3	3561.34	-0.408834	0.753232	-1.32761	0.105757	-3.86579	0.000110731	0.0010194
FASTKD2	1461.14	-0.408693	0.753305	-1.32748	0.112022	-3.64833	0.000263947	0.00207436
PARPBP	502.325	-0.408658	0.753324	-1.32745	0.132109	-3.09333	0.00197924	0.0108543
MTO1	623.796	-0.408579	0.753365	-1.32738	0.124824	-3.27324	0.00106322	0.00657563
CDYL	666.04	-0.408497	0.753408	-1.3273	0.150862	-2.70775	0.00677404	0.0292623
CDK1	1843.88	-0.408281	0.753521	-1.3271	0.151955	-2.68684	0.00721308	0.0308077
ORC6	929.034	-0.407654	0.753848	-1.32653	0.137355	-2.96788	0.00299862	0.0152121
METTL1	275.14	-0.407245	0.754062	-1.32615	0.151387	-2.69009	0.00714332	0.0305589
NUP155	1336.19	-0.407101	0.754137	-1.32602	0.107412	-3.79009	0.000150591	0.00130316
CEP95	837.499	-0.406984	0.754198	-1.32591	0.141186	-2.8826	0.00394405	0.0190211
OBI1	815.867	-0.40697	0.754205	-1.3259	0.128707	-3.16199	0.00156694	0.0090065
ALDH3A2	3222.42	-0.406833	0.754277	-1.32577	0.101509	-4.00784	6.12774e-05	0.000625794
RESF1	918.975	-0.406712	0.754341	-1.32566	0.130905	-3.10692	0.00189049	0.010441
LMNB1	4387.46	-0.406378	0.754515	-1.32535	0.133844	-3.0362	0.00239581	0.0126273
MBNL1	1614.97	-0.405937	0.754746	-1.32495	0.10757	-3.7737	0.000160847	0.00137487
ZNF627	233.451	-0.405933	0.754748	-1.32495	0.158801	-2.55624	0.010581	0.0416768
ATP11C	846.688	-0.405638	0.754902	-1.32467	0.144251	-2.81203	0.00492292	0.0227235
ITGB3BP	617.73	-0.405303	0.755078	-1.32437	0.152769	-2.65304	0.00797703	0.0333933
TPI1	9189.35	-0.405268	0.755096	-1.32433	0.131412	-3.08394	0.00204276	0.0111382
EBNA1BP2	2499.15	-0.405161	0.755152	-1.32424	0.1057	-3.83312	0.000126529	0.00113491
ZNF587B	390.046	-0.404131	0.755692	-1.32329	0.141264	-2.86083	0.00422537	0.0200725
SRBD1	824.824	-0.403763	0.755884	-1.32295	0.119371	-3.38241	0.00071852	0.00472343
CHUK	865.115	-0.403756	0.755888	-1.32295	0.118886	-3.39615	0.0006834	0.00455348
METTL8	1039.6	-0.403503	0.75602	-1.32272	0.12921	-3.12283	0.00179118	0.010013
CCDC86	866.675	-0.403213	0.756173	-1.32245	0.114033	-3.53593	0.000406347	0.00296513
AGO1	3130.43	-0.403059	0.756253	-1.32231	0.108547	-3.71322	0.000204635	0.00167058
SET	9721.69	-0.40305	0.756258	-1.3223	0.102636	-3.927	8.60134e-05	0.000829857
PPIB	6792.09	-0.402849	0.756363	-1.32212	0.130655	-3.08332	0.00204708	0.0111526
TMX3	831.336	-0.402614	0.756487	-1.3219	0.141705	-2.84121	0.00449433	0.0210678
FANCF	628.527	-0.402266	0.756669	-1.32158	0.134629	-2.98797	0.00280836	0.0143971
ARSB	1334.75	-0.401902	0.75686	-1.32125	0.140767	-2.85509	0.00430248	0.0203192
VEZT	644.055	-0.401049	0.757307	-1.32047	0.124412	-3.22357	0.00126604	0.00757338
RBFA	530.471	-0.401005	0.75733	-1.32043	0.126939	-3.15904	0.00158289	0.00908635
MRPL35	1335.59	-0.400137	0.757786	-1.31963	0.11355	-3.52388	0.000425281	0.00307286
FAM107B	2480.09	-0.400123	0.757794	-1.31962	0.134238	-2.9807	0.0028759	0.0146963
SPINDOC	784.756	-0.399811	0.757958	-1.31933	0.139006	-2.87621	0.00402483	0.0193174
GEMIN4	571.379	-0.399539	0.7581	-1.31909	0.151512	-2.63701	0.00836408	0.0345771
PANK3	3534.8	-0.399344	0.758203	-1.31891	0.151334	-2.63883	0.00831938	0.034446
GCLC	2930.65	-0.399339	0.758206	-1.3189	0.116786	-3.41939	0.000627607	0.00422846
REPS1	903.827	-0.399294	0.758229	-1.31886	0.133306	-2.99532	0.00274159	0.0141297
TMEM165	1155.5	-0.399208	0.758274	-1.31878	0.12746	-3.13203	0.00173602	0.00975852
PTPN2	1314.12	-0.398913	0.758429	-1.31851	0.120158	-3.3199	0.000900509	0.00571586
KDM1A	4605.95	-0.398477	0.758659	-1.31812	0.114852	-3.46948	0.00052147	0.00360679
KNTC1	1305.14	-0.398359	0.758721	-1.31801	0.13912	-2.86341	0.00419104	0.0199563
PPP3R1	1256.52	-0.397877	0.758974	-1.31757	0.119412	-3.33197	0.000862333	0.00551412
ZNF124	389.036	-0.397495	0.759175	-1.31722	0.150179	-2.6468	0.00812567	0.0338446
OTUD7B	736.907	-0.397212	0.759324	-1.31696	0.149109	-2.6639	0.00772399	0.0324981
ENAH	1925.33	-0.397072	0.759398	-1.31683	0.141697	-2.80225	0.00507468	0.0232541
DESI1	786.388	-0.396805	0.759538	-1.31659	0.121735	-3.2596	0.00111571	0.0068365
ZNF148	727.837	-0.396704	0.759592	-1.3165	0.122676	-3.23376	0.0012217	0.00737669
POLR2D	1379.63	-0.396382	0.759761	-1.3162	0.119031	-3.33009	0.000868191	0.00554522
ADAT2	358.247	-0.396346	0.75978	-1.31617	0.142993	-2.7718	0.00557475	0.02501
C18orf25	532.065	-0.395685	0.760129	-1.31557	0.131921	-2.99942	0.00270497	0.0139573
TRIM8	777.483	-0.395646	0.760149	-1.31553	0.158557	-2.4953	0.0125851	0.0477285
PPP1R15B	1315.95	-0.395624	0.76016	-1.31551	0.130202	-3.03855	0.00237719	0.0125691
CDC27	3126.28	-0.39511	0.760431	-1.31504	0.113535	-3.48008	0.000501273	0.00349738
CHAF1A	854.715	-0.395015	0.760482	-1.31496	0.120893	-3.26747	0.00108512	0.00669235
ALYREF	1520.62	-0.394962	0.760509	-1.31491	0.121439	-3.25236	0.0011445	0.00698891
RBM17	1252.18	-0.39496	0.76051	-1.31491	0.115349	-3.42404	0.00061698	0.0041632
NCAPH	1081.82	-0.394703	0.760646	-1.31467	0.127151	-3.10421	0.00190789	0.0105239
ALMS1	815.686	-0.394541	0.760731	-1.31452	0.146804	-2.68754	0.00719802	0.0307533
MPHOSPH9	620.887	-0.39448	0.760764	-1.31447	0.138578	-2.84663	0.00441842	0.0207928
MRPL57	603.675	-0.39445	0.760779	-1.31444	0.13251	-2.97676	0.00291311	0.0148351
FARSA	938.166	-0.394068	0.760981	-1.31409	0.128636	-3.06345	0.00218803	0.0117611
MOSPD2	280.422	-0.393987	0.761023	-1.31402	0.15764	-2.49929	0.0124442	0.0472751
SEC63	2656.61	-0.39394	0.761048	-1.31398	0.126971	-3.10261	0.00191823	0.0105634
ZMYND19	462.433	-0.39393	0.761054	-1.31397	0.150554	-2.61654	0.0088827	0.0362583
TLK2	972.063	-0.393174	0.761453	-1.31328	0.14573	-2.69796	0.00697651	0.029971
CEP85	876.574	-0.393092	0.761496	-1.31321	0.123273	-3.18881	0.00142862	0.00835262
POLR3B	551.391	-0.392655	0.761727	-1.31281	0.136131	-2.88439	0.00392169	0.0189596
MTFMT	319.02	-0.392226	0.761953	-1.31242	0.140288	-2.79586	0.00517614	0.0236394
UBE2J1	1143.48	-0.392206	0.761964	-1.3124	0.123283	-3.18135	0.00146591	0.00854427
MAN1A1	10708.2	-0.392086	0.762027	-1.31229	0.143469	-2.73289	0.00627809	0.0274883
CARNMT1	763.356	-0.391976	0.762085	-1.31219	0.120139	-3.26268	0.00110364	0.0067782
ZW10	874.877	-0.391918	0.762116	-1.31214	0.13457	-2.91237	0.00358696	0.0176239
LYRM7	831.414	-0.39191	0.76212	-1.31213	0.124177	-3.15606	0.00159917	0.00915998
STT3B	5627.53	-0.391576	0.762296	-1.31183	0.116137	-3.37168	0.000747112	0.00488674
CTCF	1707.89	-0.39151	0.762331	-1.31177	0.133033	-2.94296	0.0032509	0.0162619
PRPS1	970.867	-0.39142	0.762379	-1.31168	0.136246	-2.87289	0.00406736	0.0194933
KBTBD2	766.726	-0.39135	0.762416	-1.31162	0.140921	-2.77709	0.00548474	0.0246813
ARHGAP19	495.157	-0.391219	0.762485	-1.3115	0.134106	-2.91724	0.00353149	0.0173924
TPX2	4586.82	-0.39114	0.762527	-1.31143	0.103036	-3.79615	0.000146958	0.00127783
STEAP1	662.967	-0.391038	0.762581	-1.31134	0.137445	-2.84505	0.00444049	0.0208818
HGH1	497.83	-0.390959	0.762622	-1.31126	0.139367	-2.80525	0.00502775	0.0230869
CRKL	2073.03	-0.390823	0.762694	-1.31114	0.108244	-3.61058	0.00030551	0.00234407
CYB5R4	528.264	-0.390522	0.762854	-1.31087	0.133858	-2.91742	0.00352936	0.0173924
UBE2E1	865.964	-0.390121	0.763066	-1.3105	0.135208	-2.88534	0.00390994	0.0189351
BAG5	762.59	-0.389613	0.763334	-1.31004	0.115975	-3.35945	0.00078099	0.00506631
UBE2C	561.715	-0.389475	0.763408	-1.30992	0.154118	-2.52712	0.0115001	0.0443479
STK39	1569.09	-0.389342	0.763478	-1.3098	0.132831	-2.93112	0.00337748	0.0167498
GFM1	1247.96	-0.388608	0.763866	-1.30913	0.119825	-3.24314	0.0011822	0.00716122
CCT4	6025.85	-0.387395	0.764509	-1.30803	0.113635	-3.4091	0.000651769	0.00437348
TMX1	1283.77	-0.387055	0.764689	-1.30772	0.138308	-2.79851	0.00513397	0.0234934
DLAT	2438.37	-0.38695	0.764745	-1.30763	0.142075	-2.72356	0.00645818	0.0281083
CHMP7	509.362	-0.386663	0.764897	-1.30737	0.133597	-2.89424	0.00380076	0.0185099
PPIG	2949.61	-0.386551	0.764956	-1.30726	0.13247	-2.91802	0.00352257	0.0173784
MKKS	787.147	-0.386351	0.765062	-1.30708	0.117111	-3.29901	0.000970269	0.00607437
MNAT1	460.453	-0.385935	0.765283	-1.30671	0.139871	-2.75923	0.00579385	0.0257837
TANK	746.321	-0.38584	0.765333	-1.30662	0.128461	-3.00357	0.00266832	0.0138004
PFAS	975.741	-0.385746	0.765383	-1.30654	0.132205	-2.9178	0.00352515	0.0173846
TRA2B	3434.69	-0.38569	0.765413	-1.30648	0.13386	-2.88129	0.00396049	0.0190777
TARDBP	3811.18	-0.385682	0.765417	-1.30648	0.129485	-2.97859	0.00289581	0.0147652
TUBG1	2534.03	-0.385672	0.765423	-1.30647	0.10565	-3.65047	0.000261756	0.00205836
CKAP5	6761.25	-0.385598	0.765461	-1.3064	0.104443	-3.69196	0.000222532	0.00179024
PPP1R14B	1161.14	-0.385502	0.765512	-1.30631	0.122259	-3.15315	0.00161517	0.00922778
FARP2	913.26	-0.385362	0.765587	-1.30619	0.135141	-2.85155	0.00435064	0.0205101
INTS12	434.778	-0.385205	0.76567	-1.30605	0.142314	-2.70672	0.00679514	0.0293152
ZZZ3	1736.41	-0.385075	0.765739	-1.30593	0.107392	-3.5857	0.000336181	0.00254119
IPO5	8753.76	-0.384963	0.765799	-1.30583	0.126536	-3.04232	0.00234764	0.0124376
KPNA4	1628.39	-0.384891	0.765837	-1.30576	0.131773	-2.92086	0.0034907	0.0172403
CMPK1	5212.42	-0.384851	0.765858	-1.30573	0.134161	-2.86858	0.00412321	0.0197041
PSMG4	338.698	-0.384812	0.765879	-1.30569	0.142232	-2.70553	0.00681961	0.0293921
POLR1F	616.796	-0.384717	0.765929	-1.3056	0.139175	-2.76426	0.00570517	0.0254659
MFN1	1029.74	-0.384585	0.765999	-1.30548	0.127231	-3.02273	0.00250503	0.0130993
RBM10	1046.17	-0.384299	0.766151	-1.30523	0.127881	-3.00512	0.00265475	0.0137409
BPTF	2309.3	-0.383536	0.766556	-1.30454	0.149589	-2.56394	0.0103492	0.0409338
POLB	524.559	-0.383251	0.766708	-1.30428	0.135623	-2.82586	0.00471532	0.0219486
NAA20	1247.18	-0.383195	0.766738	-1.30423	0.128117	-2.99098	0.00278088	0.0143044
MRPL41	397.651	-0.383117	0.766779	-1.30416	0.154806	-2.47482	0.0133303	0.0498395
MOCS2	667.592	-0.382905	0.766892	-1.30396	0.130767	-2.92815	0.00340987	0.0168851
PRRC2C	4898.83	-0.382371	0.767176	-1.30348	0.139949	-2.73222	0.00629089	0.0275338
EPC1	546.901	-0.38236	0.767182	-1.30347	0.144299	-2.64977	0.0080546	0.0336225
CWC27	696.796	-0.382348	0.767188	-1.30346	0.132579	-2.88392	0.0039276	0.0189674
TAF1B	478.034	-0.382021	0.767362	-1.30317	0.13575	-2.81415	0.0048906	0.0226137
USP7	6867.81	-0.381903	0.767425	-1.30306	0.109412	-3.49052	0.00048209	0.00338919
GSKIP	539.016	-0.381846	0.767455	-1.30301	0.145375	-2.62662	0.00862367	0.0353637
RDX	5101.78	-0.381766	0.767498	-1.30294	0.113231	-3.37157	0.000747414	0.00488674
ITPKA	480.586	-0.381655	0.767557	-1.30284	0.135341	-2.81995	0.0048031	0.0222479
NFYA	1041.43	-0.381654	0.767557	-1.30283	0.124949	-3.05448	0.00225451	0.0120404
UBE2M	602.565	-0.381573	0.7676	-1.30276	0.128106	-2.97858	0.00289588	0.0147652
RBM38	889.925	-0.381201	0.767798	-1.30243	0.115186	-3.30944	0.000934833	0.00589145
RBM39	8098.03	-0.381002	0.767904	-1.30225	0.126323	-3.01608	0.00256062	0.0133265
HNRNPDL	6585.78	-0.380659	0.768087	-1.30194	0.107855	-3.52936	0.000416571	0.00302807
LARP4B	1412.5	-0.380436	0.768205	-1.30174	0.118923	-3.19902	0.00137895	0.00811946
PPP4R2	2419.05	-0.380397	0.768226	-1.3017	0.118524	-3.20944	0.00132992	0.00788326
IFNGR1	2961.98	-0.380009	0.768433	-1.30135	0.130591	-2.90992	0.00361522	0.0177299
ERO1A	3183.4	-0.379997	0.768439	-1.30134	0.141546	-2.68462	0.00726133	0.0309838
POLR3F	531.057	-0.379178	0.768875	-1.3006	0.152195	-2.4914	0.0127242	0.0480755
MSL1	1346.84	-0.379095	0.76892	-1.30053	0.105982	-3.57699	0.000347575	0.00260873
FADS2	1569.35	-0.378331	0.769327	-1.29984	0.129833	-2.91397	0.00356865	0.0175404
WDR73	523.215	-0.377958	0.769526	-1.2995	0.138618	-2.72661	0.0063989	0.0278869
SENP6	1415.87	-0.377508	0.769766	-1.2991	0.127696	-2.95629	0.00311363	0.0156995
POLD1	639.531	-0.377141	0.769962	-1.29877	0.13427	-2.80882	0.00497235	0.022888
CUL4A	1763.25	-0.37713	0.769968	-1.29876	0.107887	-3.49559	0.000473016	0.00334134
DHX30	1200.69	-0.375683	0.77074	-1.29745	0.121658	-3.08802	0.00201492	0.0110226
TRMU	644.395	-0.375633	0.770767	-1.29741	0.13193	-2.84722	0.00441034	0.0207621
LEO1	1171.65	-0.375582	0.770795	-1.29736	0.120916	-3.10613	0.00189556	0.0104646
SUN1	1050.69	-0.375553	0.77081	-1.29734	0.119787	-3.13517	0.00171757	0.00967528
DDX56	1113.45	-0.375264	0.770964	-1.29708	0.116617	-3.21793	0.00129119	0.00769839
SAFB	1986.22	-0.375221	0.770987	-1.29704	0.151108	-2.48314	0.0130231	0.0489537
ANKEF1	393.289	-0.374928	0.771144	-1.29678	0.13736	-2.72954	0.00634227	0.0276952
ARHGAP12	1325.42	-0.374917	0.77115	-1.29676	0.118133	-3.17369	0.00150516	0.00873469
HNRNPC	15275.5	-0.374566	0.771337	-1.29645	0.103041	-3.63512	0.000277856	0.00215936
JAGN1	728.758	-0.374129	0.771571	-1.29606	0.141785	-2.63871	0.00832223	0.034447
MPI	585.165	-0.374119	0.771577	-1.29605	0.135077	-2.76967	0.00561126	0.0251483
FOXJ3	1442.81	-0.374025	0.771627	-1.29596	0.14071	-2.65813	0.00785763	0.032935
BRI3BP	1921.08	-0.373952	0.771666	-1.2959	0.132485	-2.82261	0.00476342	0.0221104
TXNRD1	6522.61	-0.373783	0.771756	-1.29575	0.147694	-2.53079	0.0113806	0.0440236
AGMAT	4441.98	-0.373563	0.771874	-1.29555	0.139193	-2.68378	0.00727957	0.0310417
ANKRD17	3232.97	-0.373414	0.771953	-1.29541	0.134455	-2.77725	0.0054821	0.0246813
TTPAL	672.871	-0.373317	0.772006	-1.29533	0.141181	-2.64424	0.00818758	0.0339957
KLHL8	554.584	-0.373163	0.772088	-1.29519	0.143931	-2.59266	0.00952379	0.0383903
ECPAS	2638.01	-0.372929	0.772213	-1.29498	0.101629	-3.66952	0.000243007	0.00193385
SRSF7	2353.73	-0.372872	0.772243	-1.29493	0.140883	-2.64668	0.00812863	0.0338463
CAAP1	842.249	-0.372644	0.772366	-1.29472	0.130348	-2.85883	0.00425204	0.0201672
TTI1	1014.03	-0.37242	0.772486	-1.29452	0.126306	-2.94854	0.00319278	0.0160115
PDRG1	544.505	-0.371467	0.772996	-1.29367	0.145417	-2.5545	0.0106341	0.0417621
KRR1	1579.59	-0.37136	0.773053	-1.29357	0.114752	-3.2362	0.00121132	0.0073209
NUS1	2386.81	-0.371149	0.773166	-1.29338	0.145889	-2.54405	0.0109576	0.0426536
GPN3	524.882	-0.370538	0.773494	-1.29283	0.131792	-2.81154	0.00493042	0.0227365
NOL7	2197.26	-0.370299	0.773622	-1.29262	0.122476	-3.02344	0.00249921	0.0130839
AHSA1	2083.96	-0.370094	0.773732	-1.29244	0.118764	-3.11621	0.00183191	0.0101938
MRPL17	905.814	-0.369929	0.77382	-1.29229	0.131577	-2.81152	0.00493088	0.0227365
ASNSD1	890.645	-0.369899	0.773837	-1.29226	0.128165	-2.88611	0.0039004	0.0189072
CSPP1	363.834	-0.36975	0.773917	-1.29213	0.149242	-2.47752	0.0132299	0.0495524
CCDC43	1202.77	-0.369712	0.773937	-1.2921	0.123722	-2.98825	0.00280583	0.0143937
KCMF1	1235.2	-0.369584	0.774006	-1.29198	0.147624	-2.50355	0.0122956	0.0468177
TAF5L	692.468	-0.368686	0.774488	-1.29118	0.123776	-2.97866	0.00289515	0.0147652
MRPL39	654.37	-0.368679	0.774491	-1.29117	0.126623	-2.91163	0.00359551	0.0176573
MAP3K2	1580.75	-0.368548	0.774562	-1.29105	0.13264	-2.77855	0.00546018	0.0246422
TGDS	428.87	-0.368532	0.77457	-1.29104	0.142319	-2.58949	0.00961193	0.0386751
SLTM	1291.02	-0.367838	0.774943	-1.29042	0.117224	-3.1379	0.00170162	0.00960584
EBAG9	509.686	-0.367679	0.775028	-1.29028	0.140915	-2.60922	0.00907489	0.0368721
SLK	1463.58	-0.367502	0.775124	-1.29012	0.110978	-3.31149	0.000927996	0.00586228
RANGAP1	1932.83	-0.36739	0.775183	-1.29002	0.129353	-2.84023	0.00450816	0.0211102
SLC35C1	470.225	-0.367099	0.77534	-1.28976	0.133421	-2.75144	0.00593334	0.026217
NRBF2	529.457	-0.366951	0.77542	-1.28962	0.144326	-2.54251	0.0110061	0.0428046
CLUH	2726.03	-0.366645	0.775584	-1.28935	0.123831	-2.96085	0.00306796	0.0155164
RBM45	302.087	-0.366604	0.775606	-1.28931	0.147624	-2.48336	0.0130149	0.0489525
METTL23	377.276	-0.366463	0.775682	-1.28919	0.140374	-2.61061	0.00903807	0.0367676
RNF169	789.172	-0.366239	0.775803	-1.28899	0.126572	-2.89352	0.00380954	0.0185458
CDV3	3096.37	-0.366231	0.775807	-1.28898	0.104973	-3.48882	0.00048516	0.00340536
HMGB1	5259.96	-0.366216	0.775815	-1.28897	0.143303	-2.55554	0.0106023	0.0417111
TOPBP1	1867.02	-0.36621	0.775818	-1.28896	0.133547	-2.74217	0.00610341	0.0268372
EXOC5	1350.45	-0.366068	0.775894	-1.28884	0.11062	-3.30926	0.000935444	0.0058925
ZNF3	764.504	-0.365737	0.776072	-1.28854	0.138917	-2.63278	0.00846903	0.0348805
EIF5	5161.97	-0.365717	0.776083	-1.28852	0.120967	-3.02327	0.0025006	0.013086
C2CD3	582.521	-0.365651	0.776118	-1.28846	0.143602	-2.54628	0.0108878	0.0424558
CNOT9	2083.04	-0.36556	0.776167	-1.28838	0.107708	-3.39401	0.000688784	0.00457557
PWP1	1326	-0.365404	0.776252	-1.28824	0.111168	-3.28696	0.00101276	0.00630467
UBXN2A	583.764	-0.36456	0.776706	-1.28749	0.129811	-2.80839	0.00497894	0.0229104
PURA	543.231	-0.363831	0.777098	-1.28684	0.130516	-2.78763	0.00530951	0.0241039
USP14	3952.91	-0.363772	0.77713	-1.28679	0.120016	-3.03103	0.00243721	0.0127997
PWWP2A	503.065	-0.363612	0.777216	-1.28664	0.145749	-2.49479	0.0126032	0.0477832
FBXL3	732.612	-0.362669	0.777724	-1.2858	0.128658	-2.81886	0.00481945	0.0223158
EPB41L5	1184.57	-0.362231	0.777961	-1.28541	0.1243	-2.91417	0.0035663	0.0175404
HSP90AB1	40176.3	-0.362211	0.777971	-1.28539	0.100004	-3.62198	0.000292358	0.00225358
MGAT2	1189.06	-0.362007	0.778081	-1.28521	0.146318	-2.47412	0.0133566	0.0498984
ITSN1	1121.91	-0.361806	0.77819	-1.28503	0.13533	-2.6735	0.0075064	0.0317538
EEF2KMT	428.229	-0.361616	0.778292	-1.28486	0.134823	-2.68215	0.00731497	0.0311427
RPS6KA4	414.351	-0.361493	0.778359	-1.28475	0.137261	-2.63362	0.00844798	0.0348046
NAP1L1	8491.35	-0.361232	0.778499	-1.28452	0.123218	-2.93166	0.00337153	0.0167271
ZBTB11	658.257	-0.360827	0.778718	-1.28416	0.131455	-2.74486	0.00605361	0.0266802
RBBP6	1717.64	-0.360504	0.778893	-1.28387	0.130763	-2.75693	0.00583471	0.0259047
TENT4B	1451.51	-0.359885	0.779227	-1.28332	0.109849	-3.27618	0.00105221	0.00651357
TBL1XR1	1341.14	-0.359388	0.779495	-1.28288	0.109659	-3.27731	0.001048	0.00649362
SHTN1	1177.5	-0.35928	0.779554	-1.28279	0.128156	-2.80345	0.00505591	0.0231831
UBE2G2	1428.03	-0.358969	0.779721	-1.28251	0.115984	-3.095	0.00196814	0.0108068
IFRD2	998.402	-0.358869	0.779776	-1.28242	0.116082	-3.09152	0.00199133	0.0109116
TRIM35	541.217	-0.358626	0.779907	-1.2822	0.133288	-2.69061	0.00713219	0.0305212
QSER1	2049.79	-0.358608	0.779917	-1.28219	0.130812	-2.7414	0.00611779	0.0268915
KRCC1	527.482	-0.358532	0.779958	-1.28212	0.137161	-2.61396	0.00895006	0.0364767
IWS1	1465.55	-0.358443	0.780006	-1.28204	0.117853	-3.04144	0.0023545	0.012459
LRPPRC	11989.5	-0.358016	0.780237	-1.28166	0.119717	-2.99051	0.00278515	0.0143153
RIOX2	871.243	-0.357826	0.78034	-1.28149	0.116499	-3.07149	0.00212992	0.0115235
PSMB2	3258.45	-0.357683	0.780417	-1.28137	0.121245	-2.9501	0.00317672	0.015967
PELP1	1171.13	-0.357272	0.780639	-1.281	0.12325	-2.89875	0.00374654	0.0182654
OFD1	397.171	-0.357088	0.780739	-1.28084	0.136882	-2.60872	0.00908811	0.0369033
NACC2	886.27	-0.356904	0.780839	-1.28067	0.114708	-3.11141	0.00186194	0.0103263
ANKLE2	827.206	-0.355729	0.781475	-1.27963	0.119914	-2.96654	0.00301174	0.0152728
CENPN	990.105	-0.355505	0.781596	-1.27943	0.13829	-2.57073	0.0101485	0.0403325
KCTD9	794.744	-0.355272	0.781722	-1.27923	0.117379	-3.02672	0.00247225	0.0129529
GLRX3	1959.21	-0.353858	0.782489	-1.27797	0.128414	-2.7556	0.00585852	0.0259756
NUP93	1536.22	-0.353594	0.782632	-1.27774	0.106891	-3.30799	0.000939686	0.005908
DDX1	4106.41	-0.353185	0.782854	-1.27738	0.110986	-3.18225	0.00146135	0.0085252
FTSJ1	500.991	-0.353049	0.782928	-1.27726	0.125727	-2.80806	0.00498411	0.0229262
NUP58	1454.42	-0.351884	0.78356	-1.27623	0.123153	-2.8573	0.00427262	0.0202286
HNRNPD	6252.57	-0.351519	0.783759	-1.2759	0.13254	-2.65217	0.00799774	0.0334483
HNRNPLL	1669.33	-0.351421	0.783812	-1.27582	0.125414	-2.80208	0.00507735	0.0232583
ITCH	2955.31	-0.349259	0.784987	-1.27391	0.114493	-3.05049	0.00228466	0.0121769
CELF1	2572.25	-0.348951	0.785155	-1.27363	0.118173	-2.95288	0.00314824	0.0158499
PIK3C2A	2919.63	-0.347859	0.785749	-1.27267	0.130119	-2.67339	0.00750886	0.0317541
EHMT1	735.673	-0.347687	0.785843	-1.27252	0.122932	-2.82828	0.00467984	0.021814
C1GALT1	1204.37	-0.347534	0.785926	-1.27238	0.11131	-3.12223	0.00179489	0.0100257
IMPDH2	4366.15	-0.347436	0.78598	-1.2723	0.114532	-3.03354	0.00241703	0.0127261
GCFC2	802.654	-0.347399	0.786	-1.27227	0.130591	-2.6602	0.00780935	0.0327845
TRMT61B	436.163	-0.347392	0.786004	-1.27226	0.13368	-2.59868	0.00935843	0.037845
MCMBP	2084.51	-0.347185	0.786117	-1.27208	0.109317	-3.17595	0.00149347	0.00867824
SERBP1	13849.1	-0.347116	0.786154	-1.27202	0.12652	-2.74356	0.00607767	0.0267417
ACAD9	603.017	-0.346858	0.786295	-1.27179	0.13242	-2.61938	0.00880902	0.0360236
MTHFD1	2574.13	-0.346793	0.78633	-1.27173	0.115571	-3.0007	0.00269363	0.0139096
EIF3A	8372.04	-0.346412	0.786538	-1.27139	0.10979	-3.15522	0.00160379	0.00917457
XIAP	788.607	-0.34558	0.786992	-1.27066	0.118444	-2.91766	0.00352667	0.0173856
PAIP1	1424.79	-0.345367	0.787108	-1.27047	0.114036	-3.02857	0.00245712	0.0128838
LARP4	2179.39	-0.345355	0.787114	-1.27046	0.114609	-3.01334	0.00258393	0.0134289
NCAPD3	1914.8	-0.345328	0.787129	-1.27044	0.120809	-2.85846	0.00425702	0.0201836
PRMT5	2255.47	-0.344978	0.78732	-1.27013	0.114175	-3.02149	0.00251535	0.0131394
ARMC6	623.66	-0.344853	0.787388	-1.27002	0.134797	-2.5583	0.0105184	0.0415165
MCM8	564.707	-0.344599	0.787527	-1.2698	0.128927	-2.67283	0.00752147	0.0317708
TWF1	1850.04	-0.344036	0.787834	-1.2693	0.135118	-2.54618	0.0108908	0.0424558
SMARCA5	2824.63	-0.343732	0.788	-1.26903	0.1099	-3.12766	0.00176202	0.00987534
GNA13	1390.77	-0.343566	0.788091	-1.26889	0.113136	-3.03675	0.00239146	0.0126194
FEM1C	658.307	-0.343404	0.788179	-1.26875	0.128574	-2.67086	0.00756572	0.0319233
DTYMK	1175.54	-0.342954	0.788425	-1.26835	0.118867	-2.88519	0.00391174	0.0189351
WAC	2600.85	-0.342792	0.788514	-1.26821	0.117978	-2.90556	0.00366592	0.0179454
MED21	382.279	-0.342588	0.788626	-1.26803	0.137419	-2.49302	0.0126662	0.0479068
POLR3C	647.181	-0.342049	0.78892	-1.26756	0.135996	-2.51514	0.0118986	0.0455391
RNF4	1247.4	-0.341789	0.789062	-1.26733	0.125019	-2.7339	0.00625891	0.027421
MAP3K4	837.831	-0.341779	0.789067	-1.26732	0.122804	-2.78313	0.00538367	0.0243504
SLC25A17	550.819	-0.341509	0.789215	-1.26708	0.133832	-2.55177	0.0107178	0.0420035
QTRT2	849.647	-0.341488	0.789227	-1.26706	0.116348	-2.93506	0.00333478	0.0166001
ZFAND5	1246.71	-0.341341	0.789307	-1.26693	0.127831	-2.67024	0.00757968	0.031972
PPIL4	1300.37	-0.340867	0.789566	-1.26652	0.111378	-3.06045	0.00221007	0.0118556
RNF34	696.429	-0.340676	0.789671	-1.26635	0.123551	-2.75737	0.0058269	0.0258787
ANAPC1	1827.2	-0.340351	0.789849	-1.26606	0.128461	-2.64944	0.00806242	0.033634
KCTD3	2958.05	-0.340329	0.789861	-1.26605	0.134099	-2.5379	0.0111521	0.0432536
SLC5A6	2542.15	-0.340219	0.789921	-1.26595	0.106394	-3.19772	0.00138519	0.00814533
AP3D1	2359.89	-0.339531	0.790298	-1.26535	0.106328	-3.19326	0.00140676	0.0082539
RBM26	1242.49	-0.338679	0.790765	-1.2646	0.132831	-2.54969	0.0107817	0.0422043
C5orf51	1096.15	-0.338223	0.791015	-1.2642	0.118137	-2.86296	0.00419702	0.0199776
NT5C2	1064.61	-0.337633	0.791338	-1.26368	0.120927	-2.79204	0.00523764	0.0238526
DHX33	1590.15	-0.337435	0.791447	-1.26351	0.114273	-2.95288	0.00314822	0.0158499
DHX57	601.831	-0.337116	0.791622	-1.26323	0.127388	-2.64638	0.00813575	0.0338547
POGK	842.037	-0.336836	0.791776	-1.26298	0.117105	-2.87635	0.00402299	0.0193156
QSOX2	868.975	-0.336437	0.791995	-1.26263	0.115609	-2.91013	0.00361276	0.0177245
MTAP	1232.17	-0.336325	0.792057	-1.26254	0.124188	-2.70819	0.00676513	0.0292333
MPHOSPH6	713.662	-0.335984	0.792244	-1.26224	0.121634	-2.76224	0.00574055	0.025598
BLMH	912.054	-0.335751	0.792372	-1.26203	0.114032	-2.94437	0.00323617	0.0162112
MIEF1	1918.86	-0.334929	0.792823	-1.26132	0.106407	-3.14763	0.00164602	0.00937975
STAG1	906.641	-0.333701	0.793498	-1.26024	0.120114	-2.77821	0.00546589	0.0246513
EXOSC6	937.527	-0.332291	0.794274	-1.25901	0.123628	-2.68783	0.00719176	0.0307364
PDS5A	2710.82	-0.331768	0.794562	-1.25855	0.104772	-3.16657	0.00154249	0.00888126
NOP10	877.176	-0.331585	0.794663	-1.25839	0.123177	-2.69193	0.00710402	0.0304104
THOP1	1508.14	-0.331246	0.79485	-1.2581	0.111089	-2.98181	0.00286546	0.0146498
KIAA0586	735.058	-0.330986	0.794993	-1.25787	0.128698	-2.57181	0.0101169	0.0402387
PAXBP1	874.6	-0.329624	0.795744	-1.25669	0.133201	-2.47463	0.0133375	0.0498409
EWSR1	4643.88	-0.328681	0.796264	-1.25586	0.097405	-3.37437	0.00073985	0.00484684
GLYCTK	1151.33	-0.327415	0.796963	-1.25476	0.11536	-2.83821	0.00453676	0.0211993
PPP4R1	2003.24	-0.327014	0.797185	-1.25441	0.105817	-3.09036	0.00199916	0.0109455
PAPOLA	5825.95	-0.326454	0.797494	-1.25393	0.107072	-3.04892	0.00229665	0.012226
TIMM10	688.211	-0.326196	0.797637	-1.2537	0.128056	-2.5473	0.0108561	0.0423454
CHEK1	1518.39	-0.325689	0.797917	-1.25326	0.113449	-2.87081	0.00409425	0.0196081
DCAF13	1704.28	-0.325461	0.798043	-1.25307	0.114018	-2.85446	0.00431097	0.0203521
RBL1	1030.35	-0.325358	0.7981	-1.25298	0.121714	-2.67313	0.00751469	0.0317686
MCM3AP	1960	-0.324295	0.798688	-1.25205	0.112169	-2.89112	0.00383872	0.0186527
STK11	761.726	-0.324062	0.798818	-1.25185	0.118579	-2.73287	0.00627842	0.0274883
CNBP	7048.65	-0.323929	0.798891	-1.25173	0.120745	-2.68275	0.00730193	0.0311071
ZNF207	2452.4	-0.32381	0.798957	-1.25163	0.124467	-2.60157	0.00927971	0.0375777
TRUB1	1279.32	-0.323558	0.799097	-1.25141	0.117929	-2.74367	0.00607568	0.0267417
EIF6	2650.06	-0.323033	0.799388	-1.25096	0.121778	-2.65265	0.00798637	0.0334113
MLX	933.865	-0.32249	0.799689	-1.25049	0.112792	-2.85917	0.00424756	0.0201603
SDAD1	1146.97	-0.322228	0.799834	-1.25026	0.11519	-2.79736	0.00515225	0.0235607
MRPS23	1633.31	-0.322031	0.799943	-1.25009	0.12049	-2.67267	0.00752493	0.0317714
CCT5	6554.99	-0.321239	0.800382	-1.2494	0.0971314	-3.30727	0.000942113	0.00592045
SLC31A1	3099	-0.321099	0.80046	-1.24928	0.125669	-2.55511	0.0106153	0.041713
SUGT1	975.068	-0.320739	0.800659	-1.24897	0.12197	-2.62965	0.00854734	0.0351376
KDM2B	871.942	-0.31972	0.801225	-1.24809	0.123719	-2.58424	0.0097594	0.0391497
PSMD1	3476.57	-0.31946	0.80137	-1.24786	0.10889	-2.93378	0.00334863	0.0166441
ROBO1	2867.05	-0.319385	0.801412	-1.2478	0.111196	-2.87228	0.00407522	0.019524
PLRG1	1375.95	-0.318821	0.801725	-1.24731	0.110511	-2.88496	0.00391467	0.0189395
ERP44	1093.86	-0.318175	0.802084	-1.24675	0.128055	-2.48468	0.0129666	0.0487848
MRPS16	2194.01	-0.317641	0.802381	-1.24629	0.116979	-2.71538	0.00662002	0.0287091
DARS1	2924.61	-0.317559	0.802426	-1.24622	0.127374	-2.49312	0.0126626	0.0479068
DEK	7615.24	-0.316527	0.803001	-1.24533	0.124695	-2.53841	0.0111357	0.0432244
PRKCI	1518.17	-0.316297	0.803128	-1.24513	0.116376	-2.71789	0.00656995	0.0285199
KIF5B	4198.87	-0.316067	0.803256	-1.24493	0.100662	-3.13988	0.00169015	0.00955735
RPL7L1	4432.87	-0.315434	0.803609	-1.24439	0.122144	-2.58248	0.00980923	0.0393259
RABEP1	1088.57	-0.31527	0.803701	-1.24424	0.11666	-2.70247	0.00688256	0.0296153
RRM1	3556	-0.31459	0.804079	-1.24366	0.111553	-2.82009	0.00480108	0.0222463
BMS1	1825.75	-0.314014	0.8044	-1.24316	0.105694	-2.97098	0.00296848	0.0150707
MOGS	1494.67	-0.313682	0.804586	-1.24288	0.120226	-2.6091	0.00907795	0.0368733
TFAM	2278.52	-0.313526	0.804673	-1.24274	0.116241	-2.69721	0.00699238	0.0300197
HDDC2	757.988	-0.313198	0.804856	-1.24246	0.125193	-2.50173	0.012359	0.0470051
XPNPEP1	898.276	-0.312946	0.804996	-1.24224	0.112266	-2.78754	0.005311	0.0241039
MET	3309.81	-0.312861	0.805044	-1.24217	0.101816	-3.07281	0.0021205	0.0114959
IPO11	848.528	-0.312654	0.805159	-1.24199	0.118921	-2.62909	0.00856148	0.0351692
DNAJC9	993.379	-0.312223	0.8054	-1.24162	0.124048	-2.51694	0.0118377	0.0453609
SNRPB	4459.25	-0.311874	0.805595	-1.24132	0.118481	-2.63226	0.0084818	0.0349115
CDKN1B	2061.55	-0.31147	0.80582	-1.24097	0.120064	-2.59421	0.00948091	0.0382756
CHRAC1	808.117	-0.310916	0.80613	-1.24049	0.123464	-2.51827	0.0117933	0.0452429
SMAD5	1753.5	-0.310528	0.806347	-1.24016	0.111886	-2.7754	0.00551346	0.0247854
ITPRID2	2871.5	-0.309742	0.806786	-1.23949	0.105734	-2.92944	0.00339573	0.0168214
UBE3A	1999.7	-0.306608	0.808541	-1.2368	0.107306	-2.85732	0.00427236	0.0202286
URI1	1587.91	-0.306305	0.808711	-1.23654	0.114366	-2.67828	0.00740024	0.0314451
SF1	3429.07	-0.30572	0.809038	-1.23604	0.121151	-2.52346	0.0116206	0.0447487
UBA5	1262.09	-0.305627	0.80909	-1.23596	0.110956	-2.75449	0.00587828	0.0260419
SRSF10	3315.48	-0.305294	0.809277	-1.23567	0.123265	-2.47672	0.0132595	0.0496474
E2F6	608.193	-0.305207	0.809326	-1.2356	0.122477	-2.49195	0.0127044	0.0480299
RSPRY1	1523.42	-0.304513	0.809716	-1.235	0.107533	-2.83181	0.00462857	0.0215902
AKR1D1	1736.87	-0.304198	0.809892	-1.23473	0.12287	-2.47577	0.0132949	0.0497237
SLC39A6	767.862	-0.303879	0.810071	-1.23446	0.122606	-2.47851	0.0131934	0.0494416
EIF4G3	1177.01	-0.30245	0.810874	-1.23324	0.118631	-2.54951	0.0107874	0.0422109
SRP72	3353.1	-0.301768	0.811258	-1.23265	0.119771	-2.51955	0.0117506	0.0451182
SLC38A5	1068.63	-0.301607	0.811348	-1.23252	0.118032	-2.5553	0.0106096	0.041713
PPP1R8	1473.76	-0.301014	0.811682	-1.23201	0.109222	-2.75598	0.00585159	0.0259536
RDH11	1477.6	-0.300957	0.811714	-1.23196	0.10967	-2.74421	0.00606562	0.0267153
RAN	8322.26	-0.300911	0.81174	-1.23192	0.115796	-2.59862	0.00935997	0.037845
RFC1	2508.17	-0.30091	0.81174	-1.23192	0.117161	-2.56835	0.0102185	0.0405014
PTCD3	2888.13	-0.300462	0.811992	-1.23154	0.117141	-2.56497	0.0103185	0.040837
DENND5A	1408.43	-0.300005	0.812249	-1.23115	0.117933	-2.54387	0.0109631	0.0426627
PPP6R3	3055.03	-0.299781	0.812376	-1.23096	0.10528	-2.84747	0.00440685	0.020753
RIOK2	1094.67	-0.299434	0.812571	-1.23066	0.119429	-2.5072	0.0121691	0.046456
ETV5	1169.51	-0.299117	0.81275	-1.23039	0.116557	-2.56628	0.0102796	0.0407072
TIMM23	1277.88	-0.298788	0.812935	-1.23011	0.118093	-2.53012	0.0114025	0.0440879
NARS1	4847.87	-0.297969	0.813397	-1.22941	0.116277	-2.56258	0.0103899	0.041064
PRMT1	2740.58	-0.297829	0.813476	-1.22929	0.113053	-2.63442	0.00842814	0.0347445
SRPRA	2413.1	-0.29715	0.813859	-1.22871	0.112766	-2.63509	0.00841153	0.0347272
NUP188	2162.16	-0.296806	0.814052	-1.22842	0.115026	-2.58034	0.00987019	0.0395105
NRDC	2812.35	-0.296335	0.814319	-1.22802	0.101313	-2.92493	0.00344528	0.0170351
TCF3	1482.93	-0.295557	0.814758	-1.22736	0.11789	-2.50706	0.012174	0.0464617
EIF4G1	8382.32	-0.295525	0.814776	-1.22733	0.103035	-2.86819	0.0041283	0.0197142
TGFBRAP1	1116.86	-0.295296	0.814905	-1.22714	0.118311	-2.49593	0.0125628	0.047671
ARIH2	1376.58	-0.295173	0.814974	-1.22703	0.10601	-2.7844	0.00536262	0.0242717
HNRNPM	6753.02	-0.295172	0.814975	-1.22703	0.104926	-2.81316	0.00490578	0.0226602
AK2	4228.16	-0.294629	0.815282	-1.22657	0.104441	-2.82101	0.00478731	0.0222058
TRAM2	2159.59	-0.293474	0.815935	-1.22559	0.11666	-2.51563	0.0118819	0.0454906
SNRPF	1393.81	-0.292128	0.816697	-1.22444	0.117259	-2.49131	0.0127274	0.0480755
CDC73	1094.39	-0.291779	0.816894	-1.22415	0.11062	-2.63768	0.00834749	0.0345276
STAG2	2376.08	-0.291472	0.817068	-1.22389	0.104755	-2.78241	0.00539567	0.0243964
HNRNPF	5486.46	-0.290995	0.817338	-1.22348	0.103244	-2.81853	0.00482446	0.0223312
PLS1	867.736	-0.290862	0.817414	-1.22337	0.113675	-2.55872	0.0105059	0.0414795
NEK6	1266.03	-0.290825	0.817435	-1.22334	0.10698	-2.71849	0.00655801	0.0284774
HSD17B4	5772.68	-0.290264	0.817753	-1.22286	0.112091	-2.58953	0.00961069	0.0386751
CCT8	5237.63	-0.290133	0.817827	-1.22275	0.114208	-2.54039	0.0110728	0.0430013
DAZAP1	2162.91	-0.289473	0.818201	-1.22219	0.110484	-2.62004	0.00879184	0.0359644
DHX29	929.527	-0.289111	0.818406	-1.22189	0.116769	-2.47592	0.0132894	0.0497174
WDR5	1100.99	-0.288668	0.818657	-1.22151	0.108396	-2.66308	0.00774287	0.0325569
PRR13	1147.18	-0.288267	0.818885	-1.22117	0.116149	-2.48188	0.0130693	0.0490554
LETM1	1043.45	-0.288144	0.818955	-1.22107	0.111798	-2.57737	0.0099556	0.0397838
ADRM1	1790.65	-0.28798	0.819048	-1.22093	0.110586	-2.60412	0.009211	0.0373451
GPD1	1428.1	-0.28656	0.819855	-1.21973	0.108752	-2.63499	0.00841395	0.0347272
LARP7	993.736	-0.286169	0.820077	-1.2194	0.110035	-2.60072	0.00930288	0.0376486
CUL2	869.483	-0.285243	0.820603	-1.21862	0.114746	-2.48585	0.0129241	0.0486663
TRAP1	2886.02	-0.284661	0.820934	-1.21812	0.100777	-2.82467	0.00473288	0.0220072
EIF4A3	2151.66	-0.283957	0.821335	-1.21753	0.108561	-2.61563	0.00890624	0.0363315
CPSF7	2076.7	-0.283666	0.821501	-1.21728	0.110301	-2.57174	0.0101188	0.0402387
GORASP2	3703.95	-0.282754	0.82202	-1.21651	0.109556	-2.58092	0.00985385	0.0394689
PKN2	2790.05	-0.281559	0.822702	-1.21551	0.106948	-2.63266	0.00847193	0.0348816
RAD23B	4405.27	-0.280472	0.823322	-1.21459	0.106729	-2.6279	0.00859142	0.0352699
ESYT1	1703.67	-0.279329	0.823974	-1.21363	0.112539	-2.48207	0.0130621	0.0490531
USP8	1438.82	-0.274796	0.826567	-1.20982	0.105946	-2.59373	0.00949408	0.0383041
ELAVL1	1764.87	-0.268223	0.830342	-1.20432	0.105363	-2.5457	0.0109059	0.0424899
SLC2A2	4584.04	-0.267139	0.830966	-1.20342	0.107149	-2.49316	0.012661	0.0479068
KIZ	2575.06	-0.266006	0.831619	-1.20247	0.106693	-2.49319	0.0126601	0.0479068
SH3GLB1	3573.19	-0.257996	0.836249	-1.19582	0.101042	-2.55335	0.0106692	0.0418756
ACLY	8260.14	-0.256022	0.837394	-1.19418	0.102279	-2.50317	0.0123085	0.0468402
UBQLN1	2650.15	-0.255135	0.837909	-1.19345	0.0993107	-2.56906	0.0101976	0.0404549
COASY	2924.53	0.262854	1.19985	1.19985	0.100091	2.62614	0.00863592	0.035403
PEG10	47010.8	0.264647	1.20134	1.20134	0.106134	2.49352	0.0126484	0.0479068
EXT2	1357.48	0.279125	1.21346	1.21346	0.110438	2.52743	0.0114901	0.0443231
STAMBP	1453.75	0.279953	1.21416	1.21416	0.105792	2.64626	0.0081387	0.0338564
KIAA1191	2475.57	0.28192	1.21581	1.21581	0.112895	2.4972	0.012518	0.0475283
CTSA	4051.27	0.283904	1.21748	1.21748	0.114384	2.48202	0.0130638	0.0490531
CEMIP2	3854.65	0.284025	1.21759	1.21759	0.108083	2.62784	0.00859282	0.0352699
SNAP23	1940.29	0.284742	1.21819	1.21819	0.113646	2.50551	0.0122276	0.046626
NBAS	1530.66	0.285658	1.21897	1.21897	0.11477	2.48896	0.0128116	0.0483112
DCTN1	2612.97	0.286627	1.21979	1.21979	0.104077	2.754	0.00588723	0.0260681
EHD1	1382.29	0.287418	1.22045	1.22045	0.112755	2.54906	0.0108015	0.042243
NDUFS2	2261.47	0.28798	1.22093	1.22093	0.111866	2.57432	0.0100437	0.040036
MYL12B	6882.69	0.289078	1.22186	1.22186	0.104488	2.76661	0.00566417	0.025317
SEC24C	2155.58	0.289603	1.2223	1.2223	0.112392	2.57673	0.00997397	0.0398298
VAPB	1698.05	0.291086	1.22356	1.22356	0.11247	2.58811	0.0096504	0.0387828
IQSEC1	2029.24	0.291853	1.22421	1.22421	0.114234	2.55486	0.010623	0.0417307
FKBP10	1869.03	0.293056	1.22523	1.22523	0.112002	2.61653	0.00888281	0.0362583
CDC14B	2268.12	0.293354	1.22549	1.22549	0.106801	2.74674	0.00601912	0.0265658
KIF1C	3839.04	0.293362	1.22549	1.22549	0.100758	2.91155	0.00359641	0.0176573
RBM47	2400.32	0.293885	1.22594	1.22594	0.103148	2.84916	0.00438343	0.0206574
ITGB5	2249.83	0.294149	1.22616	1.22616	0.110333	2.66602	0.00767549	0.0323351
PATJ	2630.92	0.29426	1.22626	1.22626	0.116445	2.52703	0.0115032	0.0443479
TALDO1	3470.66	0.296287	1.22798	1.22798	0.115376	2.568	0.0102287	0.0405298
LMNA	3866.06	0.299027	1.23031	1.23031	0.111629	2.67875	0.00738981	0.0314108
F11R	1636.52	0.299532	1.23075	1.23075	0.115611	2.59085	0.00957385	0.038557
KAT5	883.751	0.300341	1.23144	1.23144	0.120667	2.48901	0.0128099	0.0483112
PNPO	1039.34	0.300373	1.23146	1.23146	0.116628	2.57548	0.0100102	0.0399504
PUM1	3588.63	0.300821	1.23185	1.23185	0.107641	2.79467	0.00519521	0.0236919
ACAA2	2212.68	0.301754	1.23264	1.23264	0.119903	2.51665	0.0118477	0.0453859
MED29	879.132	0.303889	1.23447	1.23447	0.117203	2.59284	0.00951872	0.0383816
SEPTIN9	7619.96	0.303951	1.23452	1.23452	0.0998142	3.04516	0.00232554	0.0123255
PRPF6	3535.66	0.304403	1.23491	1.23491	0.100843	3.01859	0.0025395	0.0132477
CIRBP	2680.46	0.305198	1.23559	1.23559	0.119313	2.55796	0.0105288	0.0415452
NUDCD3	816.751	0.305433	1.23579	1.23579	0.119651	2.55269	0.0106894	0.0419258
TADA3	1074.04	0.30572	1.23604	1.23604	0.119767	2.55262	0.0106916	0.0419258
WDFY1	1896.87	0.306465	1.23667	1.23667	0.111727	2.74298	0.00608835	0.0267798
MMS19	1290.5	0.307371	1.23745	1.23745	0.115967	2.65049	0.00803747	0.0335827
KEAP1	963.626	0.307378	1.23746	1.23746	0.115851	2.65323	0.00797253	0.033385
OSER1	974.275	0.307716	1.23775	1.23775	0.11888	2.58847	0.00964036	0.0387543
MPRIP	1550.81	0.308023	1.23801	1.23801	0.118851	2.59167	0.00955106	0.0384769
GSS	2119.36	0.308075	1.23805	1.23805	0.122903	2.50665	0.0121883	0.0464893
TMEM106B	910.705	0.309085	1.23892	1.23892	0.11662	2.65035	0.00804077	0.0335859
APH1A	2257.05	0.309297	1.2391	1.2391	0.114069	2.7115	0.00669801	0.0289999
LRPAP1	1670.48	0.309356	1.23915	1.23915	0.108347	2.85522	0.00430071	0.0203181
STK40	2210.71	0.309783	1.23952	1.23952	0.108611	2.85223	0.00434136	0.0204737
SBF2	1029.01	0.311326	1.24085	1.24085	0.123441	2.52206	0.0116669	0.0448686
CNNM3	1343.1	0.312707	1.24204	1.24204	0.11267	2.77542	0.00551306	0.0247854
SCMH1	1069.96	0.312781	1.2421	1.2421	0.114284	2.73687	0.00620266	0.0271925
PPP2R1A	2248.41	0.314171	1.2433	1.2433	0.111207	2.82509	0.00472666	0.0219859
WWP2	1412.53	0.314905	1.24393	1.24393	0.107372	2.93285	0.0033587	0.0166816
GOLGA2	1352.67	0.316687	1.24547	1.24547	0.115613	2.73919	0.00615906	0.0270281
DCXR	1354.48	0.316974	1.24572	1.24572	0.121439	2.61014	0.00905044	0.0367953
MGAT5	1610.2	0.317001	1.24574	1.24574	0.123334	2.57027	0.0101621	0.0403743
PLEKHA7	1245.75	0.317424	1.2461	1.2461	0.12244	2.59249	0.00952843	0.0383974
NEDD4L	4592.11	0.31754	1.2462	1.2462	0.105497	3.00994	0.00261295	0.0135457
FARP1	4193.06	0.31889	1.24737	1.24737	0.122032	2.61317	0.0089707	0.0365159
LHFPL2	1180.78	0.319165	1.24761	1.24761	0.107926	2.95727	0.00310375	0.0156676
SIK2	1950.75	0.319343	1.24776	1.24776	0.121703	2.62396	0.00869128	0.0356079
PERP	4710.41	0.320244	1.24854	1.24854	0.110998	2.88514	0.00391234	0.0189351
AMFR	1983.6	0.320713	1.24895	1.24895	0.109729	2.92277	0.00346933	0.0171476
PRDX5	2146.49	0.321527	1.24965	1.24965	0.124563	2.58125	0.00984442	0.0394431
KLHDC2	1561.81	0.32162	1.24973	1.24973	0.11683	2.7529	0.00590702	0.0261383
APEH	2181.91	0.321726	1.24982	1.24982	0.118126	2.72357	0.00645799	0.0281083
SH3KBP1	546.955	0.322315	1.25034	1.25034	0.124958	2.57938	0.00989775	0.039585
DSTN	6436.65	0.322339	1.25036	1.25036	0.121866	2.64503	0.00816842	0.0339481
RNF167	805.766	0.322625	1.2506	1.2506	0.117187	2.75307	0.00590392	0.0261332
CDIPT	780.211	0.322925	1.25086	1.25086	0.127704	2.5287	0.0114485	0.0442013
TTC7A	1683.78	0.323146	1.25106	1.25106	0.108699	2.97285	0.00295044	0.0149849
CRIM1	2582.13	0.323307	1.2512	1.2512	0.101599	3.18218	0.00146171	0.0085252
ATG4B	1482.29	0.323841	1.25166	1.25166	0.106285	3.04691	0.00231208	0.0122829
PTK7	2444.37	0.32423	1.252	1.252	0.104487	3.10308	0.0019152	0.0105511
GRB2	3658.16	0.324477	1.25221	1.25221	0.104553	3.10346	0.00191269	0.0105417
STAT3	1788.48	0.32491	1.25259	1.25259	0.113707	2.85743	0.00427091	0.0202286
GTF3C3	1304.57	0.325187	1.25283	1.25283	0.11826	2.74976	0.00596397	0.0263375
NRSN2	672.041	0.325245	1.25288	1.25288	0.126251	2.57618	0.00998972	0.0398807
SLC25A44	651.098	0.325353	1.25297	1.25297	0.121497	2.67786	0.00740945	0.0314641
STX12	738.171	0.325475	1.25308	1.25308	0.127279	2.55718	0.0105525	0.0416016
ATP6V1A	2336.28	0.32614	1.25366	1.25366	0.12666	2.57494	0.0100258	0.0400007
POLDIP3	1735.03	0.326721	1.25416	1.25416	0.110446	2.95819	0.00309455	0.01563
SUSD1	559.834	0.328928	1.25608	1.25608	0.128686	2.55606	0.0105864	0.0416854
PIP4K2C	928.671	0.329046	1.25618	1.25618	0.118628	2.77376	0.0055412	0.0248763
TSG101	1528.91	0.329725	1.25677	1.25677	0.12009	2.74564	0.00603927	0.0266346
GGCX	1272.32	0.329918	1.25694	1.25694	0.130999	2.51848	0.0117861	0.0452284
MAT2B	2023.11	0.330105	1.2571	1.2571	0.113733	2.90246	0.00370241	0.018084
ATP6V0A1	884.377	0.331882	1.25865	1.25865	0.126329	2.62713	0.00861081	0.0353328
CNP	3038.45	0.331949	1.25871	1.25871	0.120182	2.76206	0.00574378	0.0256038
RNPEP	1909.04	0.332408	1.25911	1.25911	0.122252	2.71904	0.00654727	0.0284478
MSI2	2757.85	0.332833	1.25948	1.25948	0.10486	3.17407	0.00150318	0.00873082
RTF2	2000.51	0.333141	1.25975	1.25975	0.113831	2.92662	0.00342669	0.0169558
SORT1	2239.8	0.333965	1.26047	1.26047	0.108268	3.0846	0.00203825	0.0111227
YIF1B	530.053	0.334016	1.26052	1.26052	0.134568	2.48213	0.0130599	0.0490531
ELOB	779.579	0.334286	1.26075	1.26075	0.124139	2.69285	0.00708446	0.0303365
[truncated: 1,552 more rows]
