# Supplementary material for: Gene Expression Reprogramming by Citrate Supplementation Reduces HepG2 Cell Migration and Invasion
Source: Int J Mol Sci. 2024 Jun 13;25(12):6509. doi: 10.3390/ijms25126509 (PMC11203947; doi:10.3390/ijms25126509)
Supplement: Supplementary file 1 [file ijms-25-06509-s001.zip › Table S2_GSEA negative NES.xlsx]

## Sheet: GSEA
NAME	SIZE	ES	NES	NOM p-val	FDR q-val	FWER p-val	RANK AT MAX	LEADING EDGE
GOMF_RNA_BINDING	487	-0.346343	-4.24891	0	0	0	1887	tags=85%, list=55%, signal=161%
GOBP_RNA_PROCESSING	296	-0.378948	-4.24385	0	0	0	1876	tags=89%, list=54%, signal=177%
GOBP_NCRNA_METABOLIC_PROCESS	198	-0.405354	-4.13181	0	0	0	1815	tags=91%, list=52%, signal=180%
GOBP_RIBONUCLEOPROTEIN_COMPLEX_BIOGENESIS	168	-0.406244	-4.01921	0	0	0	1872	tags=93%, list=54%, signal=194%
GOBP_NCRNA_PROCESSING	158	-0.422071	-3.96696	0	0	0	1815	tags=93%, list=52%, signal=187%
GOBP_RIBOSOME_BIOGENESIS	135	-0.416226	-3.80904	0	0	0	1871	tags=95%, list=54%, signal=198%
GOCC_RIBONUCLEOPROTEIN_COMPLEX	163	-0.376543	-3.68585	0	0	0	1882	tags=90%, list=54%, signal=188%
GOMF_CATALYTIC_ACTIVITY_ACTING_ON_A_NUCLEIC_ACID	188	-0.35603	-3.59944	0	0	0	1871	tags=88%, list=54%, signal=181%
GOMF_CATALYTIC_ACTIVITY_ACTING_ON_RNA	126	-0.385423	-3.53238	0	0	0	1871	tags=91%, list=54%, signal=192%
GOCC_NUCLEOLUS	312	-0.309662	-3.51605	0	0	0	1840	tags=81%, list=53%, signal=158%
GOBP_RRNA_METABOLIC_PROCESS	113	-0.402708	-3.50309	0	0	0	1815	tags=92%, list=52%, signal=187%
GOCC_NUCLEAR_PROTEIN_CONTAINING_COMPLEX	337	-0.298819	-3.41094	0	0	0	1878	tags=81%, list=54%, signal=160%
GOMF_GROWTH_FACTOR_ACTIVITY	19	-0.719902	-3.33851	0	0	0	299	tags=63%, list=9%, signal=69%
GOBP_MRNA_METABOLIC_PROCESS	186	-0.319821	-3.18333	0	0	0	1929	tags=86%, list=56%, signal=184%
GOBP_REGULATION_OF_CHROMOSOME_ORGANIZATION	84	-0.400334	-3.1577	0	8.17174e-05	0.001	1874	tags=93%, list=54%, signal=198%
GOMF_SIGNALING_RECEPTOR_REGULATOR_ACTIVITY	49	-0.478593	-3.13974	0	7.661e-05	0.001	228	tags=35%, list=7%, signal=37%
GOMF_DNA_BINDING_TRANSCRIPTION_ACTIVATOR_ACTIVITY	80	-0.389034	-3.11845	0	7.21036e-05	0.001	503	tags=36%, list=15%, signal=41%
GOBP_NUCLEAR_CHROMOSOME_SEGREGATION	98	-0.372741	-3.11258	0	0.000134367	0.002	1874	tags=90%, list=54%, signal=190%
GOBP_CHROMOSOME_ORGANIZATION	304	-0.27288	-3.09964	0	0.000127295	0.002	1874	tags=81%, list=54%, signal=162%
GOBP_CHROMOSOME_SEGREGATION	119	-0.3599	-3.0973	0	0.00012093	0.002	1925	tags=90%, list=56%, signal=196%
GOBP_MRNA_PROCESSING	119	-0.342362	-3.07821	0	0.000115171	0.002	1876	tags=87%, list=54%, signal=184%
GOBP_TRNA_METABOLIC_PROCESS	65	-0.419509	-3.07439	0	0.000109936	0.002	1837	tags=94%, list=53%, signal=196%
GOCC_CONDENSED_CHROMOSOME	99	-0.356616	-3.01226	0	0.000105156	0.002	1790	tags=87%, list=52%, signal=175%
GOBP_REGULATION_OF_DNA_TEMPLATED_TRANSCRIPTION_IN_RESPONSE_TO_STRESS	15	-0.746579	-3.00537	0	0.000100775	0.002	228	tags=53%, list=7%, signal=57%
GOCC_CHROMOSOMAL_REGION	133	-0.328735	-2.96172	0	0.000145293	0.003	1570	tags=77%, list=45%, signal=135%
GOBP_SISTER_CHROMATID_SEGREGATION	83	-0.378215	-2.95126	0	0.000139705	0.003	1874	tags=90%, list=54%, signal=192%
GOCC_PRERIBOSOME	44	-0.481383	-2.94761	0	0.000134531	0.003	1277	tags=82%, list=37%, signal=128%
GOCC_CHROMOSOME	466	-0.240131	-2.89469	0	0.000394449	0.009	1796	tags=74%, list=52%, signal=133%
GOBP_RNA_MODIFICATION	61	-0.410191	-2.88512	0	0.000380847	0.009	1803	tags=92%, list=52%, signal=188%
GOBP_VASCULATURE_DEVELOPMENT	142	-0.313889	-2.88072	0	0.000368152	0.009	368	tags=25%, list=11%, signal=27%
GOBP_MEIOTIC_CELL_CYCLE	67	-0.387058	-2.86749	0	0.000356276	0.009	1554	tags=81%, list=45%, signal=143%
GOBP_POSITIVE_REGULATION_OF_CYTOKINE_PRODUCTION	70	-0.388263	-2.86207	0	0.000345143	0.009	364	tags=30%, list=11%, signal=33%
GOBP_PROTEIN_LOCALIZATION_TO_CHROMOSOME	40	-0.463698	-2.84056	0	0.000371284	0.01	1570	tags=90%, list=45%, signal=163%
GOBP_POSITIVE_REGULATION_OF_MULTICELLULAR_ORGANISMAL_PROCESS	229	-0.27367	-2.83301	0	0.000360364	0.01	370	tags=23%, list=11%, signal=24%
GOBP_MITOTIC_SISTER_CHROMATID_SEGREGATION	76	-0.369462	-2.82805	0	0.000420327	0.012	1874	tags=89%, list=54%, signal=191%
GOBP_REGULATION_OF_DNA_BINDING	26	-0.535358	-2.82091	0	0.000443439	0.013	482	tags=54%, list=14%, signal=62%
GOMF_CATALYTIC_ACTIVITY_ACTING_ON_A_TRNA	42	-0.451389	-2.79061	0	0.000695718	0.021	1837	tags=98%, list=53%, signal=206%
GOCC_SMALL_SUBUNIT_PROCESSOME	23	-0.56216	-2.78845	0	0.00067741	0.021	1277	tags=91%, list=37%, signal=144%
GOBP_EPITHELIAL_CELL_PROLIFERATION	76	-0.363194	-2.78516	0	0.000660041	0.021	137	tags=20%, list=4%, signal=20%
GOBP_TRNA_PROCESSING	46	-0.443092	-2.77413	0	0.000762942	0.025	1741	tags=93%, list=50%, signal=186%
GOMF_RIBONUCLEOPROTEIN_COMPLEX_BINDING	44	-0.427597	-2.75029	0	0.00101224	0.034	1905	tags=98%, list=55%, signal=215%
GOBP_MITOTIC_NUCLEAR_DIVISION	115	-0.309399	-2.70377	0	0.00145422	0.05	1968	tags=87%, list=57%, signal=195%
GOBP_PEPTIDE_BIOSYNTHETIC_PROCESS	168	-0.269552	-2.70076	0	0.00150446	0.053	1964	tags=84%, list=57%, signal=185%
GOBP_DNA_DEPENDENT_DNA_REPLICATION	65	-0.364359	-2.68411	0	0.00160849	0.057	1674	tags=83%, list=48%, signal=158%
GOBP_POSITIVE_REGULATION_OF_CELL_POPULATION_PROLIFERATION	161	-0.279865	-2.67769	0	0.00159991	0.058	521	tags=30%, list=15%, signal=34%
GOBP_DNA_REPLICATION	108	-0.315547	-2.67584	0	0.00161874	0.06	1838	tags=83%, list=53%, signal=172%
GOBP_DNA_METABOLIC_PROCESS	249	-0.248125	-2.66894	0	0.00171328	0.065	1841	tags=77%, list=53%, signal=152%
GOBP_LEUKOCYTE_DIFFERENTIATION	92	-0.321268	-2.66518	0	0.00175524	0.068	542	tags=34%, list=16%, signal=39%
GOBP_RIBOSOMAL_SMALL_SUBUNIT_BIOGENESIS	30	-0.490044	-2.65176	0	0.00189236	0.075	1267	tags=83%, list=37%, signal=130%
GOBP_RNA_PHOSPHODIESTER_BOND_HYDROLYSIS	44	-0.420365	-2.64977	0	0.00185451	0.075	1419	tags=82%, list=41%, signal=137%
GOBP_MITOTIC_CELL_CYCLE	287	-0.239356	-2.64816	0	0.00184236	0.076	1891	tags=77%, list=55%, signal=156%
GOBP_CIRCULATORY_SYSTEM_DEVELOPMENT	207	-0.253484	-2.64534	0	0.00187778	0.079	316	tags=20%, list=9%, signal=20%
GOBP_RNA_3_END_PROCESSING	39	-0.44001	-2.64525	0	0.00184235	0.079	1876	tags=97%, list=54%, signal=210%
GOBP_REGULATION_OF_NOTCH_SIGNALING_PATHWAY	27	-0.487388	-2.62274	0	0.0021929	0.093	400	tags=37%, list=12%, signal=42%
GOBP_REGULATION_OF_EPITHELIAL_CELL_DIFFERENTIATION	36	-0.443832	-2.62249	0	0.00215303	0.093	510	tags=56%, list=15%, signal=64%
GOBP_NUCLEIC_ACID_PHOSPHODIESTER_BOND_HYDROLYSIS	70	-0.350492	-2.61968	0	0.00215843	0.095	1456	tags=76%, list=42%, signal=128%
GOBP_TRNA_MODIFICATION	38	-0.431515	-2.61246	0	0.00229237	0.103	1803	tags=95%, list=52%, signal=196%
GOBP_SKIN_DEVELOPMENT	43	-0.409313	-2.61135	0	0.00225285	0.103	618	tags=47%, list=18%, signal=56%
GOBP_POSITIVE_REGULATION_OF_VASCULATURE_DEVELOPMENT	27	-0.490798	-2.61094	0	0.00221466	0.103	368	tags=37%, list=11%, signal=41%
GOBP_NEGATIVE_REGULATION_OF_DEVELOPMENTAL_PROCESS	167	-0.274691	-2.59974	0	0.00221842	0.105	379	tags=26%, list=11%, signal=28%
GOBP_ORGANELLE_FISSION	152	-0.273321	-2.59383	0	0.00224273	0.108	1874	tags=80%, list=54%, signal=167%
GOBP_MATURATION_OF_5_8S_RRNA_FROM_TRICISTRONIC_RRNA_TRANSCRIPT_SSU_RRNA_5_8S_RRNA_LSU_RRNA	17	-0.593087	-2.58144	0	0.00240438	0.117	1419	tags=100%, list=41%, signal=169%
GOBP_CELL_DIVISION	185	-0.253408	-2.5764	0	0.00250285	0.124	1908	tags=78%, list=55%, signal=165%
GOBP_DNA_RECOMBINATION	83	-0.331419	-2.57538	0	0.0025389	0.127	1614	tags=77%, list=47%, signal=141%
GOBP_MITOTIC_CELL_CYCLE_PROCESS	248	-0.24378	-2.5623	0	0.00294747	0.149	1891	tags=78%, list=55%, signal=159%
GOBP_CELL_CYCLE_PROCESS	366	-0.222481	-2.56164	0	0.00293988	0.151	1908	tags=75%, list=55%, signal=150%
GOCC_CHROMOSOME_CENTROMERIC_REGION	89	-0.318294	-2.55972	0	0.00300452	0.157	1788	tags=84%, list=52%, signal=170%
GOBP_RNA_SPLICING	102	-0.304041	-2.55677	0	0.00304973	0.162	1929	tags=85%, list=56%, signal=187%
GOBP_POSITIVE_REGULATION_OF_PEPTIDYL_TYROSINE_PHOSPHORYLATION	21	-0.538714	-2.54842	0	0.00325382	0.176	281	tags=52%, list=8%, signal=57%
GOBP_MATURATION_OF_5_8S_RRNA	23	-0.521497	-2.53939	0	0.00343302	0.188	1419	tags=91%, list=41%, signal=154%
GOBP_POSITIVE_REGULATION_OF_GENE_EXPRESSION	215	-0.245234	-2.53371	0	0.00350462	0.193	379	tags=23%, list=11%, signal=24%
GOBP_NEGATIVE_REGULATION_OF_CHROMOSOME_ORGANIZATION	35	-0.437939	-2.53195	0	0.00354066	0.197	1779	tags=94%, list=51%, signal=192%
GOBP_RNA_PHOSPHODIESTER_BOND_HYDROLYSIS_EXONUCLEOLYTIC	15	-0.602322	-2.52406	0	0.00377637	0.211	1386	tags=100%, list=40%, signal=166%
GOBP_MONONUCLEAR_CELL_DIFFERENTIATION	72	-0.331176	-2.52091	0	0.00380788	0.214	542	tags=35%, list=16%, signal=40%
GOBP_DNA_REPAIR	135	-0.272075	-2.5069	0	0.00416568	0.232	1672	tags=73%, list=48%, signal=136%
GOCC_HETEROCHROMATIN	20	-0.537493	-2.50024	0	0.00433634	0.243	1332	tags=90%, list=38%, signal=145%
GOBP_RECOMBINATIONAL_REPAIR	51	-0.383448	-2.49264	0	0.00465902	0.264	1610	tags=82%, list=47%, signal=152%
GOMF_MRNA_BINDING	82	-0.320024	-2.48146	0	0.00497392	0.28	1948	tags=90%, list=56%, signal=202%
GOBP_NEGATIVE_REGULATION_OF_NOTCH_SIGNALING_PATHWAY	17	-0.559821	-2.47811	0	0.00503382	0.287	617	tags=53%, list=18%, signal=64%
GOBP_MITOCHONDRIAL_GENE_EXPRESSION	33	-0.443139	-2.47538	0	0.00513988	0.292	1844	tags=97%, list=53%, signal=206%
GOBP_MATURATION_OF_SSU_RRNA	24	-0.494631	-2.47075	0	0.00516556	0.297	1267	tags=83%, list=37%, signal=131%
GOCC_CONDENSED_CHROMOSOME_CENTROMERIC_REGION	70	-0.329382	-2.4706	0	0.00510256	0.297	1570	tags=77%, list=45%, signal=138%
GOBP_RNA_METHYLATION	33	-0.434832	-2.46928	0.00226244	0.00509975	0.298	1506	tags=85%, list=44%, signal=149%
GOBP_OUTFLOW_TRACT_MORPHOGENESIS	15	-0.586013	-2.46159	0	0.00531606	0.313	347	tags=53%, list=10%, signal=59%
GOBP_RNA_LOCALIZATION	78	-0.316575	-2.46095	0	0.00528169	0.315	1905	tags=88%, list=55%, signal=192%
GOBP_DNA_GEOMETRIC_CHANGE	33	-0.442488	-2.4573	0	0.00539077	0.322	1750	tags=94%, list=51%, signal=188%
GOBP_RESPONSE_TO_ENDOPLASMIC_RETICULUM_STRESS	84	-0.306218	-2.44654	0	0.00593213	0.346	242	tags=20%, list=7%, signal=21%
GOBP_RIBONUCLEOPROTEIN_COMPLEX_SUBUNIT_ORGANIZATION	54	-0.354715	-2.44308	0	0.00605773	0.356	1905	tags=91%, list=55%, signal=199%
GOBP_MUSCLE_STRUCTURE_DEVELOPMENT	99	-0.294933	-2.43892	0	0.00618131	0.365	423	tags=27%, list=12%, signal=30%
GOBP_NEURON_DEATH	78	-0.310966	-2.43251	0	0.00648055	0.382	97	tags=14%, list=3%, signal=14%
GOCC_90S_PRERIBOSOME	17	-0.544036	-2.42882	0	0.00659828	0.391	1419	tags=94%, list=41%, signal=159%
GOBP_POSITIVE_REGULATION_OF_SMOOTH_MUSCLE_CELL_PROLIFERATION	16	-0.56963	-2.4265	0	0.00667083	0.4	387	tags=56%, list=11%, signal=63%
GOMF_CIS_REGULATORY_REGION_SEQUENCE_SPECIFIC_DNA_BINDING	213	-0.236275	-2.42418	0	0.00666475	0.403	1045	tags=46%, list=30%, signal=62%
GOBP_RIBOSOMAL_LARGE_SUBUNIT_BIOGENESIS	28	-0.447691	-2.42248	0.00234742	0.00669608	0.411	1813	tags=96%, list=52%, signal=201%
GOBP_MEIOTIC_CELL_CYCLE_PROCESS	55	-0.353284	-2.42213	0	0.0066511	0.413	1636	tags=80%, list=47%, signal=149%
GOBP_DNA_REPLICATION_INITIATION	20	-0.519477	-2.40358	0.00223214	0.00758608	0.459	1674	tags=100%, list=48%, signal=193%
GOBP_ENZYME_LINKED_RECEPTOR_PROTEIN_SIGNALING_PATHWAY	172	-0.238989	-2.40165	0	0.00759513	0.465	168	tags=13%, list=5%, signal=13%
GOBP_NUCLEAR_EXPORT	57	-0.349506	-2.40017	0	0.00766632	0.472	2043	tags=93%, list=59%, signal=223%
GOBP_CELLULAR_RESPONSE_TO_GLUCOSE_STARVATION	18	-0.540061	-2.39402	0.00226244	0.0080312	0.492	359	tags=50%, list=10%, signal=55%
GOBP_RNA_SPLICING_VIA_TRANSESTERIFICATION_REACTIONS	73	-0.322481	-2.38538	0.00235294	0.00851339	0.517	1929	tags=88%, list=56%, signal=194%
GOBP_POSITIVE_REGULATION_OF_NEURON_DEATH	20	-0.520512	-2.38391	0	0.00852557	0.521	155	tags=25%, list=4%, signal=26%
GOBP_CLEAVAGE_INVOLVED_IN_RRNA_PROCESSING	17	-0.54505	-2.38233	0	0.00851271	0.524	1419	tags=94%, list=41%, signal=159%
GOBP_MITOCHONDRIAL_RNA_METABOLIC_PROCESS	23	-0.481525	-2.37876	0	0.00864271	0.534	1806	tags=100%, list=52%, signal=208%
GOMF_EXORIBONUCLEASE_ACTIVITY	16	-0.551277	-2.37817	0	0.00858324	0.535	1386	tags=94%, list=40%, signal=156%
GOBP_NUCLEAR_TRANSCRIBED_MRNA_CATABOLIC_PROCESS	37	-0.387616	-2.37389	0	0.00871181	0.543	1899	tags=95%, list=55%, signal=207%
GOBP_REGULATION_OF_SIGNALING_RECEPTOR_ACTIVITY	24	-0.464516	-2.37246	0	0.00871008	0.546	155	tags=25%, list=4%, signal=26%
GOMF_DNA_HELICASE_ACTIVITY	24	-0.462516	-2.36487	0	0.00909506	0.566	1482	tags=88%, list=43%, signal=152%
GOMF_SEQUENCE_SPECIFIC_DNA_BINDING	320	-0.209152	-2.36432	0	0.00907858	0.569	1435	tags=59%, list=41%, signal=91%
GOBP_NEPHRON_DEVELOPMENT	29	-0.431236	-2.36286	0	0.00907372	0.573	242	tags=31%, list=7%, signal=33%
GOBP_NEGATIVE_REGULATION_OF_CELL_DEVELOPMENT	21	-0.509511	-2.36174	0	0.00905737	0.573	347	tags=48%, list=10%, signal=53%
GOBP_REGULATION_OF_CHROMOSOME_SEPARATION	30	-0.433726	-2.36157	0	0.00897577	0.573	1874	tags=97%, list=54%, signal=209%
GOBP_SNRNA_METABOLIC_PROCESS	26	-0.461561	-2.35793	0	0.00914443	0.58	1876	tags=100%, list=54%, signal=217%
GOBP_REGULATION_OF_CHROMOSOME_SEGREGATION	38	-0.404134	-2.35558	0	0.00916055	0.582	1917	tags=95%, list=55%, signal=210%
GOBP_CHROMOSOME_SEPARATION	36	-0.39943	-2.35267	0	0.00920706	0.588	1923	tags=94%, list=56%, signal=210%
GOBP_RESPONSE_TO_TOPOLOGICALLY_INCORRECT_PROTEIN	58	-0.331123	-2.3471	0	0.00953938	0.608	367	tags=28%, list=11%, signal=30%
GOBP_NEGATIVE_REGULATION_OF_CELL_DIFFERENTIATION	125	-0.264844	-2.34663	0	0.00954207	0.609	537	tags=31%, list=16%, signal=36%
GOBP_CELLULAR_MACROMOLECULE_BIOSYNTHETIC_PROCESS	386	-0.197431	-2.3449	0	0.00955558	0.613	1871	tags=72%, list=54%, signal=139%
GOBP_METAPHASE_ANAPHASE_TRANSITION_OF_CELL_CYCLE	30	-0.433726	-2.34482	0.00232019	0.0094746	0.613	1874	tags=97%, list=54%, signal=209%
GOBP_REGULATION_OF_PROTEIN_PHOSPHORYLATION	215	-0.224662	-2.34326	0	0.00952915	0.617	242	tags=15%, list=7%, signal=15%
GOBP_SKELETAL_MUSCLE_ORGAN_DEVELOPMENT	19	-0.51485	-2.34319	0	0.00945957	0.617	837	tags=58%, list=24%, signal=76%
GOBP_METANEPHROS_DEVELOPMENT	18	-0.542806	-2.34141	0.0021645	0.00958337	0.622	589	tags=56%, list=17%, signal=67%
GOMF_DNA_BINDING_TRANSCRIPTION_FACTOR_ACTIVITY	231	-0.218477	-2.34078	0	0.00953466	0.623	516	tags=26%, list=15%, signal=29%
GOBP_REGULATION_OF_MRNA_METABOLIC_PROCESS	88	-0.291796	-2.3402	0	0.00954758	0.625	1929	tags=85%, list=56%, signal=188%
GOBP_POSITIVE_REGULATION_OF_PROTEIN_PHOSPHORYLATION	120	-0.263929	-2.33998	0	0.00948046	0.625	242	tags=17%, list=7%, signal=17%
GOBP_DOUBLE_STRAND_BREAK_REPAIR	75	-0.313343	-2.33811	0	0.00953989	0.629	1795	tags=81%, list=52%, signal=165%
GOBP_RNA_CATABOLIC_PROCESS	84	-0.291777	-2.33489	0	0.00981397	0.642	1929	tags=86%, list=56%, signal=189%
GOBP_ANIMAL_ORGAN_MORPHOGENESIS	165	-0.229789	-2.3316	0	0.0099858	0.656	316	tags=21%, list=9%, signal=22%
GOBP_PROTEIN_LOCALIZATION_TO_CHROMOSOME_CENTROMERIC_REGION	16	-0.553717	-2.32952	0.00219298	0.00998435	0.658	1554	tags=100%, list=45%, signal=181%
GOMF_3_5_EXONUCLEASE_ACTIVITY	16	-0.549724	-2.32663	0	0.0101043	0.665	1386	tags=94%, list=40%, signal=156%
GOBP_NOTCH_SIGNALING_PATHWAY	43	-0.366133	-2.32567	0	0.0101014	0.666	400	tags=28%, list=12%, signal=31%
GOMF_EXONUCLEASE_ACTIVITY_ACTIVE_WITH_EITHER_RIBO_OR_DEOXYRIBONUCLEIC_ACIDS_AND_PRODUCING_5_PHOSPHOMONOESTERS	19	-0.513506	-2.32154	0	0.0104223	0.674	1386	tags=89%, list=40%, signal=148%
GOBP_POSITIVE_REGULATION_OF_DEVELOPMENTAL_PROCESS	228	-0.2164	-2.31924	0	0.0104546	0.678	250	tags=18%, list=7%, signal=18%
GOMF_RNA_METHYLTRANSFERASE_ACTIVITY	25	-0.461399	-2.31763	0.00470588	0.0105138	0.685	1741	tags=96%, list=50%, signal=192%
GOBP_EPIDERMIS_DEVELOPMENT	56	-0.332325	-2.31044	0	0.0109973	0.709	520	tags=38%, list=15%, signal=43%
GOBP_ESTABLISHMENT_OF_RNA_LOCALIZATION	59	-0.324645	-2.30064	0	0.0116356	0.729	2030	tags=92%, list=59%, signal=218%
GOMF_EXONUCLEASE_ACTIVITY	24	-0.460908	-2.29642	0.00234742	0.0119345	0.743	1386	tags=83%, list=40%, signal=138%
GOBP_REGULATION_OF_MULTICELLULAR_ORGANISMAL_DEVELOPMENT	236	-0.215755	-2.29605	0	0.0118566	0.743	379	tags=20%, list=11%, signal=21%
GOBP_METHYLATION	97	-0.274266	-2.29519	0	0.0118585	0.745	1876	tags=81%, list=54%, signal=173%
GOBP_TUBE_DEVELOPMENT	203	-0.220029	-2.29177	0	0.0120454	0.751	374	tags=21%, list=11%, signal=22%
GOBP_ANATOMICAL_STRUCTURE_MATURATION	35	-0.397531	-2.28988	0.00240964	0.012204	0.758	915	tags=57%, list=26%, signal=77%
GOBP_REGULATION_OF_PEPTIDYL_TYROSINE_PHOSPHORYLATION	39	-0.377714	-2.28814	0	0.012264	0.761	281	tags=31%, list=8%, signal=33%
GOBP_REGULATION_OF_CELL_SUBSTRATE_ADHESION	43	-0.363604	-2.28475	0	0.0125541	0.768	250	tags=23%, list=7%, signal=25%
GOMF_SNORNA_BINDING	20	-0.486009	-2.28309	0.00220751	0.0125938	0.771	1179	tags=80%, list=34%, signal=121%
GOBP_ANATOMICAL_STRUCTURE_FORMATION_INVOLVED_IN_MORPHOGENESIS	200	-0.218234	-2.27928	0	0.0128867	0.778	316	tags=20%, list=9%, signal=21%
GOMF_NUCLEASE_ACTIVITY	56	-0.325253	-2.27559	0	0.0130954	0.788	1456	tags=73%, list=42%, signal=124%
GOBP_REGULATION_OF_DNA_REPLICATION	54	-0.337445	-2.27446	0	0.0131224	0.794	1476	tags=72%, list=43%, signal=124%
GOMF_HELICASE_ACTIVITY	52	-0.337878	-2.27155	0	0.0133229	0.801	1871	tags=87%, list=54%, signal=186%
GOBP_REGIONALIZATION	58	-0.319886	-2.26788	0	0.0136128	0.811	168	tags=22%, list=5%, signal=23%
GOBP_CELLULAR_RESPONSE_TO_UNFOLDED_PROTEIN	36	-0.384377	-2.26277	0	0.0140441	0.824	425	tags=36%, list=12%, signal=41%
GOBP_TRANSMEMBRANE_RECEPTOR_PROTEIN_SERINE_THREONINE_KINASE_SIGNALING_PATHWAY	67	-0.309247	-2.26214	0.00247525	0.0139993	0.826	206	tags=19%, list=6%, signal=20%
GOBP_CYTOKINE_PRODUCTION	109	-0.261899	-2.26185	0	0.0139309	0.826	379	tags=22%, list=11%, signal=24%
GOBP_TUBE_MORPHOGENESIS	160	-0.236086	-2.26074	0	0.013993	0.829	316	tags=20%, list=9%, signal=21%
GOBP_NEGATIVE_REGULATION_OF_METAPHASE_ANAPHASE_TRANSITION_OF_CELL_CYCLE	21	-0.475825	-2.25996	0	0.0140597	0.831	1554	tags=90%, list=45%, signal=163%
GOBP_ENDOPLASMIC_RETICULUM_UNFOLDED_PROTEIN_RESPONSE	29	-0.425793	-2.25916	0.00737101	0.0140238	0.833	206	tags=31%, list=6%, signal=33%
GOMF_CHROMATIN_BINDING	139	-0.238258	-2.25827	0	0.0140125	0.834	1833	tags=74%, list=53%, signal=151%
GOBP_MRNA_CATABOLIC_PROCESS	69	-0.308508	-2.25811	0.00254453	0.0139463	0.834	1929	tags=87%, list=56%, signal=193%
GOBP_FAT_CELL_DIFFERENTIATION	43	-0.354712	-2.25798	0	0.0138731	0.834	379	tags=33%, list=11%, signal=36%
GOCC_SPINDLE_POLE	57	-0.321229	-2.24895	0	0.0147264	0.847	1952	tags=89%, list=56%, signal=202%
GOMF_CYTOKINE_ACTIVITY	21	-0.479937	-2.2482	0.00203666	0.014718	0.848	228	tags=38%, list=7%, signal=41%
GOBP_CELL_MATURATION	29	-0.41171	-2.24751	0.00232019	0.0147012	0.849	887	tags=55%, list=26%, signal=74%
GOBP_MRNA_TRANSPORT	46	-0.35541	-2.24748	0.00243902	0.0146099	0.849	1997	tags=93%, list=58%, signal=218%
GOBP_REGULATION_OF_CELL_MATRIX_ADHESION	27	-0.426613	-2.24166	0.00215517	0.0150608	0.863	242	tags=26%, list=7%, signal=28%
GOBP_REGULATION_OF_MIRNA_TRANSCRIPTION	19	-0.479817	-2.24044	0	0.0150953	0.865	390	tags=42%, list=11%, signal=47%
GOBP_COLUMNAR_CUBOIDAL_EPITHELIAL_CELL_DIFFERENTIATION	16	-0.538037	-2.23706	0	0.0153602	0.87	89	tags=38%, list=3%, signal=38%
GOBP_REGULATION_OF_LEUKOCYTE_DIFFERENTIATION	48	-0.335693	-2.22548	0	0.016325	0.885	542	tags=42%, list=16%, signal=49%
GOBP_ERBB_SIGNALING_PATHWAY	26	-0.434193	-2.22455	0.00217865	0.0163301	0.887	75	tags=19%, list=2%, signal=20%
GOBP_IMMUNE_SYSTEM_DEVELOPMENT	178	-0.218861	-2.22424	0	0.0162688	0.888	436	tags=22%, list=13%, signal=24%
GOBP_MUSCLE_ORGAN_DEVELOPMENT	38	-0.374462	-2.22005	0.00239808	0.0165712	0.892	316	tags=29%, list=9%, signal=32%
GOBP_POSITIVE_REGULATION_OF_CELL_CYCLE	93	-0.267812	-2.22004	0.00263852	0.0164731	0.892	1617	tags=71%, list=47%, signal=130%
GOBP_NEGATIVE_REGULATION_OF_ERK1_AND_ERK2_CASCADE	16	-0.521705	-2.21993	0	0.0163977	0.893	168	tags=38%, list=5%, signal=39%
GOBP_REGULATION_OF_OSTEOBLAST_DIFFERENTIATION	18	-0.497014	-2.21744	0.00202429	0.0165724	0.899	271	tags=39%, list=8%, signal=42%
GOBP_BLOOD_VESSEL_MORPHOGENESIS	114	-0.262922	-2.21573	0	0.0166595	0.9	368	tags=23%, list=11%, signal=25%
GOBP_REGULATION_OF_CELL_CYCLE_PROCESS	215	-0.218033	-2.2146	0	0.0166407	0.901	1617	tags=66%, list=47%, signal=116%
GOBP_TEMPERATURE_HOMEOSTASIS	37	-0.370991	-2.21451	0	0.0165451	0.901	277	tags=24%, list=8%, signal=26%
GOBP_OSTEOBLAST_DIFFERENTIATION	36	-0.388419	-2.21057	0.00671141	0.0170008	0.904	949	tags=56%, list=27%, signal=76%
GOBP_POSITIVE_REGULATION_OF_PHOSPHORUS_METABOLIC_PROCESS	155	-0.233187	-2.2084	0	0.0171679	0.909	242	tags=15%, list=7%, signal=16%
GOBP_HEART_MORPHOGENESIS	39	-0.362677	-2.20727	0.00246914	0.0171949	0.91	347	tags=33%, list=10%, signal=37%
GOBP_FOREBRAIN_DEVELOPMENT	75	-0.29289	-2.207	0	0.0171465	0.911	437	tags=25%, list=13%, signal=28%
GOBP_REGULATION_OF_CELL_DEATH	339	-0.193333	-2.20596	0	0.01718	0.915	326	tags=17%, list=9%, signal=16%
GOBP_TELOMERE_MAINTENANCE	55	-0.32193	-2.20523	0.00243902	0.0171729	0.917	1861	tags=85%, list=54%, signal=182%
GOBP_KERATINOCYTE_DIFFERENTIATION	20	-0.463389	-2.20478	0.00470588	0.0171453	0.917	618	tags=50%, list=18%, signal=61%
GOBP_RESPONSE_TO_GAMMA_RADIATION	17	-0.504955	-2.19953	0.00227273	0.017721	0.927	242	tags=29%, list=7%, signal=31%
GOBP_POSITIVE_REGULATION_OF_CHROMOSOME_ORGANIZATION	29	-0.394645	-2.1982	0.00230947	0.01779	0.928	1861	tags=93%, list=54%, signal=200%
GOBP_CELLULAR_RESPONSE_TO_TOPOLOGICALLY_INCORRECT_PROTEIN	41	-0.364907	-2.19799	0.00247525	0.0177261	0.929	425	tags=34%, list=12%, signal=38%
GOBP_REGULATION_OF_CELL_DIFFERENTIATION	279	-0.199698	-2.19739	0	0.0177024	0.93	410	tags=22%, list=12%, signal=23%
GOBP_POSITIVE_REGULATION_OF_MIRNA_TRANSCRIPTION	15	-0.548176	-2.19699	0	0.01766	0.931	390	tags=53%, list=11%, signal=60%
GOMF_ATP_HYDROLYSIS_ACTIVITY	97	-0.260032	-2.19411	0	0.0179381	0.936	1871	tags=80%, list=54%, signal=170%
GOBP_REGULATION_OF_GLIOGENESIS	15	-0.526848	-2.19068	0.0021322	0.0183166	0.941	370	tags=53%, list=11%, signal=59%
GOBP_REGULATION_OF_DNA_DEPENDENT_DNA_REPLICATION	22	-0.449379	-2.18225	0.00451467	0.0193795	0.95	1439	tags=86%, list=42%, signal=147%
GOBP_REGULATION_OF_HEMOPOIESIS	68	-0.292176	-2.18026	0.00243309	0.019553	0.954	542	tags=35%, list=16%, signal=41%
GOBP_DEVELOPMENTAL_MATURATION	41	-0.343445	-2.1799	0.00236967	0.0194827	0.954	915	tags=51%, list=26%, signal=69%
GOCC_NUCLEAR_CHROMOSOME	69	-0.297504	-2.17942	0	0.019464	0.954	1486	tags=72%, list=43%, signal=124%
GOBP_ERK1_AND_ERK2_CASCADE	56	-0.30931	-2.17872	0.00480769	0.0194323	0.956	168	tags=21%, list=5%, signal=22%
GOBP_CELL_CYCLE_PHASE_TRANSITION	167	-0.224797	-2.17762	0	0.0194952	0.958	1874	tags=76%, list=54%, signal=158%
GOBP_REGULATION_OF_MITOTIC_SISTER_CHROMATID_SEGREGATION	23	-0.443609	-2.17621	0.00452489	0.0195709	0.958	1554	tags=87%, list=45%, signal=157%
GOBP_MATURATION_OF_SSU_RRNA_FROM_TRICISTRONIC_RRNA_TRANSCRIPT_SSU_RRNA_5_8S_RRNA_LSU_RRNA	18	-0.491513	-2.17374	0.00881057	0.0198314	0.96	1267	tags=83%, list=37%, signal=131%
GOBP_TELOMERE_MAINTENANCE_VIA_TELOMERE_LENGTHENING	30	-0.390039	-2.1728	0.00226244	0.0197993	0.96	1861	tags=93%, list=54%, signal=200%
GOBP_POSITIVE_REGULATION_OF_PROTEIN_KINASE_ACTIVITY	73	-0.289117	-2.17243	0.0026738	0.0197234	0.96	228	tags=16%, list=7%, signal=17%
GOBP_MUSCLE_CELL_PROLIFERATION	42	-0.349381	-2.17229	0	0.0196427	0.96	387	tags=31%, list=11%, signal=34%
GOCC_RIBOSOME	30	-0.39572	-2.17204	0.00461894	0.0195747	0.96	1870	tags=93%, list=54%, signal=201%
GOBP_NEGATIVE_REGULATION_OF_SIGNALING	254	-0.204289	-2.16329	0	0.0207209	0.966	370	tags=17%, list=11%, signal=18%
HP_SLOPING_FOREHEAD	63	-0.303494	-2.16222	0.00239808	0.0207453	0.967	1702	tags=76%, list=49%, signal=147%
GOCC_RNA_POLYMERASE_II_TRANSCRIPTION_REGULATOR_COMPLEX	58	-0.306727	-2.15852	0.0025974	0.0210872	0.97	575	tags=33%, list=17%, signal=39%
GOBP_REGULATION_OF_CELL_POPULATION_PROLIFERATION	311	-0.190156	-2.1565	0	0.0213176	0.97	521	tags=23%, list=15%, signal=24%
GOBP_REGULATION_OF_VASCULATURE_DEVELOPMENT	48	-0.319861	-2.15507	0	0.0214983	0.971	368	tags=25%, list=11%, signal=28%
GOBP_RNA_EXPORT_FROM_NUCLEUS	32	-0.387767	-2.15432	0.0045977	0.0214878	0.971	2030	tags=97%, list=59%, signal=232%
GOBP_REGULATION_OF_NUCLEAR_DIVISION	49	-0.328878	-2.15073	0.00244499	0.0219382	0.974	1554	tags=76%, list=45%, signal=135%
GOBP_NEGATIVE_REGULATION_OF_NERVOUS_SYSTEM_DEVELOPMENT	20	-0.483704	-2.14983	0.00481928	0.0219683	0.974	347	tags=45%, list=10%, signal=50%
GOCC_METHYLTRANSFERASE_COMPLEX	24	-0.424659	-2.14813	0	0.0221912	0.977	1864	tags=96%, list=54%, signal=206%
GOCC_FIBRILLAR_CENTER	40	-0.35756	-2.14738	0.00240964	0.0221781	0.977	1616	tags=80%, list=47%, signal=148%
GOBP_MYELOID_LEUKOCYTE_DIFFERENTIATION	33	-0.371349	-2.14157	0.002331	0.0228939	0.981	764	tags=48%, list=22%, signal=62%
GOBP_RNA_DESTABILIZATION	34	-0.372444	-2.14088	0	0.0229009	0.981	1751	tags=88%, list=51%, signal=177%
GOBP_MICROTUBULE_CYTOSKELETON_ORGANIZATION_INVOLVED_IN_MITOSIS	59	-0.292534	-2.13822	0.00254453	0.0232448	0.983	1968	tags=86%, list=57%, signal=197%
GOCC_CHROMOSOME_TELOMERIC_REGION	51	-0.330302	-2.13666	0.00263852	0.0233197	0.984	1537	tags=78%, list=44%, signal=139%
GOBP_CELLULAR_RESPONSE_TO_DNA_DAMAGE_STIMULUS	221	-0.206571	-2.13458	0	0.0234887	0.986	1795	tags=71%, list=52%, signal=139%
GOBP_REGULATION_OF_CELL_CYCLE_CHECKPOINT	16	-0.507551	-2.13399	0.00226757	0.023487	0.987	1357	tags=88%, list=39%, signal=143%
GOCC_RNA_POLYMERASE_COMPLEX	31	-0.381442	-2.13336	0.0022779	0.0234579	0.987	1930	tags=94%, list=56%, signal=210%
GOBP_REGULATION_OF_ERBB_SIGNALING_PATHWAY	18	-0.488055	-2.12951	0.00218818	0.0239427	0.988	75	tags=22%, list=2%, signal=23%
GOBP_REGULATION_OF_PROTEIN_TYROSINE_KINASE_ACTIVITY	15	-0.519563	-2.12787	0.00227273	0.0240787	0.988	175	tags=27%, list=5%, signal=28%
GOBP_POSITIVE_REGULATION_OF_MRNA_METABOLIC_PROCESS	41	-0.33749	-2.12151	0.00465116	0.0249394	0.989	1929	tags=90%, list=56%, signal=202%
GOBP_OSSIFICATION	68	-0.279206	-2.11955	0.00266667	0.0250918	0.989	359	tags=28%, list=10%, signal=31%
GOMF_CATALYTIC_ACTIVITY_ACTING_ON_DNA	72	-0.281369	-2.11791	0	0.025269	0.989	1750	tags=78%, list=51%, signal=154%
GOBP_NEGATIVE_REGULATION_OF_CANONICAL_WNT_SIGNALING_PATHWAY	32	-0.379619	-2.11766	0	0.0251887	0.989	28	tags=13%, list=1%, signal=12%
GOBP_POSITIVE_REGULATION_OF_CELL_DEATH	132	-0.233918	-2.11549	0	0.0253926	0.991	169	tags=14%, list=5%, signal=14%
GOBP_NEGATIVE_REGULATION_OF_CELL_DEATH	206	-0.204985	-2.11436	0	0.0254521	0.991	326	tags=19%, list=9%, signal=20%
HP_ABNORMALITY_OF_CHROMOSOME_STABILITY	22	-0.441148	-2.11337	0	0.0255566	0.991	1528	tags=86%, list=44%, signal=154%
GOBP_TRNA_METHYLATION	20	-0.455332	-2.11241	0.00221239	0.0255504	0.991	1741	tags=95%, list=50%, signal=190%
GOMF_RIBOSOME_BINDING	18	-0.464555	-2.10776	0.00229885	0.0261748	0.993	1862	tags=100%, list=54%, signal=215%
GOBP_POSITIVE_REGULATION_OF_CELL_CYCLE_PROCESS	74	-0.275162	-2.10759	0	0.0260765	0.993	1617	tags=73%, list=47%, signal=134%
GOBP_NEGATIVE_REGULATION_OF_NUCLEAR_DIVISION	26	-0.409274	-2.10617	0.00913242	0.0261978	0.993	1554	tags=85%, list=45%, signal=152%
GOBP_CELL_FATE_COMMITMENT	42	-0.336503	-2.10608	0.00452489	0.0261211	0.993	618	tags=40%, list=18%, signal=49%
GOBP_NCRNA_3_END_PROCESSING	20	-0.460756	-2.10155	0.00678733	0.0267177	0.994	1876	tags=100%, list=54%, signal=217%
GOBP_CARBOHYDRATE_CATABOLIC_PROCESS	30	-0.376441	-2.10038	0	0.0268395	0.995	137	tags=13%, list=4%, signal=14%
GOMF_DNA_SECONDARY_STRUCTURE_BINDING	16	-0.511034	-2.0988	0.00220264	0.0269693	0.995	1701	tags=100%, list=49%, signal=196%
HP_MYELODYSPLASIA	30	-0.381882	-2.0972	0.00484261	0.0271391	0.995	1528	tags=80%, list=44%, signal=142%
GOBP_MITOTIC_CELL_CYCLE_PHASE_TRANSITION	145	-0.222006	-2.09461	0	0.0274633	0.996	1874	tags=77%, list=54%, signal=160%
GOMF_RIBONUCLEASE_ACTIVITY	33	-0.370319	-2.09447	0	0.0273526	0.996	1386	tags=76%, list=40%, signal=125%
GOBP_RESPONSE_TO_PEPTIDE_HORMONE	97	-0.252767	-2.09385	0	0.0273606	0.996	68	tags=9%, list=2%, signal=9%
GOBP_MUSCLE_TISSUE_DEVELOPMENT	62	-0.294802	-2.09235	0	0.0274711	0.996	242	tags=19%, list=7%, signal=20%
GOBP_REGULATION_OF_CELL_CYCLE	302	-0.185369	-2.09204	0	0.0274226	0.996	1617	tags=62%, list=47%, signal=106%
GOCC_TRANSCRIPTION_REGULATOR_COMPLEX	106	-0.243827	-2.09096	0	0.0275413	0.996	439	tags=25%, list=13%, signal=28%
GOBP_CARDIAC_VENTRICLE_DEVELOPMENT	17	-0.48276	-2.0901	0.00684931	0.0275879	0.996	414	tags=47%, list=12%, signal=53%
HP_ARTERIOVENOUS_MALFORMATION	15	-0.503411	-2.08878	0.00225225	0.0276598	0.996	1528	tags=93%, list=44%, signal=166%
GOBP_REGULATION_OF_PROTEIN_MATURATION	18	-0.459578	-2.08843	0.00225225	0.0275961	0.996	119	tags=28%, list=3%, signal=29%
GOCC_CAJAL_BODY	21	-0.423914	-2.0866	0.00700935	0.0277725	0.997	1341	tags=81%, list=39%, signal=131%
GOBP_SISTER_CHROMATID_COHESION	20	-0.447093	-2.08626	0.00884956	0.0277091	0.997	1923	tags=100%, list=56%, signal=224%
GOBP_TELENCEPHALON_DEVELOPMENT	56	-0.303709	-2.0848	0.00232019	0.0278626	0.997	175	tags=14%, list=5%, signal=15%
GOBP_INTRINSIC_APOPTOTIC_SIGNALING_PATHWAY_IN_RESPONSE_TO_ENDOPLASMIC_RETICULUM_STRESS	22	-0.444825	-2.07965	0.00217865	0.0285374	0.998	316	tags=32%, list=9%, signal=35%
GOBP_NUCLEAR_TRANSCRIBED_MRNA_CATABOLIC_PROCESS_DEADENYLATION_DEPENDENT_DECAY	22	-0.425101	-2.07954	0.00655022	0.0284227	0.998	1751	tags=95%, list=51%, signal=192%
GOBP_NEPHRON_EPITHELIUM_DEVELOPMENT	22	-0.422748	-2.0786	0	0.0284794	0.998	589	tags=50%, list=17%, signal=60%
GOBP_REGULATION_OF_CELL_CYCLE_PHASE_TRANSITION	129	-0.228307	-2.07501	0	0.0290115	0.999	1874	tags=77%, list=54%, signal=161%
HP_SIMPLIFIED_GYRAL_PATTERN	22	-0.435743	-2.0747	0.016317	0.0289347	0.999	1702	tags=91%, list=49%, signal=178%
GOBP_CENTROMERE_COMPLEX_ASSEMBLY	16	-0.502032	-2.07133	0.00852879	0.0293705	0.999	1732	tags=100%, list=50%, signal=199%
GOBP_REGULATION_OF_CELLULAR_MACROMOLECULE_BIOSYNTHETIC_PROCESS	216	-0.200934	-2.07072	0	0.0293797	0.999	1882	tags=74%, list=54%, signal=152%
GOBP_REGULATION_OF_MITOTIC_NUCLEAR_DIVISION	42	-0.338352	-2.07063	0.00728155	0.0292836	0.999	1554	tags=76%, list=45%, signal=137%
GOMF_TRNA_METHYLTRANSFERASE_ACTIVITY	15	-0.499274	-2.07036	0.00431035	0.0292265	0.999	1741	tags=100%, list=50%, signal=200%
GOBP_POSITIVE_REGULATION_OF_NUCLEOBASE_CONTAINING_COMPOUND_METABOLIC_PROCESS	441	-0.171663	-2.06791	0	0.0296116	0.999	1435	tags=54%, list=41%, signal=80%
GOMF_TRNA_BINDING	21	-0.438852	-2.06589	0.00911162	0.0298985	0.999	1618	tags=90%, list=47%, signal=169%
GOBP_RENAL_TUBULE_DEVELOPMENT	20	-0.43053	-2.06256	0.0179775	0.0304785	0.999	589	tags=50%, list=17%, signal=60%
GOBP_AMIDE_BIOSYNTHETIC_PROCESS	194	-0.202454	-2.06141	0	0.0305306	0.999	1964	tags=77%, list=57%, signal=169%
GOBP_RNA_DEPENDENT_DNA_BIOSYNTHETIC_PROCESS	28	-0.384482	-2.06101	0.00938967	0.0304931	0.999	1861	tags=93%, list=54%, signal=199%
GOBP_REGULATION_OF_PHOSPHORUS_METABOLIC_PROCESS	280	-0.185955	-2.06085	0	0.0304423	0.999	228	tags=13%, list=7%, signal=12%
GOBP_RESPONSE_TO_EXTRACELLULAR_STIMULUS	102	-0.245657	-2.05748	0.00271739	0.0310093	0.999	403	tags=25%, list=12%, signal=28%
GOBP_ATTACHMENT_OF_SPINDLE_MICROTUBULES_TO_KINETOCHORE	16	-0.501599	-2.05593	0.0043384	0.0311784	0.999	1364	tags=88%, list=39%, signal=144%
GOBP_SPINDLE_ORGANIZATION	69	-0.283395	-2.05574	0.00273224	0.031093	0.999	2144	tags=91%, list=62%, signal=235%
GOCC_CENTRIOLE	45	-0.321734	-2.05507	0.0046083	0.0311146	0.999	1891	tags=87%, list=55%, signal=189%
GOBP_POSITIVE_REGULATION_OF_TRANSCRIPTION_BY_RNA_POLYMERASE_II	252	-0.19273	-2.05232	0	0.0315551	0.999	442	tags=21%, list=13%, signal=22%
GOBP_NEGATIVE_REGULATION_OF_WNT_SIGNALING_PATHWAY	35	-0.356043	-2.05207	0.0115741	0.0314785	0.999	28	tags=11%, list=1%, signal=11%
GOBP_INTERLEUKIN_1_PRODUCTION	18	-0.455813	-2.05199	0.00645161	0.0313844	0.999	770	tags=50%, list=22%, signal=64%
GOBP_POSITIVE_REGULATION_OF_RNA_METABOLIC_PROCESS	391	-0.174737	-2.05144	0	0.0313718	0.999	663	tags=28%, list=19%, signal=31%
GOBP_CHEMOKINE_PRODUCTION	15	-0.499004	-2.05082	0.00672646	0.031364	0.999	199	tags=27%, list=6%, signal=28%
GOBP_RESPONSE_TO_GROWTH_FACTOR	134	-0.222936	-2.04939	0	0.031495	0.999	304	tags=19%, list=9%, signal=20%
GOBP_REGULATION_OF_REPRODUCTIVE_PROCESS	34	-0.353543	-2.04452	0.00726392	0.0323771	1	1065	tags=62%, list=31%, signal=88%
GOBP_POSITIVE_REGULATION_OF_DEFENSE_RESPONSE	48	-0.304904	-2.0439	0.00479616	0.0323529	1	300	tags=25%, list=9%, signal=27%
GOBP_KIDNEY_EPITHELIUM_DEVELOPMENT	25	-0.405536	-2.04104	0.00892857	0.0327638	1	589	tags=48%, list=17%, signal=57%
GOMF_DNA_BINDING_TRANSCRIPTION_REPRESSOR_ACTIVITY	71	-0.270454	-2.03601	0.00234742	0.0336164	1	414	tags=25%, list=12%, signal=28%
GOBP_POSITIVE_REGULATION_OF_KINASE_ACTIVITY	85	-0.252866	-2.03515	0.0078329	0.0336616	1	228	tags=14%, list=7%, signal=15%
GOBP_SPINDLE_ASSEMBLY	41	-0.333463	-2.03351	0.00247525	0.0339038	1	2066	tags=93%, list=60%, signal=227%
GOMF_ATP_DEPENDENT_ACTIVITY_ACTING_ON_DNA	36	-0.341747	-2.02886	0.00921659	0.0346573	1	1750	tags=83%, list=51%, signal=167%
GOBP_REGULATION_OF_MYELOID_LEUKOCYTE_DIFFERENTIATION	20	-0.437813	-2.02655	0.0045045	0.0350732	1	537	tags=50%, list=16%, signal=59%
GOMF_TRANSCRIPTION_REGULATOR_ACTIVITY	344	-0.175969	-2.02561	0	0.0351435	1	1045	tags=41%, list=30%, signal=53%
GOBP_RESPONSE_TO_CYTOKINE	166	-0.207331	-2.02479	0.00287356	0.0351839	1	206	tags=14%, list=6%, signal=14%
GOMF_TRANSFERASE_ACTIVITY_TRANSFERRING_ONE_CARBON_GROUPS	64	-0.282985	-2.02092	0.004914	0.0359828	1	1741	tags=78%, list=50%, signal=154%
GOBP_NEGATIVE_REGULATION_OF_CELL_CYCLE_PHASE_TRANSITION	84	-0.258176	-2.02011	0	0.0360058	1	1495	tags=67%, list=43%, signal=115%
GOBP_REGULATION_OF_TELOMERE_MAINTENANCE_VIA_TELOMERE_LENGTHENING	22	-0.411042	-2.01502	0.00932401	0.0369999	1	1861	tags=95%, list=54%, signal=205%
GOBP_DEVELOPMENT_OF_PRIMARY_FEMALE_SEXUAL_CHARACTERISTICS	24	-0.412013	-2.01436	0.00218341	0.0370368	1	242	tags=29%, list=7%, signal=31%
GOBP_EPIDERMAL_CELL_DIFFERENTIATION	35	-0.349631	-2.01051	0.0111607	0.0377655	1	520	tags=40%, list=15%, signal=47%
GOBP_PROGRAMMED_CELL_DEATH	407	-0.176326	-2.00795	0	0.0381368	1	369	tags=16%, list=11%, signal=16%
GOBP_REGULATION_OF_PROTEIN_KINASE_ACTIVITY	134	-0.220346	-2.00562	0.00263158	0.0385272	1	228	tags=14%, list=7%, signal=15%
GOMF_SINGLE_STRANDED_DNA_BINDING	39	-0.335869	-2.00556	0.00909091	0.038407	1	1801	tags=85%, list=52%, signal=174%
GOBP_CAMERA_TYPE_EYE_DEVELOPMENT	46	-0.308755	-2.00441	0.00242131	0.0385517	1	228	tags=24%, list=7%, signal=25%
GOBP_NUCLEUS_ORGANIZATION	47	-0.30155	-2.00333	0.00484261	0.038621	1	1906	tags=85%, list=55%, signal=187%
GOBP_ENDOTHELIAL_CELL_PROLIFERATION	20	-0.410206	-2.00314	0.013544	0.0385222	1	119	tags=25%, list=3%, signal=26%
GOBP_SMOOTH_MUSCLE_CELL_PROLIFERATION	31	-0.362434	-1.99833	0.0117925	0.039544	1	387	tags=32%, list=11%, signal=36%
GOBP_RESPONSE_TO_INTERLEUKIN_1	28	-0.374064	-1.9983	0.00696056	0.0394184	1	162	tags=21%, list=5%, signal=22%
GOBP_METAPHASE_PLATE_CONGRESSION	26	-0.377624	-1.99813	0.00457666	0.0393264	1	1570	tags=81%, list=45%, signal=147%
GOBP_CELL_CYCLE_CHECKPOINT_SIGNALING	70	-0.270361	-1.99667	0.005291	0.0395339	1	1495	tags=69%, list=43%, signal=118%
GOBP_POSITIVE_REGULATION_OF_CELL_DIFFERENTIATION	150	-0.21215	-1.99585	0.0030303	0.039614	1	379	tags=25%, list=11%, signal=27%
HP_FACIAL_ASYMMETRY	29	-0.351695	-1.99389	0.00472813	0.0398938	1	1923	tags=90%, list=56%, signal=200%
GOBP_CENTRAL_NERVOUS_SYSTEM_NEURON_DIFFERENTIATION	22	-0.392639	-1.99375	0.0135747	0.0397971	1	497	tags=41%, list=14%, signal=47%
GOCC_RIBONUCLEOPROTEIN_GRANULE	68	-0.271464	-1.99258	0	0.0399564	1	1948	tags=84%, list=56%, signal=188%
GOBP_NUCLEAR_TRANSPORT	102	-0.233433	-1.99244	0.00568182	0.0398803	1	2375	tags=92%, list=69%, signal=285%
GOBP_RESPONSE_TO_PEPTIDE	109	-0.227387	-1.98888	0	0.0405613	1	68	tags=8%, list=2%, signal=8%
GOBP_POSTTRANSCRIPTIONAL_REGULATION_OF_GENE_EXPRESSION	144	-0.215671	-1.98843	0	0.0405793	1	1960	tags=79%, list=57%, signal=175%
GOCC_GOLGI_CISTERNA_MEMBRANE	17	-0.436011	-1.9856	0.0071599	0.0411796	1	2	tags=6%, list=0%, signal=6%
GOBP_CIRCADIAN_REGULATION_OF_GENE_EXPRESSION	24	-0.395229	-1.98514	0.00649351	0.0411807	1	622	tags=38%, list=18%, signal=45%
GOBP_ODONTOGENESIS	15	-0.468963	-1.98271	0	0.0416613	1	169	tags=47%, list=5%, signal=49%
GOBP_RESPONSE_TO_MOLECULE_OF_BACTERIAL_ORIGIN	45	-0.304327	-1.98186	0.00987654	0.0417313	1	379	tags=31%, list=11%, signal=34%
GOBP_SMOOTH_MUSCLE_CELL_DIFFERENTIATION	18	-0.443286	-1.9817	0.00956938	0.0416199	1	403	tags=39%, list=12%, signal=44%
GOBP_NEGATIVE_REGULATION_OF_RESPONSE_TO_STIMULUS	307	-0.179594	-1.97873	0	0.0422427	1	421	tags=18%, list=12%, signal=19%
GOBP_CELLULAR_RESPONSE_TO_INTERLEUKIN_1	22	-0.421631	-1.97841	0.00468384	0.0421888	1	137	tags=23%, list=4%, signal=24%
GOBP_REGULATION_OF_MRNA_PROCESSING	42	-0.322384	-1.97831	0.00505051	0.0420693	1	1997	tags=90%, list=58%, signal=211%
GOCC_NUCLEAR_BODY	209	-0.191289	-1.9743	0	0.0428734	1	1875	tags=75%, list=54%, signal=154%
GOBP_POSITIVE_REGULATION_OF_CELL_SUBSTRATE_ADHESION	23	-0.409992	-1.97153	0.00235849	0.0434199	1	250	tags=22%, list=7%, signal=23%
GOBP_RESPONSE_TO_ORGANIC_CYCLIC_COMPOUND	180	-0.1986	-1.96885	0.00325733	0.043943	1	277	tags=16%, list=8%, signal=17%
GOBP_MESONEPHROS_DEVELOPMENT	20	-0.426403	-1.96868	0.00666667	0.0438695	1	589	tags=50%, list=17%, signal=60%
GOBP_DNA_MODIFICATION	27	-0.370194	-1.96761	0.00888889	0.0439968	1	1758	tags=89%, list=51%, signal=179%
GOBP_REGULATION_OF_CELLULAR_RESPONSE_TO_TRANSFORMING_GROWTH_FACTOR_BETA_STIMULUS	25	-0.395131	-1.96707	0.0116822	0.0439688	1	1035	tags=64%, list=30%, signal=91%
GOBP_REGULATION_OF_MRNA_CATABOLIC_PROCESS	54	-0.287177	-1.96705	0.0103896	0.0438387	1	1929	tags=85%, list=56%, signal=190%
GOCC_LARGE_RIBOSOMAL_SUBUNIT	15	-0.478374	-1.96419	0.0114416	0.044388	1	1813	tags=100%, list=52%, signal=209%
GOBP_AXIS_SPECIFICATION	20	-0.416992	-1.95853	0.0023753	0.0456835	1	1347	tags=75%, list=39%, signal=122%
GOBP_MEIOSIS_I_CELL_CYCLE_PROCESS	30	-0.360932	-1.9576	0.0133929	0.0457688	1	1636	tags=83%, list=47%, signal=157%
GOBP_CHROMOSOME_LOCALIZATION	30	-0.352208	-1.95227	0.0134228	0.0470464	1	1636	tags=80%, list=47%, signal=150%
GOBP_SENSORY_ORGAN_DEVELOPMENT	81	-0.246475	-1.94877	0	0.0478125	1	620	tags=33%, list=18%, signal=40%
GOMF_SIGNALING_RECEPTOR_BINDING	216	-0.182853	-1.9385	0	0.050425	1	169	tags=11%, list=5%, signal=10%
GOBP_EPITHELIAL_CELL_DIFFERENTIATION	120	-0.218685	-1.93793	0.00275482	0.0504274	1	520	tags=28%, list=15%, signal=32%
GOBP_POSITIVE_REGULATION_OF_HEMOPOIESIS	26	-0.371079	-1.93747	0.00909091	0.0504185	1	709	tags=54%, list=20%, signal=67%
GOBP_REGULATION_OF_BINDING	76	-0.253112	-1.92983	0.00724638	0.0524229	1	579	tags=32%, list=17%, signal=37%
GOBP_HISTONE_METHYLATION	34	-0.333016	-1.92754	0.00688073	0.0528858	1	1997	tags=91%, list=58%, signal=214%
GOBP_ANTERIOR_POSTERIOR_PATTERN_SPECIFICATION	33	-0.345081	-1.92466	0.0196507	0.0535976	1	347	tags=30%, list=10%, signal=33%
GOBP_CELLULAR_RESPONSE_TO_IONIZING_RADIATION	24	-0.368174	-1.92352	0.00465116	0.053818	1	1574	tags=75%, list=45%, signal=137%
GOBP_CELLULAR_RESPONSE_TO_EXTRACELLULAR_STIMULUS	57	-0.272217	-1.92312	0.00959233	0.0537555	1	242	tags=21%, list=7%, signal=22%
GOBP_UROGENITAL_SYSTEM_DEVELOPMENT	72	-0.258464	-1.92049	0.00740741	0.054287	1	242	tags=19%, list=7%, signal=20%
GOBP_NEGATIVE_REGULATION_OF_NEURON_APOPTOTIC_PROCESS	29	-0.352462	-1.91749	0.011655	0.0550005	1	368	tags=31%, list=11%, signal=34%
GOBP_REGULATION_OF_PROTEIN_MODIFICATION_PROCESS	329	-0.160428	-1.91619	0	0.0552362	1	228	tags=11%, list=7%, signal=11%
GOBP_NEGATIVE_REGULATION_OF_CELL_CYCLE_PROCESS	99	-0.231602	-1.91347	0	0.055925	1	1495	tags=66%, list=43%, signal=112%
GOBP_SENSORY_SYSTEM_DEVELOPMENT	53	-0.284462	-1.91245	0.0118765	0.0560658	1	242	tags=23%, list=7%, signal=24%
GOBP_REGULATION_OF_CELL_DEVELOPMENT	88	-0.240497	-1.91059	0.00263852	0.0564622	1	370	tags=24%, list=11%, signal=26%
GOBP_POSITIVE_REGULATION_OF_PROTEIN_MODIFICATION_PROCESS	183	-0.194626	-1.9093	0	0.0566699	1	242	tags=13%, list=7%, signal=13%
GOBP_EPITHELIUM_DEVELOPMENT	198	-0.18696	-1.90926	0	0.0565211	1	520	tags=24%, list=15%, signal=27%
GOBP_MEIOTIC_CHROMOSOME_SEGREGATION	22	-0.400654	-1.90751	0.0117647	0.0568776	1	1636	tags=86%, list=47%, signal=163%
GOBP_NUCLEOBASE_CONTAINING_COMPOUND_TRANSPORT	74	-0.252976	-1.90293	0.00797872	0.0581359	1	1887	tags=80%, list=55%, signal=172%
GOBP_POSITIVE_REGULATION_OF_CELLULAR_BIOSYNTHETIC_PROCESS	446	-0.156227	-1.90052	0	0.0587275	1	442	tags=19%, list=13%, signal=19%
GOMF_GROWTH_FACTOR_RECEPTOR_BINDING	26	-0.361358	-1.89878	0.0114155	0.059064	1	114	tags=19%, list=3%, signal=20%
GOBP_REGULATION_OF_PROTEIN_MODIFICATION_BY_SMALL_PROTEIN_CONJUGATION_OR_REMOVAL	72	-0.249856	-1.89708	0	0.0593843	1	1574	tags=65%, list=45%, signal=117%
GOBP_RESPONSE_TO_CORTICOSTEROID	37	-0.326516	-1.89684	0.0175439	0.0593011	1	242	tags=24%, list=7%, signal=26%
GOBP_TISSUE_DEVELOPMENT	330	-0.168757	-1.89597	0	0.0594396	1	242	tags=13%, list=7%, signal=12%
GOBP_REGULATION_OF_UBIQUITIN_PROTEIN_TRANSFERASE_ACTIVITY	18	-0.437898	-1.89552	0.0193237	0.0594194	1	1072	tags=72%, list=31%, signal=104%
GOBP_REGULATION_OF_TRANSMEMBRANE_RECEPTOR_PROTEIN_SERINE_THREONINE_KINASE_SIGNALING_PATHWAY	44	-0.297433	-1.89499	0.0149254	0.0594445	1	206	tags=23%, list=6%, signal=24%
GOBP_POSITIVE_REGULATION_OF_TRANSMEMBRANE_RECEPTOR_PROTEIN_SERINE_THREONINE_KINASE_SIGNALING_PATHWAY	16	-0.442497	-1.89408	0.0186916	0.0595959	1	119	tags=25%, list=3%, signal=26%
GOBP_FEMALE_SEX_DIFFERENTIATION	29	-0.350938	-1.89362	0.0143885	0.0596171	1	242	tags=24%, list=7%, signal=26%
GOBP_POSITIVE_REGULATION_OF_TRANSFERASE_ACTIVITY	111	-0.218639	-1.89324	0.00826446	0.0595657	1	228	tags=13%, list=7%, signal=13%
HP_ABNORMAL_SHAPE_OF_THE_PALPEBRAL_FISSURE	15	-0.451089	-1.89237	0.0191083	0.0596768	1	1907	tags=100%, list=55%, signal=222%
GOBP_REGULATION_OF_MITOTIC_CELL_CYCLE	148	-0.200311	-1.88718	0	0.0611381	1	1051	tags=45%, list=30%, signal=61%
GOBP_REGULATION_OF_NEURON_DIFFERENTIATION	33	-0.331651	-1.88611	0.00478469	0.0613119	1	403	tags=33%, list=12%, signal=37%
GOBP_RIBOSOME_ASSEMBLY	23	-0.382376	-1.8853	0.0111359	0.0613899	1	1470	tags=78%, list=42%, signal=135%
GOBP_REGULATION_OF_DNA_METABOLIC_PROCESS	111	-0.219176	-1.88378	0.00789474	0.0616859	1	1795	tags=74%, list=52%, signal=149%
GOBP_POSITIVE_REGULATION_OF_IMMUNE_SYSTEM_PROCESS	126	-0.210804	-1.88313	0.0057971	0.0617007	1	364	tags=22%, list=11%, signal=24%
GOBP_NEGATIVE_REGULATION_OF_NUCLEOBASE_CONTAINING_COMPOUND_METABOLIC_PROCESS	323	-0.161616	-1.87365	0.00374532	0.0647862	1	439	tags=18%, list=13%, signal=19%
GOBP_PEPTIDYL_TYROSINE_MODIFICATION	57	-0.264823	-1.87077	0.00963855	0.0656337	1	228	tags=19%, list=7%, signal=20%
GOBP_POSITIVE_REGULATION_OF_BINDING	31	-0.335226	-1.86761	0.011236	0.0664916	1	579	tags=39%, list=17%, signal=46%
GOBP_MOLTING_CYCLE	16	-0.446839	-1.86411	0.0236967	0.0676099	1	409	tags=44%, list=12%, signal=49%
GOBP_RNA_PHOSPHODIESTER_BOND_HYDROLYSIS_ENDONUCLEOLYTIC	23	-0.379081	-1.86408	0.0222222	0.0674304	1	1419	tags=78%, list=41%, signal=132%
GOBP_CELL_CYCLE_DNA_REPLICATION	21	-0.399595	-1.86333	0.0153509	0.067526	1	1321	tags=76%, list=38%, signal=122%
GOMF_ATP_DEPENDENT_ACTIVITY_ACTING_ON_RNA	30	-0.336543	-1.86304	0.0171149	0.0674377	1	1871	tags=87%, list=54%, signal=187%
GOBP_DNA_CONFORMATION_CHANGE	100	-0.226668	-1.85849	0.0111111	0.0688257	1	1754	tags=77%, list=51%, signal=152%
GOBP_CYTOKINE_MEDIATED_SIGNALING_PATHWAY	68	-0.243512	-1.85846	0.00753769	0.0686516	1	175	tags=12%, list=5%, signal=12%
GOBP_PATTERN_SPECIFICATION_PROCESS	76	-0.247316	-1.85825	0.0103093	0.0685421	1	209	tags=18%, list=6%, signal=19%
GOCC_MITOTIC_SPINDLE	47	-0.288006	-1.85684	0.00970874	0.068816	1	1952	tags=87%, list=56%, signal=197%
GOBP_KIDNEY_MORPHOGENESIS	20	-0.405223	-1.85593	0.0234192	0.0689621	1	589	tags=50%, list=17%, signal=60%
GOBP_REGULATION_OF_MUSCLE_CELL_DIFFERENTIATION	28	-0.35426	-1.85432	0.0275229	0.0693866	1	403	tags=36%, list=12%, signal=40%
GOBP_REGULATION_OF_DNA_RECOMBINATION	32	-0.331497	-1.85211	0.0161663	0.0700112	1	1997	tags=91%, list=58%, signal=212%
GOCC_SPLICEOSOMAL_COMPLEX	39	-0.309264	-1.85053	0.0126263	0.070419	1	2214	tags=95%, list=64%, signal=260%
GOBP_POSITIVE_REGULATION_OF_DNA_RECOMBINATION	19	-0.401209	-1.84911	0.0194384	0.0707433	1	1925	tags=95%, list=56%, signal=212%
GOMF_S_ADENOSYLMETHIONINE_DEPENDENT_METHYLTRANSFERASE_ACTIVITY	49	-0.287513	-1.8481	0.0122249	0.0709531	1	1741	tags=78%, list=50%, signal=154%
GOBP_RESPONSE_TO_NITROGEN_COMPOUND	224	-0.175485	-1.84735	0.00347222	0.0710358	1	322	tags=14%, list=9%, signal=15%
GOBP_GLAND_DEVELOPMENT	83	-0.235061	-1.84703	0.00259067	0.0709962	1	618	tags=31%, list=18%, signal=37%
GOMF_PROMOTER_SPECIFIC_CHROMATIN_BINDING	18	-0.405771	-1.8463	0.0295455	0.0710602	1	1392	tags=72%, list=40%, signal=120%
GOBP_RESPONSE_TO_OXYGEN_CONTAINING_COMPOUND	298	-0.165635	-1.84617	0.00357143	0.0709108	1	322	tags=15%, list=9%, signal=15%
GOBP_MICROTUBULE_CYTOSKELETON_ORGANIZATION	176	-0.190523	-1.8451	0	0.07117	1	2116	tags=82%, list=61%, signal=200%
GOBP_RESPONSE_TO_LIPID	166	-0.19014	-1.84395	0.00647249	0.0714243	1	379	tags=20%, list=11%, signal=22%
GOBP_CELLULAR_RESPONSE_TO_STRESS	486	-0.152717	-1.84286	0	0.0716233	1	716	tags=26%, list=21%, signal=29%
GOBP_TRANSLATIONAL_INITIATION	35	-0.324601	-1.8395	0.0158014	0.0727396	1	1870	tags=86%, list=54%, signal=185%
GOBP_NEGATIVE_REGULATION_OF_TRANSCRIPTION_BY_RNA_POLYMERASE_II	196	-0.179605	-1.83677	0	0.0734817	1	67	tags=8%, list=2%, signal=7%
GOBP_TRANSMEMBRANE_RECEPTOR_PROTEIN_TYROSINE_KINASE_SIGNALING_PATHWAY	109	-0.21116	-1.83646	0.00617284	0.0734116	1	228	tags=15%, list=7%, signal=15%
GOBP_POSITIVE_REGULATION_OF_LEUKOCYTE_PROLIFERATION	19	-0.402036	-1.83641	0.0175439	0.0732439	1	475	tags=47%, list=14%, signal=55%
GOBP_REGULATION_OF_TRANSFERASE_ACTIVITY	193	-0.182595	-1.8358	0.0123839	0.0733088	1	1161	tags=45%, list=34%, signal=63%
GOBP_CELL_ACTIVATION	174	-0.186606	-1.8358	0.00869565	0.0731229	1	436	tags=21%, list=13%, signal=22%
GOBP_NEGATIVE_REGULATION_OF_RNA_CATABOLIC_PROCESS	27	-0.34407	-1.83472	0.0187793	0.0733663	1	1999	tags=93%, list=58%, signal=218%
GOBP_REGULATION_OF_NEUROGENESIS	69	-0.247052	-1.83292	0.0151515	0.0738527	1	370	tags=25%, list=11%, signal=27%
GOBP_GLIOGENESIS	58	-0.261056	-1.83265	0.00985222	0.0737669	1	175	tags=17%, list=5%, signal=18%
GOBP_REGULATION_OF_MITOTIC_CELL_CYCLE_PHASE_TRANSITION	108	-0.210623	-1.83123	0.0112994	0.0741796	1	1874	tags=76%, list=54%, signal=160%
GOBP_POSITIVE_REGULATION_OF_CELL_ADHESION	64	-0.245819	-1.8307	0.0177665	0.0742271	1	352	tags=22%, list=10%, signal=24%
GOBP_MAINTENANCE_OF_CELL_NUMBER	37	-0.320281	-1.82939	0.0118483	0.0745759	1	2053	tags=92%, list=59%, signal=224%
GOBP_NCRNA_TRANSCRIPTION	20	-0.395041	-1.82933	0.0178571	0.0744212	1	1939	tags=95%, list=56%, signal=215%
GOCC_ORGANELLAR_RIBOSOME	17	-0.423033	-1.82883	0.0199557	0.0744154	1	1800	tags=94%, list=52%, signal=195%
GOBP_NEPHRON_MORPHOGENESIS	17	-0.427524	-1.82663	0.0257009	0.0750806	1	589	tags=53%, list=17%, signal=63%
HP_ACUTE_LEUKEMIA	22	-0.375079	-1.82571	0.0201794	0.0752224	1	897	tags=64%, list=26%, signal=85%
GOBP_NEGATIVE_REGULATION_OF_CELL_CYCLE	115	-0.211455	-1.82516	0.00542005	0.0752292	1	1357	tags=59%, list=39%, signal=94%
GOBP_REGULATION_OF_CELL_ADHESION	118	-0.20192	-1.82485	0.013624	0.0751569	1	352	tags=19%, list=10%, signal=20%
GOBP_REGULATION_OF_TELOMERE_MAINTENANCE	31	-0.335621	-1.82059	0.00956938	0.0765851	1	1861	tags=87%, list=54%, signal=187%
HP_MULTIPLE_CAFE_AU_LAIT_SPOTS	18	-0.418804	-1.82015	0.020362	0.0765583	1	1528	tags=83%, list=44%, signal=148%
GOBP_PEPTIDYL_LYSINE_METHYLATION	30	-0.326248	-1.81971	0.0257009	0.0765655	1	1997	tags=90%, list=58%, signal=211%
GOBP_MRNA_EXPORT_FROM_NUCLEUS	22	-0.382828	-1.81764	0.0320197	0.0772045	1	1997	tags=95%, list=58%, signal=224%
GOBP_LYMPHOCYTE_ACTIVATION	117	-0.203863	-1.81752	0.00544959	0.0770649	1	709	tags=31%, list=20%, signal=37%
GOBP_SPROUTING_ANGIOGENESIS	22	-0.368106	-1.81508	0.0286396	0.0779066	1	228	tags=14%, list=7%, signal=15%
GOBP_REGULATION_OF_FAT_CELL_DIFFERENTIATION	27	-0.353762	-1.8143	0.0305882	0.0779876	1	379	tags=37%, list=11%, signal=41%
GOBP_NEGATIVE_REGULATION_OF_MRNA_METABOLIC_PROCESS	27	-0.342785	-1.81363	0.0313253	0.0780617	1	1999	tags=93%, list=58%, signal=218%
GOCC_NUCLEAR_PORE	35	-0.318962	-1.81019	0.0298851	0.0792285	1	1853	tags=86%, list=54%, signal=183%
GOBP_REGULATION_OF_RNA_SPLICING	40	-0.294831	-1.80706	0.0119048	0.0802952	1	1929	tags=85%, list=56%, signal=190%
GOBP_CARDIAC_CHAMBER_MORPHOGENESIS	19	-0.396911	-1.80559	0.0114155	0.0806492	1	347	tags=37%, list=10%, signal=41%
GOBP_POSITIVE_REGULATION_OF_PRODUCTION_OF_MOLECULAR_MEDIATOR_OF_IMMUNE_RESPONSE	25	-0.353039	-1.80082	0.0275229	0.0824814	1	1048	tags=64%, list=30%, signal=91%
GOBP_TRANSFORMING_GROWTH_FACTOR_BETA_RECEPTOR_SIGNALING_PATHWAY	40	-0.295767	-1.7996	0.0318627	0.0828277	1	521	tags=33%, list=15%, signal=38%
GOBP_RESPONSE_TO_STARVATION	56	-0.261347	-1.79643	0.0122549	0.0840811	1	474	tags=29%, list=14%, signal=33%
GOBP_POSITIVE_REGULATION_OF_FIBROBLAST_PROLIFERATION	17	-0.412945	-1.79614	0.0318182	0.0840452	1	576	tags=41%, list=17%, signal=49%
GOCC_EUCHROMATIN	16	-0.424666	-1.79599	0.0323974	0.0838987	1	1145	tags=69%, list=33%, signal=102%
GOBP_RHYTHMIC_PROCESS	75	-0.232623	-1.79522	0.0156658	0.0840345	1	370	tags=17%, list=11%, signal=19%
GOBP_HETEROCHROMATIN_ORGANIZATION	18	-0.391997	-1.79085	0.016055	0.0856941	1	1548	tags=83%, list=45%, signal=150%
GOBP_REGULATION_OF_CANONICAL_WNT_SIGNALING_PATHWAY	54	-0.264351	-1.79017	0.0164319	0.0857914	1	155	tags=11%, list=4%, signal=11%
GOMF_NUCLEOTIDYLTRANSFERASE_ACTIVITY	39	-0.303135	-1.78926	0.0187354	0.0859659	1	1886	tags=85%, list=55%, signal=184%
GOBP_FEMALE_GAMETE_GENERATION	34	-0.308681	-1.78789	0.020362	0.0864039	1	1254	tags=62%, list=36%, signal=96%
GOBP_RESPONSE_TO_BMP	28	-0.339349	-1.78555	0.0187354	0.0872516	1	155	tags=18%, list=4%, signal=19%
GOBP_POSITIVE_REGULATION_OF_INTERLEUKIN_6_PRODUCTION	15	-0.431613	-1.7853	0.0130435	0.0871583	1	364	tags=33%, list=11%, signal=37%
HP_ABNORMAL_CAROTID_ARTERY_MORPHOLOGY	23	-0.362675	-1.78426	0.0372093	0.0874627	1	1528	tags=83%, list=44%, signal=147%
GOBP_RESPONSE_TO_REACTIVE_OXYGEN_SPECIES	35	-0.308976	-1.7835	0.0197368	0.0876376	1	114	tags=17%, list=3%, signal=18%
GOBP_REGULATION_OF_EPIDERMIS_DEVELOPMENT	18	-0.409572	-1.7829	0.0321199	0.0876632	1	486	tags=50%, list=14%, signal=58%
GOBP_POSITIVE_REGULATION_OF_MYELOID_CELL_DIFFERENTIATION	19	-0.385358	-1.78259	0.0277778	0.0875915	1	537	tags=42%, list=16%, signal=50%
GOCC_CHROMATIN	258	-0.16594	-1.78166	0	0.0877722	1	447	tags=19%, list=13%, signal=21%
GOCC_CLATHRIN_COATED_VESICLE_MEMBRANE	16	-0.428949	-1.78086	0.0174292	0.087877	1	7	tags=13%, list=0%, signal=12%
GOBP_RESPONSE_TO_TRANSFORMING_GROWTH_FACTOR_BETA	53	-0.260053	-1.7801	0.025	0.0879986	1	521	tags=30%, list=15%, signal=35%
GOCC_CONDENSED_NUCLEAR_CHROMOSOME	20	-0.371133	-1.77676	0.0307692	0.0892674	1	1868	tags=90%, list=54%, signal=194%
GOBP_REGULATION_OF_IMMUNE_SYSTEM_PROCESS	228	-0.16559	-1.77652	0.00318471	0.0891819	1	439	tags=20%, list=13%, signal=22%
GOBP_NEURON_APOPTOTIC_PROCESS	50	-0.265159	-1.77438	0.0123762	0.0899207	1	368	tags=24%, list=11%, signal=26%
GOBP_MAPK_CASCADE	138	-0.19334	-1.77364	0.00835655	0.0900226	1	287	tags=17%, list=8%, signal=18%
HP_TRACHEOESOPHAGEAL_FISTULA	25	-0.346817	-1.77281	0.0235043	0.0901321	1	1528	tags=84%, list=44%, signal=149%
GOMF_TRANSLATION_INITIATION_FACTOR_ACTIVITY	17	-0.405903	-1.77168	0.0337838	0.0903841	1	1870	tags=94%, list=54%, signal=204%
GOCC_SPINDLE	121	-0.197447	-1.76903	0.00297619	0.0913856	1	1672	tags=68%, list=48%, signal=127%
HP_NARROW_FACE	26	-0.339411	-1.76795	0.0334928	0.0916372	1	1244	tags=65%, list=36%, signal=101%
GOCC_NUCLEOID	17	-0.415044	-1.76666	0.0221729	0.0919544	1	1806	tags=94%, list=52%, signal=196%
GOBP_CELLULAR_RESPONSE_TO_STARVATION	44	-0.276989	-1.76483	0.0240385	0.0925802	1	474	tags=30%, list=14%, signal=34%
GOBP_RESPONSE_TO_CAMP	22	-0.367265	-1.76304	0.0486111	0.0931695	1	589	tags=41%, list=17%, signal=49%
GOCC_CENTRIOLAR_SATELLITE	28	-0.324961	-1.76146	0.030837	0.0936676	1	1920	tags=89%, list=55%, signal=199%
GOBP_SMAD_PROTEIN_SIGNAL_TRANSDUCTION	15	-0.427488	-1.76097	0.032967	0.0936789	1	55	tags=27%, list=2%, signal=27%
GOBP_RESPONSE_TO_PURINE_CONTAINING_COMPOUND	26	-0.338663	-1.76	0.0461894	0.0938926	1	486	tags=35%, list=14%, signal=40%
GOBP_REGULATION_OF_NERVOUS_SYSTEM_DEVELOPMENT	78	-0.224443	-1.75936	0.013369	0.0939834	1	370	tags=23%, list=11%, signal=25%
GOMF_STRUCTURAL_CONSTITUENT_OF_RIBOSOME	20	-0.37551	-1.75469	0.0397351	0.0959043	1	1813	tags=90%, list=52%, signal=188%
GOBP_DEVELOPMENTAL_GROWTH	118	-0.201418	-1.75469	0.0153374	0.0956898	1	242	tags=14%, list=7%, signal=15%
GOBP_MITOTIC_METAPHASE_PLATE_CONGRESSION	23	-0.354661	-1.75443	0.022779	0.0955826	1	1570	tags=78%, list=45%, signal=142%
GOBP_CANONICAL_WNT_SIGNALING_PATHWAY	59	-0.242417	-1.75214	0.0178117	0.0964498	1	89	tags=8%, list=3%, signal=9%
GOCC_GOLGI_CISTERNA	25	-0.334842	-1.75202	0.0315315	0.096276	1	2	tags=4%, list=0%, signal=4%
GOBP_SPINDLE_LOCALIZATION	19	-0.377489	-1.75183	0.0401786	0.0961495	1	1554	tags=79%, list=45%, signal=143%
HP_ABNORMAL_LOCALIZATION_OF_KIDNEY	44	-0.271169	-1.75105	0.0145631	0.096297	1	1606	tags=73%, list=46%, signal=134%
GOBP_CELLULAR_RESPONSE_TO_OXYGEN_LEVELS	35	-0.296414	-1.75103	0.0283224	0.0961007	1	705	tags=31%, list=20%, signal=39%
HP_SIDEROBLASTIC_ANEMIA	18	-0.401802	-1.75034	0.037037	0.0961792	1	1528	tags=83%, list=44%, signal=148%
GOBP_MRNA_3_END_PROCESSING	17	-0.405996	-1.74963	0.0278422	0.0962867	1	1872	tags=94%, list=54%, signal=204%
GOBP_POSITIVE_REGULATION_OF_COLD_INDUCED_THERMOGENESIS	19	-0.38918	-1.74917	0.0325581	0.0962711	1	622	tags=47%, list=18%, signal=57%
GOBP_MORPHOGENESIS_OF_AN_EPITHELIUM	79	-0.229686	-1.74856	0.0201005	0.0963267	1	242	tags=20%, list=7%, signal=21%
GOBP_REGULATION_OF_TELOMERASE_ACTIVITY	19	-0.384555	-1.7478	0.0230415	0.0965144	1	1753	tags=89%, list=51%, signal=180%
GOBP_NEGATIVE_REGULATION_OF_NEURON_DEATH	42	-0.284315	-1.74523	0.0248756	0.0975763	1	97	tags=17%, list=3%, signal=17%
GOBP_NEGATIVE_REGULATION_OF_MAPK_CASCADE	42	-0.282191	-1.74506	0.0322581	0.0974705	1	287	tags=24%, list=8%, signal=26%
GOBP_CARDIAC_SEPTUM_MORPHOGENESIS	16	-0.41163	-1.74345	0.0402685	0.0979965	1	347	tags=38%, list=10%, signal=41%
GOBP_DNA_BIOSYNTHETIC_PROCESS	61	-0.238395	-1.74184	0.0123153	0.0985608	1	1861	tags=80%, list=54%, signal=171%
GOBP_CELL_SUBSTRATE_ADHESION	67	-0.235418	-1.74163	0.0200501	0.098419	1	277	tags=18%, list=8%, signal=19%
GOBP_REGULATION_OF_STEROID_BIOSYNTHETIC_PROCESS	21	-0.364407	-1.74159	0.0225225	0.0982282	1	169	tags=14%, list=5%, signal=15%
GOBP_MESENCHYMAL_CELL_DEVELOPMENT	17	-0.413303	-1.74156	0.0487805	0.0980277	1	607	tags=53%, list=18%, signal=64%
GOMF_DOUBLE_STRANDED_RNA_BINDING	23	-0.356714	-1.73844	0.034188	0.0994026	1	1882	tags=91%, list=54%, signal=199%
GOCC_NUCLEAR_SPECK	95	-0.214899	-1.73726	0.00813008	0.0997952	1	1906	tags=81%, list=55%, signal=176%
GOBP_CELL_MATRIX_ADHESION	46	-0.274233	-1.7331	0.0272277	0.101585	1	250	tags=20%, list=7%, signal=21%
GOCC_TRANSCRIPTION_REPRESSOR_COMPLEX	21	-0.366503	-1.72924	0.0403587	0.103281	1	341	tags=33%, list=10%, signal=37%
GOMF_GENERAL_TRANSCRIPTION_INITIATION_FACTOR_BINDING	15	-0.422517	-1.72838	0.0360934	0.10343	1	1622	tags=87%, list=47%, signal=162%
GOBP_CONNECTIVE_TISSUE_DEVELOPMENT	44	-0.273664	-1.72762	0.0260047	0.103539	1	77	tags=11%, list=2%, signal=11%
GOBP_MITOTIC_SPINDLE_ORGANIZATION	50	-0.261583	-1.72709	0.021327	0.103597	1	2144	tags=90%, list=62%, signal=233%
GOBP_T_CELL_DIFFERENTIATION	46	-0.267067	-1.72628	0.0290557	0.103811	1	542	tags=30%, list=16%, signal=36%
GOBP_NEGATIVE_REGULATION_OF_BIOSYNTHETIC_PROCESS	367	-0.149399	-1.72359	0.003861	0.105051	1	486	tags=19%, list=14%, signal=20%
HP_PANCYTOPENIA	33	-0.306211	-1.72076	0.02331	0.1061	1	2190	tags=94%, list=63%, signal=253%
GOBP_INTERLEUKIN_6_PRODUCTION	24	-0.352725	-1.71903	0.0288248	0.106694	1	364	tags=29%, list=11%, signal=32%
GOBP_POSITIVE_REGULATION_OF_TRANSLATION	47	-0.262481	-1.71782	0.0232558	0.107073	1	1948	tags=85%, list=56%, signal=192%
GOCC_TRANSFERASE_COMPLEX_TRANSFERRING_PHOSPHORUS_CONTAINING_GROUPS	67	-0.232668	-1.71169	0.0316623	0.110088	1	1930	tags=79%, list=56%, signal=175%
GOBP_RESPONSE_TO_LEUKEMIA_INHIBITORY_FACTOR	27	-0.324259	-1.71146	0.0307692	0.10999	1	1735	tags=81%, list=50%, signal=162%
GOBP_POSITIVE_REGULATION_OF_INNATE_IMMUNE_RESPONSE	18	-0.382494	-1.70816	0.0381356	0.11154	1	1729	tags=83%, list=50%, signal=166%
GOBP_MAMMARY_GLAND_DEVELOPMENT	24	-0.33861	-1.70752	0.0506024	0.11164	1	316	tags=25%, list=9%, signal=27%
GOBP_CELLULAR_RESPONSE_TO_BIOTIC_STIMULUS	33	-0.301615	-1.70719	0.0437956	0.1116	1	379	tags=30%, list=11%, signal=34%
GOBP_CELLULAR_RESPONSE_TO_EXTERNAL_STIMULUS	72	-0.224708	-1.70474	0.0257069	0.112793	1	242	tags=18%, list=7%, signal=19%
GOCC_RIBOSOMAL_SUBUNIT	21	-0.361633	-1.70439	0.0403587	0.112754	1	1870	tags=90%, list=54%, signal=196%
GOBP_POSITIVE_REGULATION_OF_RESPONSE_TO_EXTERNAL_STIMULUS	73	-0.225893	-1.70438	0.025641	0.112529	1	300	tags=21%, list=9%, signal=22%
GOBP_MITOCHONDRIAL_TRANSLATION	16	-0.406979	-1.70338	0.0582751	0.112761	1	1844	tags=94%, list=53%, signal=200%
GOCC_RNA_POLYMERASE_II_HOLOENZYME	17	-0.387261	-1.69843	0.0425056	0.115208	1	1930	tags=94%, list=56%, signal=212%
GOBP_REGENERATION	36	-0.290447	-1.69618	0.0481928	0.116176	1	537	tags=33%, list=16%, signal=39%
HP_ABNORMAL_CIRCULATING_SEX_HORMONE_CONCENTRATION	25	-0.334539	-1.69565	0.0331126	0.116198	1	652	tags=44%, list=19%, signal=54%
GOBP_RESPONSE_TO_HORMONE	194	-0.1713	-1.69294	0.00617284	0.117479	1	85	tags=7%, list=2%, signal=7%
GOBP_REGULATION_OF_PEPTIDYL_SERINE_PHOSPHORYLATION	28	-0.311798	-1.69243	0.0427928	0.117534	1	242	tags=25%, list=7%, signal=27%
GOBP_MESODERM_DEVELOPMENT	21	-0.356342	-1.6915	0.0376106	0.11786	1	228	tags=38%, list=7%, signal=41%
GOBP_POSITIVE_REGULATION_OF_EPITHELIAL_CELL_MIGRATION	32	-0.301172	-1.69132	0.0373832	0.117728	1	228	tags=19%, list=7%, signal=20%
GOBP_RESPONSE_TO_IONIZING_RADIATION	43	-0.271065	-1.69118	0.0365854	0.117559	1	1310	tags=56%, list=38%, signal=89%
GOBP_POSITIVE_REGULATION_OF_MITOTIC_CELL_CYCLE	35	-0.295639	-1.68943	0.040201	0.118207	1	1875	tags=86%, list=54%, signal=185%
GOBP_REGULATION_OF_CELLULAR_AMIDE_METABOLIC_PROCESS	127	-0.191873	-1.68912	0.0192308	0.118136	1	1960	tags=77%, list=57%, signal=171%
GOBP_PEPTIDE_METABOLIC_PROCESS	206	-0.165693	-1.68789	0.0128617	0.118568	1	1964	tags=74%, list=57%, signal=162%
GOMF_RRNA_BINDING	16	-0.38815	-1.68735	0.0379147	0.118644	1	1929	tags=94%, list=56%, signal=211%
GOBP_MITOTIC_SPINDLE_ASSEMBLY	24	-0.339632	-1.68689	0.0283688	0.118656	1	2144	tags=96%, list=62%, signal=250%
HP_ABNORMAL_UTERUS_MORPHOLOGY	36	-0.283437	-1.68416	0.0419753	0.119904	1	1440	tags=67%, list=42%, signal=113%
GOBP_RNA_STABILIZATION	24	-0.334004	-1.68366	0.0429185	0.119916	1	1999	tags=92%, list=58%, signal=216%
HP_HEMATOLOGICAL_NEOPLASM	60	-0.240566	-1.68314	0.0378378	0.119939	1	1528	tags=68%, list=44%, signal=120%
GOBP_NEGATIVE_REGULATION_OF_PROTEIN_MODIFICATION_BY_SMALL_PROTEIN_CONJUGATION_OR_REMOVAL	28	-0.321629	-1.68173	0.0363636	0.120415	1	789	tags=50%, list=23%, signal=64%
GOBP_MYELOID_CELL_DIFFERENTIATION	70	-0.222229	-1.68075	0.0326633	0.120677	1	486	tags=27%, list=14%, signal=31%
GOBP_DNA_METHYLATION_OR_DEMETHYLATION	22	-0.345945	-1.67885	0.0495283	0.121541	1	1740	tags=86%, list=50%, signal=173%
GOBP_REPRODUCTION	268	-0.155213	-1.67673	0	0.122512	1	709	tags=27%, list=20%, signal=31%
GOBP_POSITIVE_REGULATION_OF_INFLAMMATORY_RESPONSE	27	-0.314249	-1.67661	0.0589623	0.122342	1	300	tags=30%, list=9%, signal=32%
GOBP_PROTEIN_FOLDING	72	-0.219721	-1.67468	0.0271003	0.123211	1	1861	tags=76%, list=54%, signal=162%
GOBP_POSITIVE_REGULATION_OF_DNA_METABOLIC_PROCESS	70	-0.226519	-1.6701	0.0339806	0.125504	1	1778	tags=74%, list=51%, signal=150%
GOBP_NEGATIVE_REGULATION_OF_MULTICELLULAR_ORGANISMAL_PROCESS	171	-0.174344	-1.66964	0	0.125483	1	379	tags=20%, list=11%, signal=21%
GOBP_MULTI_MULTICELLULAR_ORGANISM_PROCESS	34	-0.291559	-1.66862	0.047191	0.12583	1	325	tags=29%, list=9%, signal=32%
GOMF_TRANSLATION_FACTOR_ACTIVITY_RNA_BINDING	22	-0.348523	-1.66577	0.0445434	0.127275	1	1870	tags=91%, list=54%, signal=197%
GOBP_RESPONSE_TO_CARBOHYDRATE	37	-0.27375	-1.6655	0.0522565	0.127187	1	212	tags=16%, list=6%, signal=17%
GOCC_COATED_VESICLE_MEMBRANE	22	-0.349894	-1.6647	0.049676	0.127459	1	7	tags=9%, list=0%, signal=9%
GOMF_HEXOSYLTRANSFERASE_ACTIVITY	32	-0.293316	-1.66437	0.0507246	0.127406	1	112	tags=9%, list=3%, signal=10%
GOBP_OLIGODENDROCYTE_DIFFERENTIATION	19	-0.362072	-1.66264	0.0375276	0.128177	1	57	tags=21%, list=2%, signal=21%
GOBP_OOGENESIS	19	-0.365459	-1.66223	0.0447427	0.128138	1	1254	tags=68%, list=36%, signal=107%
GOBP_TELOMERE_ORGANIZATION	60	-0.233649	-1.66169	0.0337079	0.128232	1	1861	tags=82%, list=54%, signal=174%
GOBP_GLIAL_CELL_DIFFERENTIATION	42	-0.265609	-1.65636	0.049763	0.131124	1	89	tags=17%, list=3%, signal=17%
GOBP_TISSUE_MORPHOGENESIS	96	-0.196907	-1.65573	0.0290237	0.131263	1	306	tags=21%, list=9%, signal=22%
GOBP_NEGATIVE_REGULATION_OF_MITOTIC_CELL_CYCLE_PHASE_TRANSITION	67	-0.223808	-1.6521	0.0233766	0.13313	1	1821	tags=75%, list=53%, signal=154%
GOBP_NEGATIVE_REGULATION_OF_CELLULAR_AMIDE_METABOLIC_PROCESS	58	-0.234407	-1.64847	0.0467532	0.135096	1	1960	tags=81%, list=57%, signal=184%
GOBP_DNA_METHYLATION	19	-0.363567	-1.64436	0.0494382	0.137419	1	637	tags=47%, list=18%, signal=58%
GOBP_REGULATION_OF_DOUBLE_STRAND_BREAK_REPAIR	26	-0.316877	-1.64247	0.0432692	0.138305	1	2236	tags=96%, list=65%, signal=270%
GOCC_ATPASE_COMPLEX	22	-0.332752	-1.64157	0.0388769	0.138631	1	2317	tags=100%, list=67%, signal=301%
GOBP_ENDOTHELIAL_CELL_APOPTOTIC_PROCESS	16	-0.38803	-1.64135	0.0464135	0.138536	1	368	tags=38%, list=11%, signal=42%
GOBP_CELL_CYCLE_G2_M_PHASE_TRANSITION	56	-0.230825	-1.63654	0.03125	0.141335	1	1484	tags=66%, list=43%, signal=114%
GOMF_BASAL_TRANSCRIPTION_MACHINERY_BINDING	19	-0.361776	-1.63649	0.0806452	0.141127	1	1867	tags=89%, list=54%, signal=193%
GOBP_NCRNA_CATABOLIC_PROCESS	18	-0.36697	-1.6327	0.0476191	0.143281	1	1434	tags=78%, list=41%, signal=132%
GOBP_REGULATION_OF_MRNA_SPLICING_VIA_SPLICEOSOME	29	-0.296072	-1.63125	0.0479452	0.143925	1	1929	tags=86%, list=56%, signal=193%
GOBP_RESPONSE_TO_RADIATION	97	-0.194057	-1.63	0.0308989	0.144429	1	254	tags=13%, list=7%, signal=14%
GOBP_PROTEIN_METHYLATION	45	-0.244061	-1.62853	0.0415704	0.145186	1	1906	tags=80%, list=55%, signal=176%
GOBP_MICROTUBULE_ORGANIZING_CENTER_ORGANIZATION	59	-0.227402	-1.62778	0.0380711	0.145347	1	1573	tags=68%, list=45%, signal=122%
GOMF_SINGLE_STRANDED_RNA_BINDING	22	-0.332992	-1.62695	0.0578704	0.145707	1	1991	tags=91%, list=58%, signal=213%
GOMF_DAMAGED_DNA_BINDING	23	-0.328539	-1.6266	0.0411255	0.145693	1	1244	tags=65%, list=36%, signal=101%
GOBP_TRANSCRIPTION_BY_RNA_POLYMERASE_I	17	-0.373487	-1.62597	0.0462555	0.145779	1	541	tags=47%, list=16%, signal=56%
HP_APLASIA_HYPOPLASIA_OF_THE_OVARY	19	-0.366971	-1.62481	0.0462963	0.146213	1	267	tags=32%, list=8%, signal=34%
GOBP_REGULATION_OF_ANATOMICAL_STRUCTURE_MORPHOGENESIS	150	-0.172621	-1.62243	0.0118343	0.147581	1	368	tags=17%, list=11%, signal=18%
HP_ABNORMAL_ESOPHAGUS_MORPHOLOGY	45	-0.256106	-1.62195	0.0435897	0.147608	1	1440	tags=67%, list=42%, signal=113%
GOCC_PROTEASOME_COMPLEX	17	-0.382177	-1.62086	0.0580913	0.148086	1	1885	tags=94%, list=54%, signal=206%
GOBP_POSITIVE_REGULATION_OF_CELL_ACTIVATION	51	-0.247042	-1.62001	0.0410256	0.148351	1	537	tags=37%, list=16%, signal=43%
HP_ABNORMALITY_OF_THE_UTERUS	56	-0.236928	-1.61951	0.0477327	0.148415	1	1450	tags=61%, list=42%, signal=103%
GOBP_ENDOCRINE_SYSTEM_DEVELOPMENT	21	-0.342706	-1.61937	0.0458515	0.148247	1	589	tags=43%, list=17%, signal=51%
GOCC_CATALYTIC_COMPLEX	354	-0.14125	-1.61815	0	0.14879	1	1943	tags=71%, list=56%, signal=145%
GOBP_CELLULAR_RESPONSE_TO_OXYGEN_CONTAINING_COMPOUND	213	-0.153895	-1.61692	0.0157233	0.149373	1	316	tags=14%, list=9%, signal=15%
GOBP_REGULATION_OF_EPITHELIAL_TO_MESENCHYMAL_TRANSITION	16	-0.375524	-1.61564	0.0576923	0.149919	1	787	tags=56%, list=23%, signal=72%
GOBP_RIBONUCLEOSIDE_MONOPHOSPHATE_BIOSYNTHETIC_PROCESS	17	-0.367007	-1.61499	0.0700219	0.15007	1	1722	tags=88%, list=50%, signal=175%
GOBP_REGULATION_OF_RESPONSE_TO_DNA_DAMAGE_STIMULUS	67	-0.219443	-1.61347	0.0384615	0.150839	1	1692	tags=70%, list=49%, signal=135%
GOBP_NON_MEMBRANE_BOUNDED_ORGANELLE_ASSEMBLY	119	-0.184494	-1.61271	0.0309278	0.151028	1	1780	tags=72%, list=51%, signal=144%
GOBP_SEGMENTATION	15	-0.389509	-1.6126	0.0588235	0.150822	1	1332	tags=73%, list=38%, signal=119%
GOBP_CENTROSOME_DUPLICATION	32	-0.289627	-1.61249	0.0383693	0.150632	1	1699	tags=81%, list=49%, signal=158%
HP_LEUKEMIA	31	-0.293502	-1.61099	0.04914	0.151398	1	1337	tags=71%, list=39%, signal=115%
GOBP_RESPONSE_TO_ENDOGENOUS_STIMULUS	306	-0.144064	-1.61015	0.00381679	0.151707	1	243	tags=11%, list=7%, signal=11%
GOBP_ARTERY_MORPHOGENESIS	17	-0.375649	-1.60809	0.0560345	0.152837	1	306	tags=41%, list=9%, signal=45%
GOMF_HEAT_SHOCK_PROTEIN_BINDING	40	-0.254393	-1.60804	0.0546697	0.152612	1	1821	tags=78%, list=53%, signal=162%
GOBP_B_CELL_ACTIVATION_INVOLVED_IN_IMMUNE_RESPONSE	16	-0.377612	-1.60588	0.06875	0.153766	1	1394	tags=75%, list=40%, signal=125%
GOBP_RESPONSE_TO_OXYGEN_LEVELS	69	-0.2166	-1.6054	0.0476191	0.153831	1	242	tags=14%, list=7%, signal=15%
GOBP_CELL_CELL_SIGNALING	216	-0.152358	-1.60505	0.0304054	0.153812	1	101	tags=7%, list=3%, signal=7%
GOBP_B_CELL_DIFFERENTIATION	24	-0.323054	-1.60385	0.0555556	0.154396	1	699	tags=42%, list=20%, signal=52%
GOMF_RNA_POLYMERASE_II_SPECIFIC_DNA_BINDING_TRANSCRIPTION_FACTOR_BINDING	83	-0.202903	-1.60343	0.040404	0.154377	1	1186	tags=46%, list=34%, signal=68%
HP_CAFE_AU_LAIT_SPOT	39	-0.266925	-1.6033	0.054321	0.154195	1	2124	tags=87%, list=61%, signal=223%
GOBP_REGULATION_OF_LYMPHOCYTE_ACTIVATION	71	-0.2127	-1.60197	0.0380952	0.154802	1	602	tags=32%, list=17%, signal=38%
GOCC_GOLGI_STACK	30	-0.292518	-1.60159	0.0584112	0.154772	1	2	tags=3%, list=0%, signal=3%
GOBP_EMBRYO_DEVELOPMENT_ENDING_IN_BIRTH_OR_EGG_HATCHING	153	-0.165864	-1.60147	0.0303951	0.154565	1	410	tags=20%, list=12%, signal=22%
GOBP_REGULATION_OF_LIPID_BIOSYNTHETIC_PROCESS	50	-0.235246	-1.60057	0.0435835	0.154881	1	47	tags=8%, list=1%, signal=8%
GOCC_CYTOPLASMIC_STRESS_GRANULE	29	-0.299292	-1.59751	0.0636793	0.156616	1	1929	tags=86%, list=56%, signal=193%
GOBP_REGULATION_OF_EXTRINSIC_APOPTOTIC_SIGNALING_PATHWAY_VIA_DEATH_DOMAIN_RECEPTORS	15	-0.382028	-1.59706	0.0512249	0.156614	1	250	tags=27%, list=7%, signal=29%
GOBP_ARTERY_DEVELOPMENT	22	-0.336293	-1.5966	0.0864486	0.156622	1	306	tags=36%, list=9%, signal=40%
GOBP_CARBOHYDRATE_BIOSYNTHETIC_PROCESS	55	-0.237712	-1.59305	0.0572139	0.158769	1	98	tags=7%, list=3%, signal=7%
GOBP_REGULATION_OF_ORGAN_GROWTH	16	-0.379481	-1.59234	0.0675991	0.158984	1	618	tags=44%, list=18%, signal=53%
GOBP_MESENCHYME_DEVELOPMENT	54	-0.228056	-1.59129	0.0606796	0.159486	1	640	tags=37%, list=18%, signal=45%
GOBP_REPRODUCTIVE_SYSTEM_DEVELOPMENT	102	-0.183581	-1.59096	0.0392157	0.159424	1	242	tags=15%, list=7%, signal=15%
GOMF_MOLECULAR_FUNCTION_REGULATOR	317	-0.143308	-1.58991	0	0.159924	1	277	tags=13%, list=8%, signal=12%
GOBP_POSITIVE_REGULATION_OF_CELL_CYCLE_PHASE_TRANSITION	36	-0.264401	-1.58974	0.0380048	0.159769	1	1867	tags=83%, list=54%, signal=179%
GOMF_GLYCOSYLTRANSFERASE_ACTIVITY	48	-0.243814	-1.58855	0.0531401	0.160263	1	401	tags=19%, list=12%, signal=21%
GOBP_MESENCHYMAL_CELL_DIFFERENTIATION	45	-0.248676	-1.5851	0.0689655	0.16249	1	701	tags=40%, list=20%, signal=50%
GOBP_NEGATIVE_REGULATION_OF_CELLULAR_MACROMOLECULE_BIOSYNTHETIC_PROCESS	87	-0.197464	-1.58102	0.0470588	0.16503	1	1790	tags=71%, list=52%, signal=144%
GOBP_POSITIVE_REGULATION_OF_ADAPTIVE_IMMUNE_RESPONSE	20	-0.339223	-1.57967	0.0491071	0.165767	1	1394	tags=75%, list=40%, signal=125%
GOBP_CHROMOSOME_CONDENSATION	20	-0.334335	-1.57915	0.0539906	0.165864	1	1754	tags=85%, list=51%, signal=171%
GOBP_MITOTIC_CELL_CYCLE_CHECKPOINT_SIGNALING	56	-0.228359	-1.5781	0.0542636	0.166341	1	1495	tags=64%, list=43%, signal=111%
GOBP_T_CELL_ACTIVATION	78	-0.204761	-1.57507	0.0472441	0.168222	1	542	tags=26%, list=16%, signal=30%
GOBP_REGULATION_OF_WNT_SIGNALING_PATHWAY	68	-0.210444	-1.57414	0.0540541	0.168654	1	89	tags=7%, list=3%, signal=7%
GOBP_POSITIVE_REGULATION_OF_DNA_BIOSYNTHETIC_PROCESS	25	-0.299487	-1.5726	0.0711207	0.169551	1	1861	tags=88%, list=54%, signal=189%
GOCC_SM_LIKE_PROTEIN_FAMILY_COMPLEX	15	-0.387332	-1.57212	0.0561798	0.169611	1	1905	tags=93%, list=55%, signal=207%
GOBP_EMBRYONIC_SKELETAL_SYSTEM_DEVELOPMENT	19	-0.345912	-1.57204	0.0747663	0.169369	1	92	tags=21%, list=3%, signal=22%
HP_SOMATIC_MUTATION	45	-0.246192	-1.57112	0.0678851	0.16973	1	1234	tags=58%, list=36%, signal=89%
HP_RENAL_HYPOPLASIA	26	-0.299924	-1.57034	0.0504587	0.170022	1	1528	tags=73%, list=44%, signal=130%
GOBP_EPITHELIAL_TO_MESENCHYMAL_TRANSITION	31	-0.282917	-1.56974	0.0620525	0.170117	1	787	tags=48%, list=23%, signal=62%
GOBP_REGULATION_OF_CELL_DIVISION	45	-0.243246	-1.56813	0.0717593	0.171025	1	1159	tags=49%, list=33%, signal=73%
GOBP_POSITIVE_REGULATION_OF_PROTEIN_METABOLIC_PROCESS	310	-0.138239	-1.56785	0.00687285	0.170891	1	212	tags=9%, list=6%, signal=9%
GOMF_TRANSLATION_REGULATOR_ACTIVITY	33	-0.275792	-1.56657	0.0480549	0.171469	1	1929	tags=85%, list=56%, signal=190%
GOBP_CIRCADIAN_RHYTHM	59	-0.227577	-1.56535	0.0510204	0.172079	1	622	tags=25%, list=18%, signal=30%
GOMF_TRANSCRIPTION_COREGULATOR_BINDING	33	-0.274495	-1.56248	0.0690476	0.173851	1	370	tags=27%, list=11%, signal=30%
GOBP_RESPONSE_TO_EPIDERMAL_GROWTH_FACTOR	19	-0.340084	-1.5624	0.0840708	0.173626	1	486	tags=42%, list=14%, signal=49%
HP_ABNORMAL_OVARIAN_PHYSIOLOGY	29	-0.290777	-1.56137	0.062069	0.174087	1	309	tags=28%, list=9%, signal=30%
GOBP_PLACENTA_DEVELOPMENT	37	-0.259612	-1.55825	0.0666667	0.17612	1	169	tags=19%, list=5%, signal=20%
GOMF_MICROTUBULE_BINDING	53	-0.231048	-1.55755	0.0558376	0.176311	1	2116	tags=85%, list=61%, signal=215%
GOBP_REGULATION_OF_LEUKOCYTE_MEDIATED_IMMUNITY	39	-0.253579	-1.55579	0.077951	0.177368	1	913	tags=49%, list=26%, signal=65%
GOBP_APOPTOTIC_SIGNALING_PATHWAY	132	-0.172782	-1.55512	0.0298507	0.177505	1	137	tags=10%, list=4%, signal=10%
HP_HYPOPIGMENTED_SKIN_PATCHES	25	-0.302909	-1.55324	0.0585586	0.178659	1	1528	tags=72%, list=44%, signal=128%
GOBP_POSITIVE_REGULATION_OF_CELL_DIVISION	15	-0.381409	-1.55128	0.0798226	0.179784	1	837	tags=47%, list=24%, signal=61%
GOBP_RESPIRATORY_SYSTEM_DEVELOPMENT	40	-0.257584	-1.55108	0.060241	0.179639	1	228	tags=23%, list=7%, signal=24%
HP_INTESTINAL_ATRESIA	16	-0.366252	-1.54994	0.08061	0.180223	1	897	tags=56%, list=26%, signal=76%
GOBP_POSITIVE_REGULATION_OF_LOCOMOTION	103	-0.188078	-1.54878	0.0402145	0.180829	1	369	tags=19%, list=11%, signal=21%
GOBP_CENTRAL_NERVOUS_SYSTEM_DEVELOPMENT	185	-0.153654	-1.54862	0.0148368	0.180671	1	301	tags=14%, list=9%, signal=14%
GOBP_POSITIVE_REGULATION_OF_SIGNALING	289	-0.138894	-1.54756	0.0106762	0.181236	1	328	tags=13%, list=9%, signal=14%
GOBP_PHOSPHORYLATION	391	-0.132886	-1.54722	0.00413223	0.181177	1	175	tags=8%, list=5%, signal=8%
GOBP_REGULATION_OF_CELLULAR_KETONE_METABOLIC_PROCESS	38	-0.260337	-1.54605	0.0690476	0.181724	1	43	tags=8%, list=1%, signal=8%
GOBP_PROTEIN_MONOUBIQUITINATION	24	-0.309138	-1.54552	0.0868597	0.18188	1	2101	tags=92%, list=61%, signal=232%
GOBP_NEGATIVE_REGULATION_OF_MRNA_CATABOLIC_PROCESS	22	-0.324022	-1.54548	0.0601852	0.181614	1	1999	tags=91%, list=58%, signal=214%
GOBP_NEGATIVE_REGULATION_OF_DEVELOPMENTAL_GROWTH	16	-0.35661	-1.54451	0.0643015	0.182059	1	347	tags=31%, list=10%, signal=35%
GOBP_EMBRYONIC_PLACENTA_DEVELOPMENT	25	-0.304438	-1.54204	0.0640732	0.183776	1	1044	tags=56%, list=30%, signal=80%
GOBP_REGULATION_OF_MYELOID_CELL_DIFFERENTIATION	40	-0.254386	-1.54104	0.0765661	0.184192	1	537	tags=33%, list=16%, signal=38%
GOBP_NEGATIVE_REGULATION_OF_MITOTIC_CELL_CYCLE	77	-0.197002	-1.5407	0.0517241	0.184194	1	1331	tags=56%, list=38%, signal=89%
GOMF_TRANSLATION_REGULATOR_ACTIVITY_NUCLEIC_ACID_BINDING	27	-0.292704	-1.53944	0.0787037	0.184865	1	1870	tags=85%, list=54%, signal=184%
GOBP_REGULATION_OF_PRODUCTION_OF_MOLECULAR_MEDIATOR_OF_IMMUNE_RESPONSE	30	-0.276131	-1.5347	0.071599	0.188368	1	1048	tags=57%, list=30%, signal=81%
GOBP_POSITIVE_REGULATION_OF_EPITHELIAL_CELL_PROLIFERATION	33	-0.27194	-1.53463	0.0763723	0.188142	1	354	tags=27%, list=10%, signal=30%
GOBP_HEAD_DEVELOPMENT	151	-0.164086	-1.53241	0.0434783	0.189518	1	437	tags=18%, list=13%, signal=20%
GOBP_POSITIVE_REGULATION_OF_TELOMERE_MAINTENANCE	18	-0.347053	-1.52538	0.0844156	0.194807	1	1861	tags=89%, list=54%, signal=191%
GOBP_REGULATION_OF_SMALL_MOLECULE_METABOLIC_PROCESS	83	-0.192474	-1.52402	0.0443213	0.195649	1	47	tags=7%, list=1%, signal=7%
GOBP_REGULATION_OF_CENTROSOME_CYCLE	25	-0.297446	-1.52371	0.0692841	0.195579	1	1343	tags=72%, list=39%, signal=117%
GOMF_RNA_POLYMERASE_BINDING	18	-0.333426	-1.52369	0.105505	0.195282	1	1875	tags=89%, list=54%, signal=193%
GOBP_HISTONE_MODIFICATION	123	-0.174363	-1.52249	0.0514286	0.195927	1	1790	tags=71%, list=52%, signal=141%
GOBP_REGULATION_OF_DOUBLE_STRAND_BREAK_REPAIR_VIA_HOMOLOGOUS_RECOMBINATION	18	-0.355898	-1.52158	0.0876404	0.196383	1	2236	tags=100%, list=65%, signal=281%
GOBP_CHROMOSOME_ORGANIZATION_INVOLVED_IN_MEIOTIC_CELL_CYCLE	18	-0.33736	-1.51683	0.0802752	0.199872	1	1754	tags=83%, list=51%, signal=168%
GOCC_CLATHRIN_COATED_VESICLE	29	-0.287375	-1.51615	0.0896861	0.200109	1	7	tags=7%, list=0%, signal=7%
GOBP_NEGATIVE_REGULATION_OF_GENE_EXPRESSION_EPIGENETIC	17	-0.350048	-1.51507	0.0748899	0.200628	1	1610	tags=82%, list=47%, signal=153%
GOBP_POSITIVE_REGULATION_OF_CATALYTIC_ACTIVITY	220	-0.144567	-1.51147	0.0422078	0.20333	1	260	tags=11%, list=8%, signal=12%
GOBP_B_CELL_ACTIVATION	50	-0.229672	-1.51001	0.0738786	0.204118	1	1048	tags=48%, list=30%, signal=68%
GOBP_REGULATION_OF_LIPID_METABOLIC_PROCESS	74	-0.204512	-1.50928	0.0536193	0.204424	1	47	tags=7%, list=1%, signal=7%
GOBP_CELLULAR_RESPONSE_TO_RADIATION	55	-0.214513	-1.50923	0.0611247	0.204146	1	1244	tags=51%, list=36%, signal=78%
GOBP_PROTEIN_EXPORT_FROM_NUCLEUS	19	-0.334496	-1.50652	0.0954545	0.206045	1	2310	tags=100%, list=67%, signal=299%
GOCC_ENDOCYTIC_VESICLE_MEMBRANE	32	-0.270105	-1.50596	0.0765864	0.20621	1	7	tags=6%, list=0%, signal=6%
GOBP_ALTERNATIVE_MRNA_SPLICING_VIA_SPLICEOSOME	21	-0.313352	-1.50556	0.0909091	0.206243	1	1840	tags=86%, list=53%, signal=182%
GOMF_CHAPERONE_BINDING	36	-0.25923	-1.50364	0.0985222	0.207513	1	2030	tags=83%, list=59%, signal=200%
GOBP_GLAND_MORPHOGENESIS	26	-0.294756	-1.50325	0.0663616	0.207533	1	347	tags=23%, list=10%, signal=25%
GOBP_POSITIVE_REGULATION_OF_PROTEIN_LOCALIZATION_TO_NUCLEUS	25	-0.293589	-1.50264	0.114224	0.207736	1	2098	tags=92%, list=61%, signal=232%
GOBP_MUSCLE_CELL_DIFFERENTIATION	67	-0.204173	-1.50177	0.0692308	0.208166	1	403	tags=22%, list=12%, signal=25%
GOBP_RESPONSE_TO_MONOSACCHARIDE	33	-0.274126	-1.50112	0.0616438	0.208408	1	212	tags=15%, list=6%, signal=16%
GOBP_NEGATIVE_REGULATION_OF_CELLULAR_RESPONSE_TO_GROWTH_FACTOR_STIMULUS	15	-0.372828	-1.50031	0.110879	0.208795	1	168	tags=33%, list=5%, signal=35%
GOBP_BRANCHING_MORPHOGENESIS_OF_AN_EPITHELIAL_TUBE	27	-0.282692	-1.49962	0.0894495	0.209057	1	701	tags=37%, list=20%, signal=46%
GOBP_POSITIVE_REGULATION_OF_LEUKOCYTE_MEDIATED_IMMUNITY	23	-0.300325	-1.49668	0.0719257	0.211348	1	904	tags=52%, list=26%, signal=70%
GOCC_CENTROSOME	178	-0.152193	-1.49662	0.045045	0.211067	1	1920	tags=71%, list=55%, signal=151%
GOMF_DNA_BINDING_TRANSCRIPTION_FACTOR_BINDING	116	-0.16845	-1.4965	0.0494506	0.210837	1	354	tags=18%, list=10%, signal=19%
GOBP_REGULATION_OF_STEROID_METABOLIC_PROCESS	27	-0.293263	-1.49618	0.0862069	0.210762	1	44	tags=7%, list=1%, signal=7%
GOBP_MORPHOGENESIS_OF_A_BRANCHING_STRUCTURE	39	-0.247446	-1.49545	0.0925	0.211051	1	617	tags=31%, list=18%, signal=37%
GOBP_REGULATION_OF_NUCLEOCYTOPLASMIC_TRANSPORT	31	-0.274887	-1.49543	0.0970874	0.210736	1	2375	tags=97%, list=69%, signal=306%
GOBP_CELL_CYCLE_G1_S_PHASE_TRANSITION	73	-0.198556	-1.49457	0.0802005	0.211172	1	785	tags=36%, list=23%, signal=45%
GOBP_EPITHELIAL_TUBE_MORPHOGENESIS	59	-0.215136	-1.49435	0.0717822	0.211052	1	242	tags=19%, list=7%, signal=20%
GOCC_CATALYTIC_STEP_2_SPLICEOSOME	21	-0.309757	-1.49384	0.0855107	0.211162	1	2214	tags=95%, list=64%, signal=263%
HP_HYDROURETER	19	-0.331468	-1.49376	0.104308	0.21091	1	1590	tags=79%, list=46%, signal=145%
GOBP_DNA_TEMPLATED_TRANSCRIPTION_INITIATION	31	-0.265204	-1.48986	0.0760095	0.213917	1	1806	tags=81%, list=52%, signal=167%
HP_PRIMARY_AMENORRHEA	21	-0.310932	-1.48889	0.0966184	0.214399	1	929	tags=52%, list=27%, signal=71%
GOCC_REPLICATION_FORK	29	-0.274927	-1.4853	0.0815851	0.217202	1	890	tags=48%, list=26%, signal=64%
GOBP_NEGATIVE_REGULATION_OF_INTRACELLULAR_SIGNAL_TRANSDUCTION	112	-0.17104	-1.4831	0.0648649	0.218751	1	316	tags=17%, list=9%, signal=18%
GOBP_DE_NOVO_PROTEIN_FOLDING	16	-0.351307	-1.48249	0.09447	0.218971	1	691	tags=50%, list=20%, signal=62%
GOBP_REGULATION_OF_RESPONSE_TO_ENDOPLASMIC_RETICULUM_STRESS	27	-0.278871	-1.48185	0.0905077	0.219222	1	316	tags=26%, list=9%, signal=28%
GOBP_DEVELOPMENT_OF_PRIMARY_SEXUAL_CHARACTERISTICS	48	-0.230363	-1.48165	0.0800971	0.219086	1	242	tags=17%, list=7%, signal=18%
GOBP_CELLULAR_MODIFIED_AMINO_ACID_BIOSYNTHETIC_PROCESS	18	-0.341311	-1.48134	0.098434	0.218996	1	106	tags=17%, list=3%, signal=17%
GOBP_REGULATION_OF_HISTONE_METHYLATION	16	-0.350156	-1.48121	0.0783898	0.218758	1	1997	tags=94%, list=58%, signal=221%
HP_BROAD_FINGER	30	-0.265739	-1.48051	0.0881671	0.219034	1	548	tags=37%, list=16%, signal=43%
GOBP_REGULATION_OF_TRANSCRIPTION_BY_RNA_POLYMERASE_III	15	-0.353167	-1.48012	0.0938215	0.219003	1	1954	tags=93%, list=56%, signal=214%
GOBP_L_ALPHA_AMINO_ACID_TRANSMEMBRANE_TRANSPORT	18	-0.334517	-1.47878	0.102725	0.219801	1	912	tags=56%, list=26%, signal=75%
GOBP_POSITIVE_REGULATION_OF_MOLECULAR_FUNCTION	287	-0.135227	-1.47782	0.0381944	0.220281	1	260	tags=11%, list=8%, signal=11%
GOBP_REGULATION_OF_T_CELL_PROLIFERATION	25	-0.283467	-1.47687	0.0813954	0.220841	1	475	tags=36%, list=14%, signal=41%
GOCC_SPINDLE_MICROTUBULE	27	-0.284915	-1.47673	0.104408	0.220608	1	1723	tags=78%, list=50%, signal=154%
GOBP_REGULATION_OF_EPITHELIAL_CELL_MIGRATION	43	-0.238957	-1.47651	0.0799032	0.220489	1	228	tags=14%, list=7%, signal=15%
GOBP_SOMATIC_DIVERSIFICATION_OF_IMMUNE_RECEPTORS	23	-0.296452	-1.47634	0.121212	0.220326	1	1841	tags=83%, list=53%, signal=175%
GOBP_POSITIVE_REGULATION_OF_IMMUNE_EFFECTOR_PROCESS	40	-0.241305	-1.47432	0.0888325	0.221761	1	1104	tags=55%, list=32%, signal=80%
GOBP_EXTRINSIC_APOPTOTIC_SIGNALING_PATHWAY_VIA_DEATH_DOMAIN_RECEPTORS	23	-0.293659	-1.47174	0.0873563	0.223707	1	250	tags=22%, list=7%, signal=23%
GOBP_REGULATION_OF_CELL_CYCLE_G2_M_PHASE_TRANSITION	42	-0.230371	-1.47118	0.101205	0.223852	1	1484	tags=67%, list=43%, signal=115%
GOBP_REGULATION_OF_PROTEASOMAL_UBIQUITIN_DEPENDENT_PROTEIN_CATABOLIC_PROCESS	35	-0.252832	-1.4709	0.119816	0.22374	1	1986	tags=83%, list=57%, signal=193%
GOMF_ENDORIBONUCLEASE_ACTIVITY	15	-0.367375	-1.4706	0.108696	0.223666	1	707	tags=53%, list=20%, signal=67%
GOBP_BEHAVIOR	84	-0.184683	-1.46848	0.0546875	0.225311	1	155	tags=10%, list=4%, signal=10%
GOBP_MULTICELLULAR_ORGANISM_REPRODUCTION	131	-0.159015	-1.46631	0.0463768	0.226956	1	589	tags=22%, list=17%, signal=26%
GOBP_FIBROBLAST_PROLIFERATION	23	-0.295432	-1.466	0.0978261	0.226899	1	576	tags=30%, list=17%, signal=36%
HP_BREAST_CARCINOMA	16	-0.342328	-1.46458	0.0909091	0.227843	1	1234	tags=69%, list=36%, signal=106%
GOBP_RESPONSE_TO_BACTERIUM	72	-0.188891	-1.46137	0.0693069	0.230406	1	379	tags=22%, list=11%, signal=24%
HP_CONVEX_NASAL_RIDGE	21	-0.306414	-1.46121	0.080786	0.230236	1	1906	tags=86%, list=55%, signal=190%
HP_LYMPHOMA	27	-0.274011	-1.46051	0.102138	0.230516	1	1310	tags=63%, list=38%, signal=101%
GOBP_NEGATIVE_REGULATION_OF_SMALL_MOLECULE_METABOLIC_PROCESS	24	-0.294597	-1.4602	0.110865	0.230477	1	47	tags=17%, list=1%, signal=17%
GOBP_LEUKOCYTE_MEDIATED_IMMUNITY	59	-0.204121	-1.45694	0.101149	0.233395	1	913	tags=44%, list=26%, signal=59%
GOBP_RESPONSE_TO_CALCIUM_ION	26	-0.288753	-1.45597	0.100719	0.233857	1	250	tags=23%, list=7%, signal=25%
GOBP_HEART_DEVELOPMENT	109	-0.167715	-1.45153	0.0677419	0.237646	1	228	tags=16%, list=7%, signal=16%
GOBP_RESPONSE_TO_ABIOTIC_STIMULUS	241	-0.134209	-1.45101	0.0436242	0.237786	1	254	tags=11%, list=7%, signal=11%
GOBP_ADAPTIVE_THERMOGENESIS	36	-0.247113	-1.45012	0.0964912	0.23828	1	622	tags=33%, list=18%, signal=40%
GOMF_L_AMINO_ACID_TRANSMEMBRANE_TRANSPORTER_ACTIVITY	16	-0.349277	-1.4488	0.11087	0.239197	1	540	tags=44%, list=16%, signal=52%
GOBP_REGULATION_OF_DNA_BIOSYNTHETIC_PROCESS	42	-0.237385	-1.44844	0.110855	0.239217	1	1790	tags=79%, list=52%, signal=161%
HP_ABNORMAL_OVARIAN_MORPHOLOGY	36	-0.251588	-1.44525	0.108545	0.241921	1	267	tags=19%, list=8%, signal=21%
GOBP_CARDIAC_CHAMBER_DEVELOPMENT	27	-0.280561	-1.44482	0.105727	0.241929	1	414	tags=30%, list=12%, signal=33%
GOBP_NEGATIVE_REGULATION_OF_REPRODUCTIVE_PROCESS	16	-0.344145	-1.44463	0.112798	0.24175	1	974	tags=56%, list=28%, signal=78%
GOBP_REGULATION_OF_RESPONSE_TO_STRESS	282	-0.133296	-1.44415	0.0298507	0.24186	1	250	tags=13%, list=7%, signal=13%
HP_EXTERNAL_EAR_MALFORMATION	26	-0.276833	-1.44414	0.108168	0.241531	1	1528	tags=73%, list=44%, signal=130%
GOBP_SOMATIC_DIVERSIFICATION_OF_IMMUNOGLOBULINS	20	-0.321644	-1.44306	0.101382	0.242231	1	1841	tags=85%, list=53%, signal=181%
HP_SMALL_FACE	32	-0.25954	-1.44284	0.100223	0.242099	1	1244	tags=59%, list=36%, signal=92%
GOBP_SPINAL_CORD_DEVELOPMENT	16	-0.340573	-1.4425	0.0949227	0.242082	1	617	tags=44%, list=18%, signal=53%
GOBP_GLUTAMINE_FAMILY_AMINO_ACID_METABOLIC_PROCESS	23	-0.29397	-1.44227	0.106335	0.241956	1	188	tags=22%, list=5%, signal=23%
GOMF_LYASE_ACTIVITY	38	-0.244917	-1.44078	0.0983213	0.243002	1	141	tags=16%, list=4%, signal=16%
GOBP_IMMUNOGLOBULIN_PRODUCTION_INVOLVED_IN_IMMUNOGLOBULIN_MEDIATED_IMMUNE_RESPONSE	15	-0.351727	-1.44024	0.107456	0.243116	1	1394	tags=73%, list=40%, signal=122%
HP_ABNORMAL_VAGINA_MORPHOLOGY	25	-0.274727	-1.43941	0.117381	0.243516	1	929	tags=52%, list=27%, signal=71%
GOBP_CARDIAC_SEPTUM_DEVELOPMENT	23	-0.297049	-1.43921	0.109785	0.243358	1	414	tags=30%, list=12%, signal=34%
HP_DECREASED_CIRCULATING_ANDROGEN_CONCENTRATION	17	-0.325287	-1.43901	0.0971074	0.243178	1	929	tags=53%, list=27%, signal=72%
GOBP_TRANSCRIPTION_BY_RNA_POLYMERASE_III	23	-0.296356	-1.43875	0.110599	0.243098	1	1954	tags=87%, list=56%, signal=198%
GOBP_RESPONSE_TO_FIBROBLAST_GROWTH_FACTOR	19	-0.316397	-1.43866	0.109865	0.242849	1	701	tags=47%, list=20%, signal=59%
GOBP_L_AMINO_ACID_TRANSPORT	19	-0.308841	-1.43757	0.114486	0.243514	1	912	tags=53%, list=26%, signal=71%
GOBP_ANIMAL_ORGAN_REGENERATION	17	-0.343201	-1.43706	0.130243	0.243641	1	498	tags=41%, list=14%, signal=48%
GOMF_TRANSCRIPTION_FACTOR_BINDING	153	-0.153451	-1.43668	0.0498534	0.243617	1	1392	tags=52%, list=40%, signal=84%
GOBP_HEART_GROWTH	16	-0.337596	-1.43385	0.103982	0.245982	1	589	tags=38%, list=17%, signal=45%
GOBP_REGULATION_OF_LYMPHOCYTE_DIFFERENTIATION	32	-0.257215	-1.43205	0.0938215	0.247324	1	542	tags=38%, list=16%, signal=44%
HP_SPINA_BIFIDA	34	-0.252044	-1.43201	0.125296	0.247015	1	2375	tags=94%, list=69%, signal=297%
GOMF_UNFOLDED_PROTEIN_BINDING	44	-0.219424	-1.43119	0.0922693	0.24749	1	1861	tags=77%, list=54%, signal=165%
GOBP_POSITIVE_REGULATION_OF_CELL_DEVELOPMENT	59	-0.198641	-1.43032	0.113208	0.248006	1	250	tags=19%, list=7%, signal=20%
GOBP_AMINO_ACID_IMPORT	18	-0.308292	-1.42975	0.0997831	0.248223	1	912	tags=56%, list=26%, signal=75%
GOBP_MYOTUBE_DIFFERENTIATION	18	-0.31319	-1.42923	0.100897	0.24843	1	569	tags=39%, list=16%, signal=46%
GOBP_HEPATICOBILIARY_SYSTEM_DEVELOPMENT	37	-0.24675	-1.42897	0.121359	0.248341	1	579	tags=32%, list=17%, signal=39%
GOBP_SEX_DIFFERENTIATION	58	-0.206889	-1.4286	0.121447	0.248336	1	242	tags=16%, list=7%, signal=16%
GOBP_POSITIVE_REGULATION_OF_APOPTOTIC_SIGNALING_PATHWAY	34	-0.254211	-1.42828	0.103194	0.248309	1	137	tags=15%, list=4%, signal=15%
GOCC_TRANSFERASE_COMPLEX	207	-0.13967	-1.42802	0.0416667	0.248212	1	1943	tags=71%, list=56%, signal=153%
GOBP_LOCOMOTORY_BEHAVIOR	24	-0.282181	-1.42613	0.116331	0.249735	1	3	tags=4%, list=0%, signal=4%
GOBP_REGULATION_OF_CELL_ACTIVATION	100	-0.171607	-1.42574	0.0831099	0.249804	1	602	tags=30%, list=17%, signal=35%
GOBP_REGULATION_OF_MICROTUBULE_BASED_PROCESS	64	-0.19829	-1.42514	0.110256	0.249964	1	1613	tags=67%, list=47%, signal=124%
GOBP_RESPONSE_TO_KETONE	40	-0.231722	-1.42451	0.104651	0.250222	1	188	tags=18%, list=5%, signal=18%
GOBP_NEURON_MIGRATION	28	-0.271352	-1.42386	0.0931818	0.250554	1	436	tags=32%, list=13%, signal=36%
GOBP_WATER_SOLUBLE_VITAMIN_METABOLIC_PROCESS	20	-0.311617	-1.4234	0.122449	0.250654	1	2202	tags=95%, list=64%, signal=260%
GOBP_CELLULAR_PROCESS_INVOLVED_IN_REPRODUCTION_IN_MULTICELLULAR_ORGANISM	62	-0.200383	-1.42298	0.0731707	0.250702	1	816	tags=37%, list=24%, signal=48%
HP_IMMUNODEFICIENCY	48	-0.21926	-1.42233	0.103704	0.250991	1	2253	tags=88%, list=65%, signal=247%
HP_GASTROINTESTINAL_ATRESIA	17	-0.337025	-1.42205	0.116883	0.250926	1	897	tags=53%, list=26%, signal=71%
GOMF_ATP_DEPENDENT_ACTIVITY	144	-0.152123	-1.42136	0.0887574	0.251272	1	1871	tags=69%, list=54%, signal=145%
GOBP_ALPHA_BETA_T_CELL_DIFFERENTIATION	19	-0.303922	-1.41903	0.119734	0.253268	1	698	tags=47%, list=20%, signal=59%
GOBP_CELLULAR_RESPONSE_TO_MOLECULE_OF_BACTERIAL_ORIGIN	28	-0.27009	-1.4189	0.122004	0.253031	1	379	tags=29%, list=11%, signal=32%
GOBP_PROTEIN_LOCALIZATION_TO_CYTOSKELETON	17	-0.327745	-1.41874	0.100877	0.252815	1	1380	tags=71%, list=40%, signal=117%
HP_ABNORMALITY_OF_EARLOBE	23	-0.288652	-1.4185	0.114865	0.2527	1	2306	tags=96%, list=67%, signal=285%
GOBP_REGULATION_OF_DEVELOPMENTAL_GROWTH	54	-0.209345	-1.41712	0.111359	0.253687	1	347	tags=20%, list=10%, signal=22%
GOBP_REGULATION_OF_TRANSLATIONAL_INITIATION	26	-0.285546	-1.41696	0.133787	0.253505	1	2342	tags=96%, list=68%, signal=295%
GOBP_INTRINSIC_APOPTOTIC_SIGNALING_PATHWAY	80	-0.180294	-1.41302	0.0712329	0.256865	1	179	tags=11%, list=5%, signal=12%
GOBP_POSITIVE_REGULATION_OF_ENDOTHELIAL_CELL_MIGRATION	23	-0.289256	-1.41206	0.107306	0.257545	1	228	tags=17%, list=7%, signal=18%
GOBP_NEGATIVE_REGULATION_OF_EPITHELIAL_CELL_PROLIFERATION	23	-0.285842	-1.4115	0.118605	0.25775	1	136	tags=17%, list=4%, signal=18%
GOBP_NEGATIVE_REGULATION_OF_TRANSMEMBRANE_RECEPTOR_PROTEIN_SERINE_THREONINE_KINASE_SIGNALING_PATHWAY	22	-0.289337	-1.41145	0.122105	0.257463	1	892	tags=50%, list=26%, signal=67%
GOBP_CELL_CELL_SIGNALING_BY_WNT	79	-0.183558	-1.40977	0.111979	0.258832	1	28	tags=5%, list=1%, signal=5%
GOBP_EMBRYONIC_ORGAN_DEVELOPMENT	87	-0.17441	-1.40645	0.0673854	0.261833	1	228	tags=15%, list=7%, signal=16%
GOBP_REGULATION_OF_INTRACELLULAR_SIGNAL_TRANSDUCTION	330	-0.123433	-1.4051	0.0294118	0.262826	1	287	tags=12%, list=8%, signal=12%
GOBP_REGULATION_OF_MAP_KINASE_ACTIVITY	36	-0.236594	-1.40504	0.131148	0.262521	1	370	tags=28%, list=11%, signal=31%
GOBP_CELLULAR_RESPONSE_TO_NITROGEN_COMPOUND	128	-0.158039	-1.405	0.0835655	0.262197	1	68	tags=6%, list=2%, signal=6%
GOBP_RESPONSE_TO_STEROID_HORMONE	78	-0.179592	-1.39941	0.0820513	0.267632	1	242	tags=14%, list=7%, signal=15%
HP_ABNORMAL_INTERNAL_GENITALIA	123	-0.155739	-1.39894	0.103542	0.267731	1	951	tags=37%, list=27%, signal=50%
HP_THICK_VERMILION_BORDER	53	-0.198515	-1.39871	0.120513	0.267587	1	2226	tags=85%, list=64%, signal=234%
GOBP_CELL_ACTIVATION_INVOLVED_IN_IMMUNE_RESPONSE	45	-0.21689	-1.3984	0.126411	0.267573	1	904	tags=40%, list=26%, signal=53%
GOMF_ORGANIC_ANION_TRANSMEMBRANE_TRANSPORTER_ACTIVITY	45	-0.21364	-1.39542	0.124122	0.270223	1	540	tags=31%, list=16%, signal=36%
GOMF_ENDONUCLEASE_ACTIVITY	30	-0.259072	-1.39477	0.112412	0.270543	1	1533	tags=70%, list=44%, signal=125%
HP_JOINT_HYPERMOBILITY	80	-0.175708	-1.39149	0.109043	0.273628	1	2124	tags=80%, list=61%, signal=202%
HP_ECTOPIC_KIDNEY	17	-0.311271	-1.38944	0.118605	0.275441	1	1810	tags=88%, list=52%, signal=184%
HP_LOW_POSTERIOR_HAIRLINE	15	-0.333062	-1.38908	0.124211	0.275462	1	262	tags=27%, list=8%, signal=29%
GOBP_PRODUCTION_OF_MOLECULAR_MEDIATOR_OF_IMMUNE_RESPONSE	40	-0.225153	-1.38541	0.141388	0.279033	1	1394	tags=63%, list=40%, signal=103%
GOMF_E_BOX_BINDING	17	-0.319711	-1.38536	0.12201	0.278713	1	403	tags=41%, list=12%, signal=46%
HP_SECONDARY_MICROCEPHALY	37	-0.23702	-1.38489	0.154791	0.278865	1	2021	tags=86%, list=58%, signal=206%
GOBP_REGULATION_OF_B_CELL_ACTIVATION	27	-0.264919	-1.38473	0.169082	0.278689	1	699	tags=41%, list=20%, signal=51%
GOMF_PROTEIN_METHYLTRANSFERASE_ACTIVITY	23	-0.282136	-1.38453	0.128378	0.278543	1	2336	tags=96%, list=68%, signal=292%
GOBP_REGULATION_OF_UBIQUITIN_DEPENDENT_PROTEIN_CATABOLIC_PROCESS	39	-0.223214	-1.38315	0.108168	0.279619	1	1986	tags=79%, list=57%, signal=184%
GOCC_GOLGI_APPARATUS_SUBCOMPARTMENT	82	-0.172146	-1.38291	0.111111	0.279525	1	6	tags=2%, list=0%, signal=2%
GOBP_CHROMATIN_ORGANIZATION	133	-0.148674	-1.37979	0.109195	0.282379	1	1820	tags=71%, list=53%, signal=145%
GOBP_PHOSPHATIDYLINOSITOL_PHOSPHATE_BIOSYNTHETIC_PROCESS	16	-0.33072	-1.37957	0.134228	0.282221	1	2322	tags=100%, list=67%, signal=303%
HP_APLASIA_HYPOPLASIA_OF_THE_UTERUS	15	-0.333297	-1.3789	0.136752	0.282581	1	929	tags=53%, list=27%, signal=73%
GOBP_CELLULAR_RESPONSE_TO_REACTIVE_OXYGEN_SPECIES	26	-0.263475	-1.3786	0.134752	0.282584	1	114	tags=15%, list=3%, signal=16%
GOBP_POSITIVE_REGULATION_OF_CELLULAR_AMIDE_METABOLIC_PROCESS	54	-0.19653	-1.37806	0.126904	0.282774	1	1948	tags=78%, list=56%, signal=175%
GOBP_POSITIVE_REGULATION_OF_LYMPHOCYTE_MEDIATED_IMMUNITY	18	-0.310535	-1.3765	0.128821	0.284028	1	1394	tags=72%, list=40%, signal=120%
GOBP_GLUTATHIONE_METABOLIC_PROCESS	20	-0.308395	-1.37581	0.136659	0.284338	1	106	tags=15%, list=3%, signal=15%
GOBP_POSITIVE_REGULATION_OF_NEURON_DIFFERENTIATION	15	-0.342173	-1.37562	0.13363	0.284182	1	535	tags=40%, list=15%, signal=47%
GOBP_LIMBIC_SYSTEM_DEVELOPMENT	24	-0.273326	-1.37443	0.139269	0.285078	1	370	tags=25%, list=11%, signal=28%
HP_EXODEVIATION	17	-0.324779	-1.37256	0.139269	0.286728	1	1585	tags=76%, list=46%, signal=140%
HP_TRIANGULAR_SHAPED_PHALANGES_OF_THE_HAND	45	-0.212048	-1.37005	0.124424	0.289114	1	1440	tags=62%, list=42%, signal=105%
HP_ABNORMAL_FINGERTIP_MORPHOLOGY	20	-0.28544	-1.36898	0.135747	0.28995	1	412	tags=35%, list=12%, signal=40%
GOCC_NUCLEAR_PERIPHERY	44	-0.21278	-1.36857	0.105651	0.290015	1	2262	tags=86%, list=65%, signal=246%
GOBP_POSITIVE_REGULATION_OF_MITOTIC_CELL_CYCLE_PHASE_TRANSITION	29	-0.257597	-1.36854	0.118182	0.289685	1	1846	tags=83%, list=53%, signal=176%
HP_TOE_SYNDACTYLY	49	-0.210326	-1.36767	0.138173	0.290296	1	713	tags=35%, list=21%, signal=43%
GOBP_REGULATION_OF_PROTEIN_SERINE_THREONINE_KINASE_ACTIVITY	83	-0.17452	-1.36668	0.114667	0.291095	1	309	tags=18%, list=9%, signal=19%
HP_SHORT_PALPEBRAL_FISSURE	30	-0.242135	-1.36651	0.151724	0.290901	1	1906	tags=80%, list=55%, signal=177%
GOBP_PROTEIN_PROCESSING	50	-0.208979	-1.36622	0.117506	0.290817	1	162	tags=12%, list=5%, signal=12%
GOMF_HISTONE_METHYLTRANSFERASE_ACTIVITY	15	-0.330879	-1.36278	0.133333	0.294212	1	1863	tags=87%, list=54%, signal=187%
GOBP_REGULATION_OF_LEUKOCYTE_PROLIFERATION	38	-0.233471	-1.36149	0.118881	0.295198	1	475	tags=32%, list=14%, signal=36%
GOBP_RETINA_DEVELOPMENT_IN_CAMERA_TYPE_EYE	22	-0.278212	-1.35962	0.150442	0.296818	1	49	tags=14%, list=1%, signal=14%
GOBP_CENTRIOLE_ASSEMBLY	20	-0.290403	-1.35838	0.121951	0.297839	1	1699	tags=85%, list=49%, signal=166%
GOBP_NEGATIVE_REGULATION_OF_PHOSPHORYLATION	89	-0.171065	-1.35744	0.116216	0.298472	1	68	tags=9%, list=2%, signal=9%
HP_CEREBRAL_HYPOPLASIA	24	-0.271312	-1.35507	0.146727	0.300732	1	2318	tags=96%, list=67%, signal=288%
HP_AZOOSPERMIA	29	-0.253529	-1.35301	0.127349	0.302729	1	947	tags=45%, list=27%, signal=61%
GOBP_REGULATION_OF_STRIATED_MUSCLE_CELL_DIFFERENTIATION	15	-0.320875	-1.35189	0.14978	0.303638	1	370	tags=40%, list=11%, signal=45%
HP_ABNORMAL_CORTICAL_GYRATION	94	-0.162028	-1.3508	0.121134	0.304528	1	2419	tags=87%, list=70%, signal=282%
GOBP_NEURAL_CREST_CELL_DIFFERENTIATION	17	-0.306685	-1.34995	0.136054	0.305133	1	607	tags=41%, list=18%, signal=50%
GOCC_MITOCHONDRIAL_PROTEIN_CONTAINING_COMPLEX	53	-0.200266	-1.34841	0.14574	0.30655	1	2461	tags=92%, list=71%, signal=315%
HP_AORTIC_ROOT_ANEURYSM	16	-0.329026	-1.34826	0.158371	0.306345	1	697	tags=50%, list=20%, signal=62%
GOBP_REGULATION_OF_T_CELL_ACTIVATION	47	-0.211491	-1.34723	0.157647	0.307109	1	602	tags=34%, list=17%, signal=41%
GOBP_CELLULAR_RESPONSE_TO_CALCIUM_ION	17	-0.322351	-1.34682	0.141949	0.307198	1	229	tags=24%, list=7%, signal=25%
GOBP_NEGATIVE_REGULATION_OF_DNA_METABOLIC_PROCESS	27	-0.257836	-1.34465	0.153846	0.309355	1	1790	tags=78%, list=52%, signal=160%
GOCC_NUCLEAR_ENVELOPE	130	-0.146675	-1.34254	0.115493	0.31143	1	2480	tags=88%, list=72%, signal=301%
GOBP_PROTEIN_MODIFICATION_BY_SMALL_PROTEIN_REMOVAL	43	-0.219004	-1.34186	0.158392	0.311864	1	2022	tags=81%, list=58%, signal=193%
GOBP_ESTABLISHMENT_OF_PROTEIN_LOCALIZATION_TO_ORGANELLE	122	-0.153341	-1.34142	0.110497	0.311981	1	2531	tags=90%, list=73%, signal=324%
GOMF_N_METHYLTRANSFERASE_ACTIVITY	25	-0.263006	-1.34141	0.153302	0.3116	1	1863	tags=80%, list=54%, signal=172%
HP_NEOPLASM_OF_THE_COLON	19	-0.289741	-1.34099	0.152809	0.311733	1	2464	tags=100%, list=71%, signal=345%
GOBP_CYTOPLASMIC_TRANSLATION	27	-0.256551	-1.33899	0.157895	0.313678	1	1870	tags=85%, list=54%, signal=184%
GOBP_REGULATION_OF_EPITHELIAL_CELL_APOPTOTIC_PROCESS	25	-0.259655	-1.33738	0.16129	0.315067	1	486	tags=32%, list=14%, signal=37%
GOBP_RIBONUCLEOSIDE_MONOPHOSPHATE_METABOLIC_PROCESS	22	-0.281052	-1.33672	0.154018	0.315478	1	1830	tags=82%, list=53%, signal=173%
GOBP_RESPONSE_TO_HEAT	20	-0.291736	-1.33517	0.157113	0.316977	1	1035	tags=50%, list=30%, signal=71%
GOBP_HEMATOPOIETIC_PROGENITOR_CELL_DIFFERENTIATION	28	-0.25775	-1.33494	0.152225	0.316862	1	1257	tags=61%, list=36%, signal=95%
HP_RENAL_HYPOPLASIA_APLASIA	69	-0.179168	-1.33466	0.148515	0.31677	1	1754	tags=67%, list=51%, signal=133%
GOMF_PROTEIN_FOLDING_CHAPERONE	18	-0.297987	-1.33346	0.133484	0.317725	1	884	tags=56%, list=26%, signal=74%
GOBP_REGULATION_OF_MICROTUBULE_CYTOSKELETON_ORGANIZATION	36	-0.229837	-1.33319	0.147541	0.317659	1	2144	tags=86%, list=62%, signal=224%
HP_ANAL_ATRESIA	32	-0.239237	-1.33258	0.14321	0.318006	1	1590	tags=69%, list=46%, signal=126%
GOBP_HIPPOCAMPUS_DEVELOPMENT	19	-0.295067	-1.33238	0.154567	0.317834	1	370	tags=26%, list=11%, signal=29%
GOBP_MONOSACCHARIDE_METABOLIC_PROCESS	80	-0.171869	-1.33142	0.160714	0.318588	1	137	tags=6%, list=4%, signal=6%
GOBP_POSITIVE_REGULATION_OF_PEPTIDYL_SERINE_PHOSPHORYLATION	21	-0.276899	-1.33031	0.175166	0.319454	1	242	tags=24%, list=7%, signal=25%
GOBP_SULFUR_COMPOUND_BIOSYNTHETIC_PROCESS	42	-0.217677	-1.32983	0.143885	0.319634	1	325	tags=19%, list=9%, signal=21%
GOBP_DOUBLE_STRAND_BREAK_REPAIR_VIA_NONHOMOLOGOUS_END_JOINING	17	-0.30514	-1.32899	0.1639	0.320231	1	1795	tags=82%, list=52%, signal=170%
HP_ABNORMAL_TRACHEAL_MORPHOLOGY	36	-0.23435	-1.32845	0.166667	0.320487	1	1528	tags=69%, list=44%, signal=123%
HP_FINGER_CLINODACTYLY	95	-0.162468	-1.32793	0.143251	0.320686	1	2223	tags=82%, list=64%, signal=223%
GOBP_CELLULAR_RESPONSE_TO_ENDOGENOUS_STIMULUS	261	-0.12321	-1.32765	0.089404	0.320622	1	168	tags=8%, list=5%, signal=8%
GOBP_RESPONSE_TO_TEMPERATURE_STIMULUS	39	-0.217464	-1.32712	0.162736	0.320765	1	169	tags=13%, list=5%, signal=13%
GOBP_REGULATION_OF_SPINDLE_ORGANIZATION	16	-0.318226	-1.32615	0.13242	0.321547	1	2144	tags=94%, list=62%, signal=245%
HP_APLASIA_HYPOPLASIA_AFFECTING_THE_FUNDUS	22	-0.26906	-1.32608	0.162471	0.321255	1	2003	tags=86%, list=58%, signal=204%
GOBP_DEVELOPMENTAL_PROCESS_INVOLVED_IN_REPRODUCTION	179	-0.130151	-1.32426	0.105096	0.323038	1	242	tags=11%, list=7%, signal=11%
HP_SUBMUCOUS_CLEFT_OF_SOFT_AND_HARD_PALATE	23	-0.268501	-1.3233	0.169336	0.323832	1	2318	tags=96%, list=67%, signal=288%
HP_ABNORMAL_NUMBER_OF_TEETH	78	-0.172246	-1.31999	0.137056	0.327479	1	374	tags=22%, list=11%, signal=24%
GOBP_POSITIVE_REGULATION_OF_MAPK_CASCADE	76	-0.172784	-1.3185	0.149864	0.328899	1	250	tags=16%, list=7%, signal=17%
GOCC_U2_TYPE_SPLICEOSOMAL_COMPLEX	16	-0.306378	-1.3175	0.166667	0.329782	1	2165	tags=94%, list=63%, signal=249%
GOBP_POSITIVE_REGULATION_OF_DOUBLE_STRAND_BREAK_REPAIR	16	-0.316863	-1.31745	0.162584	0.329441	1	2152	tags=94%, list=62%, signal=247%
HP_BROAD_LONG_BONES	33	-0.228592	-1.31725	0.166253	0.329302	1	548	tags=33%, list=16%, signal=39%
GOBP_PROTEIN_DNA_COMPLEX_SUBUNIT_ORGANIZATION	66	-0.185657	-1.31678	0.158151	0.329425	1	1820	tags=77%, list=53%, signal=160%
GOCC_SUPRAMOLECULAR_COMPLEX	270	-0.121748	-1.31594	0.0863787	0.330061	1	1952	tags=71%, list=56%, signal=150%
HP_ABNORMALITY_OF_THE_URETHRA	90	-0.158478	-1.3146	0.136476	0.331302	1	970	tags=39%, list=28%, signal=53%
HP_ABNORMAL_AORTIC_VALVE_MORPHOLOGY	43	-0.2075	-1.31299	0.170732	0.332926	1	1440	tags=60%, list=42%, signal=102%
GOCC_INTRACELLULAR_PROTEIN_CONTAINING_COMPLEX	200	-0.127159	-1.31296	0.111111	0.332553	1	1986	tags=72%, list=57%, signal=159%
GOBP_PROTEIN_LOCALIZATION_TO_ORGANELLE	236	-0.120385	-1.31277	0.106312	0.332373	1	2517	tags=88%, list=73%, signal=300%
GOBP_POSITIVE_REGULATION_OF_PROTEIN_MODIFICATION_BY_SMALL_PROTEIN_CONJUGATION_OR_REMOVAL	36	-0.227021	-1.31264	0.179803	0.332122	1	1574	tags=67%, list=45%, signal=121%
GOBP_BIOLOGICAL_PROCESS_INVOLVED_IN_INTERSPECIES_INTERACTION_BETWEEN_ORGANISMS	232	-0.123587	-1.31241	0.0933333	0.331974	1	255	tags=12%, list=7%, signal=12%
HP_APLASIA_HYPOPLASIA_OF_THE_BREASTS	19	-0.28985	-1.31132	0.138322	0.332905	1	588	tags=37%, list=17%, signal=44%
GOBP_TISSUE_MIGRATION	55	-0.192018	-1.30872	0.166253	0.335671	1	277	tags=13%, list=8%, signal=14%
GOBP_NEGATIVE_REGULATION_OF_DNA_BINDING_TRANSCRIPTION_FACTOR_ACTIVITY	45	-0.202285	-1.30416	0.167816	0.340875	1	370	tags=20%, list=11%, signal=22%
HP_ABNORMALITY_OF_BONE_MARROW_CELL_MORPHOLOGY	48	-0.203185	-1.30328	0.169154	0.34156	1	2522	tags=94%, list=73%, signal=341%
GOBP_PROTEIN_MODIFICATION_BY_SMALL_PROTEIN_CONJUGATION_OR_REMOVAL	243	-0.120565	-1.30189	0.105263	0.343039	1	2153	tags=77%, list=62%, signal=188%
GOCC_DNA_REPAIR_COMPLEX	17	-0.294627	-1.30143	0.159574	0.343182	1	1635	tags=76%, list=47%, signal=144%
HP_ABNORMALITY_OF_THE_SENSE_OF_SMELL	21	-0.269241	-1.30136	0.171171	0.342894	1	213	tags=24%, list=6%, signal=25%
GOBP_DNA_TEMPLATED_TRANSCRIPTION_ELONGATION	22	-0.26816	-1.30106	0.183486	0.342872	1	1997	tags=86%, list=58%, signal=203%
HP_HORSESHOE_KIDNEY	21	-0.268923	-1.30083	0.174009	0.342756	1	2001	tags=86%, list=58%, signal=202%
GOBP_NEGATIVE_REGULATION_OF_DNA_REPLICATION	16	-0.303707	-1.30053	0.198347	0.342718	1	789	tags=50%, list=23%, signal=64%
GOBP_POSITIVE_REGULATION_OF_NERVOUS_SYSTEM_DEVELOPMENT	45	-0.196958	-1.29999	0.160671	0.343005	1	228	tags=18%, list=7%, signal=19%
GOBP_GLYCOSYLATION	49	-0.194755	-1.29917	0.175439	0.34359	1	2	tags=2%, list=0%, signal=2%
GOBP_CELL_SURFACE_RECEPTOR_SIGNALING_PATHWAY_INVOLVED_IN_CELL_CELL_SIGNALING	89	-0.162208	-1.29869	0.159686	0.343823	1	28	tags=4%, list=1%, signal=4%
GOBP_TRANSCRIPTION_ELONGATION_FROM_RNA_POLYMERASE_II_PROMOTER	18	-0.295262	-1.29763	0.17713	0.344779	1	1997	tags=89%, list=58%, signal=209%
GOBP_LYMPHOCYTE_ACTIVATION_INVOLVED_IN_IMMUNE_RESPONSE	30	-0.234156	-1.29489	0.177243	0.347841	1	1048	tags=50%, list=30%, signal=71%
GOBP_RESPONSE_TO_INSULIN	72	-0.169998	-1.29481	0.164456	0.347527	1	169	tags=8%, list=5%, signal=9%
GOBP_GROWTH	185	-0.129174	-1.29469	0.135542	0.347241	1	169	tags=9%, list=5%, signal=9%
HP_ABNORMALITY_OF_THE_OVARY	68	-0.172738	-1.29407	0.158809	0.347639	1	947	tags=37%, list=27%, signal=50%
GOBP_PROTEIN_LOCALIZATION_TO_MITOCHONDRION	31	-0.233418	-1.29206	0.159091	0.349789	1	1330	tags=58%, list=38%, signal=93%
GOBP_AMEBOIDAL_TYPE_CELL_MIGRATION	72	-0.17122	-1.29205	0.160305	0.349399	1	228	tags=11%, list=7%, signal=12%
HP_INFERTILITY	23	-0.256412	-1.29038	0.180804	0.351154	1	589	tags=35%, list=17%, signal=42%
HP_ANORECTAL_ANOMALY	70	-0.167617	-1.28968	0.169154	0.351601	1	2098	tags=79%, list=61%, signal=196%
GOBP_NEGATIVE_REGULATION_OF_CELL_POPULATION_PROLIFERATION	148	-0.138045	-1.28682	0.141566	0.35486	1	169	tags=10%, list=5%, signal=10%
HP_ABNORMAL_PENIS_MORPHOLOGY	147	-0.141379	-1.28636	0.164345	0.355036	1	947	tags=35%, list=27%, signal=47%
GOBP_PROTEASOME_MEDIATED_UBIQUITIN_DEPENDENT_PROTEIN_CATABOLIC_PROCESS	115	-0.147642	-1.28603	0.163934	0.355029	1	2002	tags=72%, list=58%, signal=166%
GOCC_COATED_VESICLE	46	-0.202942	-1.28564	0.173171	0.35508	1	7	tags=4%, list=0%, signal=4%
GOBP_POSITIVE_REGULATION_OF_IMMUNE_RESPONSE	71	-0.170414	-1.28446	0.167116	0.356124	1	364	tags=18%, list=11%, signal=20%
GOBP_RECEPTOR_SIGNALING_PATHWAY_VIA_STAT	23	-0.26127	-1.28178	0.189696	0.359084	1	301	tags=26%, list=9%, signal=28%
GOBP_MICROTUBULE_BASED_PROCESS	213	-0.12285	-1.27702	0.126667	0.364834	1	1908	tags=68%, list=55%, signal=142%
GOBP_REGULATION_OF_SIGNAL_TRANSDUCTION_BY_P53_CLASS_MEDIATOR	35	-0.218237	-1.27595	0.20331	0.365774	1	1794	tags=77%, list=52%, signal=159%
GOBP_REGULATION_OF_EXTRINSIC_APOPTOTIC_SIGNALING_PATHWAY	37	-0.215126	-1.27581	0.194836	0.365544	1	250	tags=16%, list=7%, signal=17%
GOCC_PROTEIN_DNA_COMPLEX	44	-0.206111	-1.27425	0.210396	0.367212	1	1635	tags=75%, list=47%, signal=140%
GOBP_NEGATIVE_REGULATION_OF_PROTEIN_MODIFICATION_PROCESS	130	-0.14168	-1.27249	0.160563	0.36907	1	101	tags=8%, list=3%, signal=8%
HP_ABNORMALITY_OF_HUMORAL_IMMUNITY	53	-0.185411	-1.27149	0.179221	0.369919	1	2661	tags=96%, list=77%, signal=410%
GOBP_IN_UTERO_EMBRYONIC_DEVELOPMENT	102	-0.145925	-1.26895	0.15625	0.372792	1	1046	tags=40%, list=30%, signal=56%
GOBP_POSITIVE_REGULATION_OF_NEUROGENESIS	45	-0.196958	-1.26808	0.192683	0.373525	1	228	tags=18%, list=7%, signal=19%
HP_ABNORMAL_NEURAL_TUBE_MORPHOLOGY	41	-0.207577	-1.26742	0.1925	0.373953	1	2106	tags=83%, list=61%, signal=209%
GOMF_TUBULIN_BINDING	70	-0.171628	-1.26582	0.165816	0.375617	1	1968	tags=76%, list=57%, signal=172%
HP_RETROGNATHIA	76	-0.164217	-1.26259	0.190601	0.379559	1	754	tags=34%, list=22%, signal=43%
GOBP_NEGATIVE_REGULATION_OF_PHOSPHORUS_METABOLIC_PROCESS	105	-0.145468	-1.26181	0.163978	0.380123	1	68	tags=8%, list=2%, signal=8%
HP_APLASIA_HYPOPLASIA_OF_THE_OPTIC_NERVE	18	-0.284596	-1.25925	0.196347	0.383231	1	2003	tags=89%, list=58%, signal=210%
HP_NEOPLASM_OF_THE_LARGE_INTESTINE	26	-0.24491	-1.25901	0.209251	0.383146	1	2464	tags=96%, list=71%, signal=332%
GOBP_NUCLEAR_ENVELOPE_ORGANIZATION	20	-0.27043	-1.25881	0.213953	0.382961	1	2144	tags=90%, list=62%, signal=235%
GOBP_REGULATION_OF_APOPTOTIC_SIGNALING_PATHWAY	84	-0.159685	-1.25619	0.179558	0.385936	1	316	tags=15%, list=9%, signal=17%
GOMF_UBIQUITIN_LIKE_PROTEIN_LIGASE_BINDING	91	-0.150634	-1.25582	0.184	0.385953	1	2464	tags=87%, list=71%, signal=294%
HP_DISPLACEMENT_OF_THE_URETHRAL_MEATUS	77	-0.162442	-1.25562	0.20436	0.385807	1	2226	tags=82%, list=64%, signal=224%
GOMF_MRNA_3_UTR_BINDING	28	-0.233574	-1.25263	0.198091	0.389488	1	1929	tags=86%, list=56%, signal=192%
HP_PROGRESSIVE_MICROCEPHALY	20	-0.27129	-1.25174	0.199085	0.39027	1	1985	tags=90%, list=57%, signal=210%
GOBP_EMBRYO_DEVELOPMENT	227	-0.120251	-1.25164	0.131833	0.389975	1	975	tags=36%, list=28%, signal=47%
GOBP_MULTICELLULAR_ORGANISMAL_HOMEOSTASIS	98	-0.148692	-1.25132	0.186486	0.389941	1	277	tags=12%, list=8%, signal=13%
GOMF_UBIQUITIN_LIKE_PROTEIN_SPECIFIC_PROTEASE_ACTIVITY	37	-0.212821	-1.25132	0.210291	0.3895	1	1641	tags=68%, list=47%, signal=127%
HP_WIDE_INTERMAMILLARY_DISTANCE	23	-0.252651	-1.25055	0.220779	0.39008	1	243	tags=22%, list=7%, signal=23%
HP_UNILATERAL_RENAL_AGENESIS	18	-0.278401	-1.24997	0.195545	0.390471	1	1754	tags=78%, list=51%, signal=157%
GOMF_HSP70_PROTEIN_BINDING	15	-0.294456	-1.24936	0.205128	0.390874	1	159	tags=27%, list=5%, signal=28%
GOBP_VIRAL_GENE_EXPRESSION	27	-0.240266	-1.24901	0.225058	0.390981	1	2113	tags=85%, list=61%, signal=217%
HP_UPSLANTED_PALPEBRAL_FISSURE	77	-0.165546	-1.24833	0.203125	0.391545	1	1902	tags=73%, list=55%, signal=158%
HP_INTRACRANIAL_HEMORRHAGE	29	-0.230428	-1.24825	0.192661	0.391219	1	368	tags=31%, list=11%, signal=34%
GOCC_SITE_OF_DNA_DAMAGE	21	-0.259469	-1.24426	0.208426	0.396215	1	1487	tags=67%, list=43%, signal=116%
GOBP_IMMUNE_EFFECTOR_PROCESS	83	-0.157548	-1.2439	0.184275	0.39629	1	364	tags=19%, list=11%, signal=21%
GOBP_REGULATION_OF_DNA_REPAIR	37	-0.215368	-1.2435	0.185185	0.396357	1	2236	tags=86%, list=65%, signal=242%
HP_ABNORMAL_UMBILICUS_MORPHOLOGY	62	-0.172952	-1.24177	0.203608	0.398357	1	1528	tags=61%, list=44%, signal=108%
HP_ABNORMALITY_OF_THE_CHOANAE	36	-0.207948	-1.24034	0.229117	0.399902	1	2049	tags=83%, list=59%, signal=202%
GOCC_CHAPERONE_COMPLEX	19	-0.270745	-1.23786	0.209906	0.402961	1	1861	tags=84%, list=54%, signal=181%
HP_HYPOPLASIA_OF_THE_FRONTAL_LOBES	16	-0.294093	-1.23682	0.223913	0.403929	1	1754	tags=81%, list=51%, signal=164%
GOBP_CHAPERONE_MEDIATED_PROTEIN_FOLDING	28	-0.234792	-1.23657	0.206235	0.403858	1	1861	tags=79%, list=54%, signal=169%
GOBP_ANION_TRANSMEMBRANE_TRANSPORT	50	-0.185043	-1.23653	0.206731	0.403495	1	970	tags=42%, list=28%, signal=58%
HP_WIDE_MOUTH	44	-0.194683	-1.23584	0.217184	0.404021	1	2419	tags=91%, list=70%, signal=298%
GOBP_REGULATION_OF_DNA_BINDING_TRANSCRIPTION_FACTOR_ACTIVITY	94	-0.150098	-1.23557	0.2	0.403976	1	370	tags=18%, list=11%, signal=20%
GOBP_REGULATION_OF_CELLULAR_RESPONSE_TO_GROWTH_FACTOR_STIMULUS	51	-0.181682	-1.23534	0.193396	0.403828	1	206	tags=18%, list=6%, signal=18%
GOBP_PEPTIDYL_SERINE_MODIFICATION	75	-0.156994	-1.23353	0.212276	0.40596	1	735	tags=29%, list=21%, signal=36%
GOBP_NEGATIVE_REGULATION_OF_GROWTH	46	-0.197784	-1.23353	0.197115	0.405512	1	351	tags=22%, list=10%, signal=24%
GOMF_HISTONE_BINDING	59	-0.174318	-1.23078	0.205882	0.408991	1	1921	tags=75%, list=56%, signal=165%
GOCC_MICROTUBULE_CYTOSKELETON	329	-0.109618	-1.23077	0.13834	0.408558	1	1952	tags=69%, list=56%, signal=143%
GOBP_RESPONSE_TO_CADMIUM_ION	17	-0.282773	-1.22809	0.225513	0.411968	1	15	tags=12%, list=0%, signal=12%
GOMF_NUCLEOSOME_BINDING	16	-0.28746	-1.2275	0.237875	0.412388	1	2226	tags=94%, list=64%, signal=262%
HP_ABNORMAL_CIRCULATING_BILIRUBIN_CONCENTRATION	15	-0.289467	-1.22723	0.247863	0.412316	1	2036	tags=87%, list=59%, signal=210%
GOBP_CELL_KILLING	20	-0.264757	-1.22697	0.221963	0.412221	1	364	tags=30%, list=11%, signal=33%
GOBP_PROTEIN_IMPORT	64	-0.165666	-1.22669	0.211196	0.412161	1	2517	tags=91%, list=73%, signal=326%
HP_ABNORMAL_SIZE_OF_THE_PALPEBRAL_FISSURES	74	-0.161303	-1.22548	0.194175	0.413344	1	2052	tags=77%, list=59%, signal=185%
HP_AMENORRHEA	38	-0.21067	-1.22527	0.232446	0.413175	1	444	tags=24%, list=13%, signal=27%
HP_ABNORMAL_CORTICAL_BONE_MORPHOLOGY	17	-0.289889	-1.2237	0.24826	0.415047	1	2041	tags=88%, list=59%, signal=214%
GOBP_POSITIVE_REGULATION_OF_INTRACELLULAR_SIGNAL_TRANSDUCTION	178	-0.126241	-1.22227	0.171779	0.416679	1	162	tags=10%, list=5%, signal=10%
HP_ABNORMALITY_OF_NEUTROPHILS	60	-0.1713	-1.21939	0.233933	0.420431	1	2504	tags=90%, list=72%, signal=320%
GOBP_DNA_INTEGRITY_CHECKPOINT_SIGNALING	47	-0.190376	-1.21856	0.21256	0.42117	1	1484	tags=62%, list=43%, signal=107%
GOBP_ORGANIC_ACID_TRANSMEMBRANE_TRANSPORT	39	-0.203052	-1.21799	0.254545	0.421507	1	540	tags=31%, list=16%, signal=36%
GOBP_EMBRYONIC_ORGAN_MORPHOGENESIS	48	-0.182872	-1.21771	0.213568	0.421461	1	213	tags=15%, list=6%, signal=15%
HP_ABNORMALITY_OF_THE_FEMALE_GENITALIA	142	-0.13513	-1.2166	0.20178	0.422602	1	951	tags=35%, list=27%, signal=47%
GOBP_MITOTIC_CYTOKINESIS	20	-0.263356	-1.21554	0.239437	0.4237	1	2144	tags=90%, list=62%, signal=235%
GOBP_REGULATION_OF_IMMUNE_EFFECTOR_PROCESS	55	-0.173966	-1.21341	0.218274	0.426343	1	913	tags=42%, list=26%, signal=56%
GOBP_PEPTIDYL_LYSINE_MODIFICATION	95	-0.148925	-1.21258	0.215909	0.427008	1	1726	tags=63%, list=50%, signal=123%
GOBP_POSITIVE_REGULATION_OF_RESPONSE_TO_BIOTIC_STIMULUS	26	-0.23871	-1.21113	0.232614	0.428606	1	1729	tags=73%, list=50%, signal=145%
GOBP_EMBRYONIC_MORPHOGENESIS	111	-0.138737	-1.21029	0.225	0.429488	1	213	tags=14%, list=6%, signal=14%
GOBP_HISTONE_PHOSPHORYLATION	18	-0.275174	-1.20881	0.223451	0.431228	1	2098	tags=89%, list=61%, signal=225%
HP_ABNORMAL_DUODENUM_MORPHOLOGY	26	-0.233788	-1.20875	0.230599	0.430865	1	1579	tags=69%, list=46%, signal=126%
GOBP_CARTILAGE_DEVELOPMENT	24	-0.241844	-1.20853	0.223256	0.430713	1	579	tags=33%, list=17%, signal=40%
GOBP_POSITIVE_REGULATION_OF_RESPONSE_TO_ENDOPLASMIC_RETICULUM_STRESS	16	-0.288116	-1.20839	0.254042	0.430447	1	316	tags=25%, list=9%, signal=27%
GOBP_RESPONSE_TO_INORGANIC_SUBSTANCE	101	-0.148136	-1.20725	0.234332	0.431649	1	250	tags=13%, list=7%, signal=13%
HP_CLINODACTYLY	133	-0.129783	-1.20594	0.233983	0.43311	1	2226	tags=79%, list=64%, signal=213%
GOBP_MULTI_ORGANISM_REPRODUCTIVE_PROCESS	158	-0.125443	-1.20579	0.211656	0.432864	1	640	tags=24%, list=18%, signal=28%
GOBP_REGULATION_OF_GLUCOSE_TRANSMEMBRANE_TRANSPORT	17	-0.271152	-1.20486	0.222472	0.433819	1	722	tags=41%, list=21%, signal=52%
GOBP_GERM_CELL_DEVELOPMENT	41	-0.193307	-1.20331	0.242424	0.435731	1	1065	tags=44%, list=31%, signal=63%
GOBP_NEUROGENESIS	281	-0.109894	-1.20305	0.176471	0.435677	1	437	tags=16%, list=13%, signal=16%
GOBP_NEGATIVE_REGULATION_OF_EXTRINSIC_APOPTOTIC_SIGNALING_PATHWAY	22	-0.243913	-1.2025	0.244804	0.436053	1	947	tags=45%, list=27%, signal=62%
GOBP_POSITIVE_REGULATION_OF_DNA_BINDING_TRANSCRIPTION_FACTOR_ACTIVITY	48	-0.187339	-1.20094	0.254808	0.438017	1	230	tags=19%, list=7%, signal=20%
HP_APLASIA_HYPOPLASIA_OF_THE_EAR	37	-0.208892	-1.20071	0.214612	0.437878	1	2052	tags=81%, list=59%, signal=197%
HP_SPARSE_SCALP_HAIR	28	-0.229961	-1.20064	0.259179	0.437498	1	555	tags=36%, list=16%, signal=42%
GOBP_REGULATION_OF_BIOMINERALIZATION	15	-0.287313	-1.19948	0.24569	0.438673	1	722	tags=40%, list=21%, signal=50%
GOCC_MICROTUBULE	103	-0.144923	-1.19877	0.226829	0.439274	1	1968	tags=74%, list=57%, signal=166%
HP_BONE_MARROW_HYPOCELLULARITY	18	-0.267816	-1.19863	0.244681	0.438995	1	2343	tags=94%, list=68%, signal=291%
GOBP_REGULATION_OF_T_CELL_DIFFERENTIATION	27	-0.227143	-1.19824	0.244944	0.439175	1	542	tags=37%, list=16%, signal=44%
GOMF_HYDROLASE_ACTIVITY_ACTING_ON_ACID_ANHYDRIDES	162	-0.124376	-1.19697	0.244648	0.440592	1	1904	tags=71%, list=55%, signal=150%
HP_LARGE_FACE	54	-0.171039	-1.19559	0.248244	0.442169	1	2579	tags=93%, list=75%, signal=358%
HP_DEVIATION_OF_TOES	30	-0.219051	-1.19337	0.247086	0.445031	1	444	tags=30%, list=13%, signal=34%
GOBP_MITOCHONDRIAL_TRANSPORT	41	-0.188759	-1.19315	0.222749	0.44491	1	2566	tags=95%, list=74%, signal=364%
GOMF_PROTEIN_HOMODIMERIZATION_ACTIVITY	165	-0.121703	-1.19214	0.246201	0.446015	1	243	tags=12%, list=7%, signal=12%
HP_ABNORMAL_HAIR_PATTERN	63	-0.163053	-1.19139	0.252336	0.446671	1	2226	tags=83%, list=64%, signal=227%
GOBP_ALPHA_BETA_T_CELL_ACTIVATION	24	-0.236459	-1.18996	0.253521	0.448337	1	537	tags=38%, list=16%, signal=44%
HP_ABNORMAL_PONS_MORPHOLOGY	23	-0.239648	-1.18907	0.2457	0.449207	1	766	tags=39%, list=22%, signal=50%
HP_ABNORMAL_SOFT_PALATE_MORPHOLOGY	52	-0.178483	-1.18864	0.23601	0.449415	1	2587	tags=94%, list=75%, signal=368%
GOBP_POSITIVE_REGULATION_OF_LEUKOCYTE_CELL_CELL_ADHESION	27	-0.228233	-1.18813	0.237778	0.449687	1	537	tags=37%, list=16%, signal=43%
GOBP_POSITIVE_REGULATION_OF_PROTEIN_SERINE_THREONINE_KINASE_ACTIVITY	39	-0.196238	-1.18436	0.242574	0.455011	1	370	tags=21%, list=11%, signal=23%
GOBP_PANCREAS_DEVELOPMENT	15	-0.295516	-1.18435	0.270968	0.45455	1	89	tags=20%, list=3%, signal=20%
GOBP_EAR_DEVELOPMENT	43	-0.192439	-1.18393	0.2625	0.45468	1	516	tags=30%, list=15%, signal=35%
GOBP_CELLULAR_RESPONSE_TO_ACID_CHEMICAL	17	-0.276484	-1.18292	0.261506	0.455705	1	530	tags=35%, list=15%, signal=41%
HP_ABNORMALITY_OF_GLOBE_SIZE	73	-0.156736	-1.18114	0.257143	0.457995	1	1528	tags=58%, list=44%, signal=101%
GOBP_RESPONSE_TO_OXIDATIVE_STRESS	99	-0.143244	-1.18064	0.259053	0.458324	1	114	tags=8%, list=3%, signal=8%
HP_ABNORMAL_METABOLISM	36	-0.204089	-1.17916	0.283186	0.460152	1	2415	tags=92%, list=70%, signal=300%
GOBP_PROTEIN_MATURATION	74	-0.154204	-1.17823	0.252717	0.461157	1	162	tags=9%, list=5%, signal=10%
HP_2_3_TOE_SYNDACTYLY	20	-0.248393	-1.17753	0.246667	0.461756	1	588	tags=35%, list=17%, signal=42%
GOBP_EPITHELIAL_CELL_APOPTOTIC_PROCESS	28	-0.224563	-1.17639	0.263923	0.463027	1	486	tags=29%, list=14%, signal=33%
GOBP_MACROPHAGE_ACTIVATION	19	-0.254241	-1.17481	0.259101	0.464964	1	514	tags=32%, list=15%, signal=37%
GOBP_LYMPHOCYTE_MEDIATED_IMMUNITY	45	-0.183878	-1.1722	0.276808	0.468608	1	913	tags=42%, list=26%, signal=57%
HP_IMPOTENCE	20	-0.256383	-1.17183	0.239915	0.468705	1	178	tags=20%, list=5%, signal=21%
GOCC_NUCLEAR_MEMBRANE	79	-0.152219	-1.17116	0.26178	0.469282	1	2007	tags=75%, list=58%, signal=174%
HP_EMBRYONAL_RENAL_NEOPLASM	15	-0.292688	-1.16703	0.269147	0.475085	1	929	tags=53%, list=27%, signal=73%
GOBP_RESPONSE_TO_HYDROGEN_PEROXIDE	23	-0.245987	-1.16578	0.259861	0.476566	1	370	tags=22%, list=11%, signal=24%
GOBP_B_CELL_MEDIATED_IMMUNITY	26	-0.22407	-1.16464	0.288732	0.477886	1	1394	tags=62%, list=40%, signal=102%
HP_OTITIS_MEDIA	39	-0.193904	-1.16352	0.278729	0.479185	1	2098	tags=82%, list=61%, signal=206%
GOCC_MICROTUBULE_ORGANIZING_CENTER	223	-0.113982	-1.16282	0.256318	0.479837	1	1603	tags=57%, list=46%, signal=100%
GOBP_PYRIMIDINE_CONTAINING_COMPOUND_METABOLIC_PROCESS	21	-0.242855	-1.16251	0.262443	0.479857	1	1567	tags=71%, list=45%, signal=130%
HP_ABNORMAL_LARGE_INTESTINE_MORPHOLOGY	62	-0.159818	-1.16241	0.253197	0.479501	1	2496	tags=90%, list=72%, signal=318%
GOBP_NEGATIVE_REGULATION_OF_RESPONSE_TO_DNA_DAMAGE_STIMULUS	21	-0.244436	-1.16185	0.267108	0.479912	1	1505	tags=71%, list=43%, signal=126%
HP_MICROCORNEA	25	-0.225964	-1.16034	0.276498	0.481713	1	224	tags=20%, list=6%, signal=21%
GOBP_CARBOHYDRATE_METABOLIC_PROCESS	138	-0.12849	-1.15938	0.250689	0.482791	1	137	tags=6%, list=4%, signal=6%
HP_ABNORMAL_CIRCULATING_IGG_LEVEL	15	-0.280116	-1.15758	0.274725	0.485181	1	2496	tags=100%, list=72%, signal=357%
HP_CLUBBING	30	-0.212536	-1.15655	0.288288	0.486376	1	754	tags=40%, list=22%, signal=51%
HP_ABNORMAL_URETER_PHYSIOLOGY	44	-0.177296	-1.1549	0.29976	0.488566	1	2003	tags=77%, list=58%, signal=181%
HP_ABNORMAL_JAW_MORPHOLOGY	236	-0.109415	-1.15365	0.246429	0.490116	1	2088	tags=72%, list=60%, signal=169%
GOBP_SIGNAL_TRANSDUCTION_IN_RESPONSE_TO_DNA_DAMAGE	64	-0.162069	-1.15325	0.277778	0.490318	1	1044	tags=45%, list=30%, signal=64%
HP_ABNORMAL_LEUKOCYTE_PHYSIOLOGY	56	-0.168585	-1.15226	0.276284	0.491471	1	2661	tags=95%, list=77%, signal=403%
HP_INCREASED_INTRACRANIAL_PRESSURE	19	-0.244221	-1.15048	0.246637	0.493794	1	2431	tags=95%, list=70%, signal=317%
HP_FUNCTIONAL_ABNORMALITY_OF_MALE_INTERNAL_GENITALIA	48	-0.171106	-1.15014	0.301235	0.493826	1	947	tags=40%, list=27%, signal=54%
HP_ABNORMAL_FACIAL_EXPRESSION	28	-0.215872	-1.14792	0.280872	0.496803	1	324	tags=21%, list=9%, signal=23%
GOBP_PROTEIN_POLYUBIQUITINATION	52	-0.17254	-1.14779	0.288136	0.496517	1	2153	tags=85%, list=62%, signal=221%
GOBP_REGULATION_OF_ADAPTIVE_IMMUNE_RESPONSE	31	-0.208202	-1.14543	0.286031	0.499803	1	1048	tags=48%, list=30%, signal=69%
GOBP_EYE_MORPHOGENESIS	21	-0.248798	-1.14516	0.277778	0.499753	1	403	tags=29%, list=12%, signal=32%
GOCC_PLATELET_ALPHA_GRANULE_LUMEN	16	-0.275143	-1.14474	0.278652	0.499886	1	329	tags=31%, list=10%, signal=34%
GOBP_PROTEIN_DNA_COMPLEX_ASSEMBLY	49	-0.172579	-1.14447	0.32419	0.499857	1	1820	tags=78%, list=53%, signal=161%
HP_ECZEMA	21	-0.238471	-1.14353	0.278146	0.500949	1	2127	tags=86%, list=61%, signal=221%
HP_ERECTILE_DYSFUNCTION	21	-0.24072	-1.14343	0.302575	0.50059	1	178	tags=19%, list=5%, signal=20%
GOBP_POSITIVE_REGULATION_OF_B_CELL_ACTIVATION	17	-0.26789	-1.14255	0.285714	0.501574	1	322	tags=29%, list=9%, signal=32%
GOBP_PEPTIDYL_AMINO_ACID_MODIFICATION	268	-0.106299	-1.14106	0.273381	0.503525	1	201	tags=7%, list=6%, signal=7%
GOBP_POSITIVE_REGULATION_OF_LYMPHOCYTE_DIFFERENTIATION	17	-0.255249	-1.13765	0.294248	0.508579	1	698	tags=47%, list=20%, signal=59%
HP_EMBRYONAL_NEOPLASM	23	-0.23531	-1.13743	0.304762	0.508458	1	613	tags=35%, list=18%, signal=42%
GOBP_ADAPTIVE_IMMUNE_RESPONSE_BASED_ON_SOMATIC_RECOMBINATION_OF_IMMUNE_RECEPTORS_BUILT_FROM_IMMUNOGLOBULIN_SUPERFAMILY_DOMAINS	46	-0.172639	-1.13555	0.311054	0.510943	1	968	tags=43%, list=28%, signal=60%
GOBP_CELLULAR_RESPONSE_TO_CHEMICAL_STRESS	81	-0.146028	-1.13463	0.305343	0.511913	1	137	tags=10%, list=4%, signal=10%
GOBP_POSITIVE_REGULATION_OF_PROTEASOMAL_UBIQUITIN_DEPENDENT_PROTEIN_CATABOLIC_PROCESS	20	-0.245638	-1.13169	0.302083	0.516331	1	1103	tags=50%, list=32%, signal=73%
GOBP_AMINO_ACID_TRANSMEMBRANE_TRANSPORT	23	-0.227065	-1.13109	0.294811	0.516848	1	912	tags=48%, list=26%, signal=65%
GOBP_POSITIVE_REGULATION_OF_UBIQUITIN_DEPENDENT_PROTEIN_CATABOLIC_PROCESS	20	-0.245638	-1.12984	0.318707	0.518438	1	1103	tags=50%, list=32%, signal=73%
HP_HYPERTROPHIC_CARDIOMYOPATHY	62	-0.157332	-1.1295	0.307512	0.518503	1	2511	tags=89%, list=73%, signal=318%
GOBP_RIBONUCLEOSIDE_DIPHOSPHATE_METABOLIC_PROCESS	27	-0.211527	-1.1289	0.290828	0.518997	1	146	tags=15%, list=4%, signal=15%
GOBP_REGULATION_OF_MULTICELLULAR_ORGANISM_GROWTH	15	-0.26788	-1.12762	0.295455	0.520594	1	242	tags=20%, list=7%, signal=21%
GOBP_MITOCHONDRIAL_TRANSMEMBRANE_TRANSPORT	24	-0.225299	-1.12691	0.297539	0.521292	1	1049	tags=46%, list=30%, signal=65%
GOBP_GLYCOPROTEIN_BIOSYNTHETIC_PROCESS	62	-0.157651	-1.12689	0.279898	0.520799	1	2	tags=2%, list=0%, signal=2%
HP_ABNORMALITY_OF_THE_MIDDLE_EAR	89	-0.141762	-1.12586	0.318296	0.522062	1	2124	tags=76%, list=61%, signal=193%
GOBP_NEGATIVE_REGULATION_OF_LIPID_BIOSYNTHETIC_PROCESS	19	-0.249315	-1.12558	0.310421	0.522009	1	47	tags=16%, list=1%, signal=16%
HP_ABNORMALITY_OF_THE_INCISOR	20	-0.242039	-1.12468	0.304147	0.523075	1	412	tags=30%, list=12%, signal=34%
HP_ABNORMAL_FEMALE_REPRODUCTIVE_SYSTEM_PHYSIOLOGY	80	-0.146155	-1.12465	0.299517	0.522606	1	444	tags=20%, list=13%, signal=22%
HP_DEVIATION_OF_THE_HAND_OR_OF_FINGERS_OF_THE_HAND	114	-0.126399	-1.12389	0.313218	0.523372	1	675	tags=27%, list=20%, signal=33%
GOCC_SITE_OF_DOUBLE_STRAND_BREAK	18	-0.257221	-1.12211	0.314607	0.525792	1	1487	tags=67%, list=43%, signal=116%
HP_APLASIA_HYPOPLASIA_OF_THE_RADIUS	25	-0.217399	-1.12192	0.28972	0.525621	1	1579	tags=68%, list=46%, signal=124%
GOBP_REGULATION_OF_STEM_CELL_DIFFERENTIATION	19	-0.245415	-1.1218	0.310421	0.525355	1	1428	tags=63%, list=41%, signal=107%
GOBP_MULTICELLULAR_ORGANISM_GROWTH	33	-0.201488	-1.12103	0.313199	0.526078	1	242	tags=18%, list=7%, signal=19%
HP_DECREASED_CIRCULATING_ANTIBODY_LEVEL	45	-0.177372	-1.12065	0.31106	0.526186	1	2496	tags=91%, list=72%, signal=323%
GOMF_ANION_TRANSMEMBRANE_TRANSPORTER_ACTIVITY	60	-0.155492	-1.11924	0.317949	0.52799	1	540	tags=27%, list=16%, signal=31%
GOBP_DEFENSE_RESPONSE_TO_OTHER_ORGANISM	138	-0.122126	-1.11906	0.312303	0.52776	1	250	tags=12%, list=7%, signal=12%
GOBP_REGULATION_OF_MICROTUBULE_POLYMERIZATION_OR_DEPOLYMERIZATION	15	-0.266471	-1.11723	0.303571	0.53038	1	2065	tags=87%, list=60%, signal=214%
GOCC_ENDOCYTIC_VESICLE	62	-0.1541	-1.11678	0.322506	0.530655	1	7	tags=3%, list=0%, signal=3%
HP_ABNORMAL_CIRCULATING_ANDROGEN_LEVEL	21	-0.238412	-1.11645	0.320455	0.53073	1	652	tags=33%, list=19%, signal=41%
GOBP_MUSCLE_ADAPTATION	17	-0.24776	-1.11623	0.329646	0.530609	1	370	tags=24%, list=11%, signal=26%
GOBP_CARDIOCYTE_DIFFERENTIATION	31	-0.199561	-1.11595	0.334821	0.530564	1	347	tags=26%, list=10%, signal=28%
GOBP_REGULATION_OF_INNATE_IMMUNE_RESPONSE	41	-0.186546	-1.1137	0.337264	0.533844	1	1161	tags=44%, list=34%, signal=65%
HP_BROAD_THUMB	23	-0.224172	-1.11213	0.317241	0.53605	1	1319	tags=61%, list=38%, signal=98%
HP_BLEPHAROPHIMOSIS	39	-0.179394	-1.10958	0.320843	0.539891	1	2223	tags=85%, list=64%, signal=234%
GOBP_MICROTUBULE_POLYMERIZATION_OR_DEPOLYMERIZATION	24	-0.225979	-1.10889	0.308036	0.540518	1	2065	tags=83%, list=60%, signal=205%
HP_AGANGLIONIC_MEGACOLON	32	-0.203465	-1.10883	0.323601	0.540076	1	1657	tags=69%, list=48%, signal=131%
GOBP_REGULATION_OF_TRANSCRIPTION_ELONGATION_FROM_RNA_POLYMERASE_II_PROMOTER	15	-0.272828	-1.10849	0.325275	0.540158	1	1997	tags=87%, list=58%, signal=204%
GOBP_HINDBRAIN_DEVELOPMENT	33	-0.191457	-1.10655	0.308789	0.542999	1	432	tags=27%, list=12%, signal=31%
HP_ABNORMALITY_OF_THALAMUS_MORPHOLOGY	16	-0.262485	-1.10612	0.328228	0.543209	1	2557	tags=100%, list=74%, signal=381%
GOBP_REGULATION_OF_NIK_NF_KAPPAB_SIGNALING	15	-0.274916	-1.10541	0.327511	0.543887	1	150	tags=13%, list=4%, signal=14%
GOBP_NEGATIVE_REGULATION_OF_BINDING	42	-0.178423	-1.10351	0.307339	0.546632	1	622	tags=26%, list=18%, signal=32%
HP_ABNORMAL_SPERMATOGENESIS	32	-0.197203	-1.10305	0.342857	0.546909	1	947	tags=41%, list=27%, signal=55%
HP_ABNORMALITY_OF_THE_HAIRLINE	45	-0.173573	-1.10302	0.344418	0.546442	1	2226	tags=82%, list=64%, signal=228%
HP_ABNORMALITY_OF_FACIAL_SKELETON	266	-0.101215	-1.10275	0.306397	0.546364	1	2223	tags=76%, list=64%, signal=195%
GOBP_AORTA_DEVELOPMENT	18	-0.250467	-1.10244	0.316372	0.546348	1	306	tags=28%, list=9%, signal=30%
GOBP_B_CELL_PROLIFERATION	16	-0.258281	-1.10201	0.329519	0.546587	1	1048	tags=56%, list=30%, signal=80%
HP_HYPOPLASIA_OF_PENIS	99	-0.133639	-1.10173	0.32967	0.546535	1	890	tags=33%, list=26%, signal=44%
GOBP_HOMEOSTASIS_OF_NUMBER_OF_CELLS	48	-0.16743	-1.10142	0.307692	0.546508	1	486	tags=25%, list=14%, signal=29%
HP_SYNDACTYLY	85	-0.135173	-1.10022	0.365535	0.547963	1	617	tags=26%, list=18%, signal=31%
GOBP_REGULATION_OF_LYMPHOCYTE_MEDIATED_IMMUNITY	27	-0.215457	-1.10004	0.333333	0.547757	1	913	tags=44%, list=26%, signal=60%
GOBP_REGULATION_OF_PROTEIN_LOCALIZATION_TO_NUCLEUS	41	-0.174775	-1.09832	0.32626	0.550193	1	2163	tags=88%, list=63%, signal=231%
HP_AGGRESSIVE_BEHAVIOR	56	-0.162854	-1.0974	0.353511	0.551271	1	2306	tags=84%, list=67%, signal=248%
GOBP_POSITIVE_REGULATION_OF_INTRINSIC_APOPTOTIC_SIGNALING_PATHWAY	17	-0.253848	-1.09734	0.348519	0.550833	1	2587	tags=100%, list=75%, signal=394%
GOMF_ORGANIC_ACID_TRANSMEMBRANE_TRANSPORTER_ACTIVITY	39	-0.182108	-1.09715	0.353741	0.550586	1	540	tags=28%, list=16%, signal=33%
HP_ABNORMAL_NEUTROPHIL_COUNT	45	-0.170492	-1.09616	0.343115	0.551764	1	2454	tags=89%, list=71%, signal=302%
GOBP_RESPONSE_TO_LIGHT_STIMULUS	67	-0.150289	-1.09597	0.329975	0.551584	1	242	tags=13%, list=7%, signal=14%
GOBP_REGULATION_OF_OSSIFICATION	17	-0.25527	-1.09434	0.329545	0.553702	1	333	tags=29%, list=10%, signal=32%
GOBP_ADP_METABOLIC_PROCESS	20	-0.231203	-1.09365	0.342711	0.554326	1	137	tags=15%, list=4%, signal=16%
HP_OPEN_MOUTH	18	-0.241306	-1.09336	0.339093	0.554296	1	2431	tags=94%, list=70%, signal=316%
GOBP_IMMUNOGLOBULIN_PRODUCTION	27	-0.20928	-1.09307	0.332579	0.554288	1	1394	tags=59%, list=40%, signal=98%
HP_DECREASED_ACTIVITY_OF_MITOCHONDRIAL_COMPLEX_I	16	-0.25502	-1.09298	0.328829	0.55391	1	2062	tags=88%, list=60%, signal=216%
GOBP_LEUKOCYTE_CELL_CELL_ADHESION	44	-0.170948	-1.09223	0.328537	0.554667	1	602	tags=30%, list=17%, signal=35%
HP_MACULE	58	-0.156141	-1.09216	0.3486	0.554261	1	2124	tags=78%, list=61%, signal=198%
GOMF_OMEGA_PEPTIDASE_ACTIVITY	36	-0.1867	-1.0921	0.329621	0.553836	1	1009	tags=44%, list=29%, signal=62%
HP_PREMATURE_OVARIAN_INSUFFICIENCY	21	-0.227887	-1.09126	0.324519	0.554759	1	610	tags=33%, list=18%, signal=40%
GOBP_ALPHA_AMINO_ACID_METABOLIC_PROCESS	52	-0.157572	-1.09072	0.350835	0.555176	1	188	tags=13%, list=5%, signal=14%
HP_DECREASED_FERTILITY	45	-0.17331	-1.0905	0.364508	0.555051	1	947	tags=40%, list=27%, signal=54%
GOBP_CELLULAR_RESPONSE_TO_LIPID	116	-0.123376	-1.09049	0.344737	0.554546	1	175	tags=10%, list=5%, signal=11%
GOBP_MITOCHONDRIAL_MEMBRANE_ORGANIZATION	25	-0.213601	-1.08646	0.316514	0.560918	1	1139	tags=52%, list=33%, signal=77%
GOBP_PROTEIN_LOCALIZATION_TO_NUCLEUS	93	-0.13338	-1.08502	0.357513	0.562952	1	1906	tags=71%, list=55%, signal=154%
GOBP_REGULATION_OF_LEUKOCYTE_APOPTOTIC_PROCESS	15	-0.258874	-1.08428	0.353319	0.56379	1	41	tags=13%, list=1%, signal=13%
GOCC_ORGANELLE_ENVELOPE_LUMEN	32	-0.197746	-1.08314	0.335648	0.565224	1	1222	tags=53%, list=35%, signal=81%
HP_FEMALE_REPRODUCTIVE_SYSTEM_NEOPLASM	21	-0.232771	-1.08255	0.351724	0.565805	1	2464	tags=95%, list=71%, signal=329%
GOBP_REGULATION_OF_IMMUNOGLOBULIN_PRODUCTION	17	-0.257004	-1.08228	0.33121	0.565728	1	1394	tags=65%, list=40%, signal=108%
GOBP_TRANSCRIPTION_INITIATION_FROM_RNA_POLYMERASE_II_PROMOTER	18	-0.243075	-1.08165	0.33871	0.566287	1	1670	tags=72%, list=48%, signal=139%
HP_TALL_STATURE	42	-0.17396	-1.08155	0.353846	0.565939	1	412	tags=24%, list=12%, signal=27%
HP_ABNORMALITY_OF_THE_DIAPHRAGM	15	-0.258609	-1.08134	0.351598	0.565721	1	209	tags=20%, list=6%, signal=21%
GOBP_CELLULAR_RESPONSE_TO_ORGANIC_CYCLIC_COMPOUND	123	-0.118773	-1.08071	0.358639	0.566353	1	212	tags=8%, list=6%, signal=8%
GOBP_COGNITION	40	-0.175964	-1.08015	0.337292	0.566782	1	155	tags=13%, list=4%, signal=13%
HP_GONOSOMAL_INHERITANCE	33	-0.191882	-1.08011	0.333333	0.566304	1	2573	tags=94%, list=74%, signal=363%
GOBP_CELLULAR_NITROGEN_COMPOUND_CATABOLIC_PROCESS	119	-0.120549	-1.08008	0.352273	0.565839	1	1929	tags=71%, list=56%, signal=156%
GOBP_NEURON_DIFFERENTIATION	220	-0.103857	-1.0792	0.349153	0.566866	1	414	tags=15%, list=12%, signal=16%
HP_ABNORMAL_CIRCULATING_GONADOTROPIN_CONCENTRATION	19	-0.235844	-1.07854	0.346512	0.567434	1	652	tags=37%, list=19%, signal=45%
GOBP_CELLULAR_RESPONSE_TO_KETONE	19	-0.239452	-1.07832	0.358108	0.567268	1	275	tags=21%, list=8%, signal=23%
HP_ABNORMALITY_OF_THE_MENSTRUAL_CYCLE	62	-0.147161	-1.07754	0.343008	0.568041	1	444	tags=19%, list=13%, signal=22%
HP_RENAL_DYSPLASIA	17	-0.250407	-1.07685	0.356195	0.568764	1	651	tags=35%, list=19%, signal=43%
GOBP_REGULATION_OF_PROTEIN_IMPORT	18	-0.243339	-1.07641	0.350679	0.56904	1	2375	tags=94%, list=69%, signal=300%
HP_INTRAUTERINE_GROWTH_RETARDATION	143	-0.115691	-1.07596	0.349398	0.569234	1	2079	tags=73%, list=60%, signal=176%
GOBP_NEGATIVE_REGULATION_OF_APOPTOTIC_SIGNALING_PATHWAY	50	-0.160413	-1.0755	0.349425	0.569471	1	436	tags=22%, list=13%, signal=25%
HP_PROMINENT_NOSE	22	-0.224877	-1.07514	0.360619	0.569619	1	982	tags=45%, list=28%, signal=63%
GOBP_REGULATION_OF_CELLULAR_RESPONSE_TO_STRESS	174	-0.111826	-1.07511	0.353276	0.569136	1	242	tags=12%, list=7%, signal=12%
HP_TETRALOGY_OF_FALLOT	47	-0.161808	-1.0747	0.374684	0.569302	1	1590	tags=62%, list=46%, signal=113%
GOBP_NEGATIVE_REGULATION_OF_PROTEIN_METABOLIC_PROCESS	253	-0.102336	-1.07272	0.359184	0.572257	1	135	tags=7%, list=4%, signal=7%
GOBP_REGULATION_OF_ALPHA_BETA_T_CELL_ACTIVATION	18	-0.23766	-1.07183	0.360382	0.57329	1	698	tags=44%, list=20%, signal=55%
HP_ABNORMAL_ILEUM_MORPHOLOGY	17	-0.242008	-1.07082	0.371882	0.574528	1	1528	tags=71%, list=44%, signal=126%
GOBP_REGULATION_OF_DNA_TEMPLATED_TRANSCRIPTION_ELONGATION	18	-0.237762	-1.07055	0.359729	0.574467	1	1997	tags=83%, list=58%, signal=196%
GOBP_ENDODERM_DEVELOPMENT	15	-0.257603	-1.07013	0.358369	0.574624	1	204	tags=20%, list=6%, signal=21%
HP_ABNORMALITY_OF_FINGER	246	-0.0979234	-1.06915	0.311355	0.575784	1	423	tags=17%, list=12%, signal=18%
GOBP_REGULATION_OF_INTRACELLULAR_STEROID_HORMONE_RECEPTOR_SIGNALING_PATHWAY	18	-0.2362	-1.06896	0.35123	0.575578	1	2648	tags=100%, list=77%, signal=424%
HP_LEUKOPENIA	34	-0.188219	-1.06873	0.380383	0.575445	1	1528	tags=62%, list=44%, signal=110%
GOBP_NUCLEOSIDE_MONOPHOSPHATE_BIOSYNTHETIC_PROCESS	21	-0.225286	-1.06849	0.358277	0.57535	1	1575	tags=71%, list=46%, signal=130%
GOBP_REGULATION_OF_ORGANELLE_ORGANIZATION	269	-0.0963522	-1.06789	0.341549	0.57587	1	1613	tags=55%, list=47%, signal=96%
HP_ABNORMAL_UVULA_MORPHOLOGY	43	-0.175566	-1.06744	0.36855	0.576133	1	1528	tags=60%, list=44%, signal=107%
GOBP_IMPORT_INTO_NUCLEUS	52	-0.160743	-1.06742	0.353741	0.575643	1	2517	tags=90%, list=73%, signal=327%
GOBP_PROTEIN_MODIFICATION_BY_SMALL_PROTEIN_CONJUGATION	206	-0.102758	-1.06609	0.371429	0.577445	1	2153	tags=75%, list=62%, signal=187%
HP_ABNORMAL_IMMUNE_SYSTEM_MORPHOLOGY	121	-0.122198	-1.06448	0.365854	0.579799	1	897	tags=35%, list=26%, signal=45%
HP_ABNORMALITY_OF_NEURONAL_MIGRATION	110	-0.120953	-1.06393	0.385269	0.580231	1	2419	tags=85%, list=70%, signal=272%
GOBP_REGULATION_OF_CYTOKINESIS	28	-0.196759	-1.06277	0.345882	0.581646	1	1443	tags=61%, list=42%, signal=103%
HP_DECREASED_FACIAL_EXPRESSION	25	-0.2121	-1.06252	0.351981	0.581518	1	324	tags=20%, list=9%, signal=22%
HP_FINGER_SYNDACTYLY	49	-0.159475	-1.0619	0.383292	0.582083	1	1590	tags=63%, list=46%, signal=115%
GOBP_REGULATION_OF_CYCLIN_DEPENDENT_PROTEIN_KINASE_ACTIVITY	34	-0.187606	-1.06002	0.375576	0.584786	1	1649	tags=71%, list=48%, signal=134%
HP_ABNORMAL_5TH_FINGER_MORPHOLOGY	116	-0.118277	-1.0577	0.392758	0.588389	1	2226	tags=78%, list=64%, signal=213%
HP_ABNORMALITY_OF_THE_ZYGOMATIC_BONE	58	-0.149506	-1.05637	0.379221	0.590168	1	2213	tags=81%, list=64%, signal=221%
GOBP_REGULATION_OF_RESPONSE_TO_BIOTIC_STIMULUS	60	-0.153785	-1.05603	0.388889	0.590287	1	439	tags=18%, list=13%, signal=21%
HP_CHRONIC_DIARRHEA	16	-0.251361	-1.05415	0.367391	0.593094	1	1734	tags=75%, list=50%, signal=150%
GOBP_PROTEIN_CONTAINING_COMPLEX_ORGANIZATION	389	-0.0909968	-1.05413	0.387665	0.592586	1	1905	tags=65%, list=55%, signal=128%
HP_NEOPLASM_OF_THE_BREAST	24	-0.212412	-1.0513	0.364444	0.597141	1	1234	tags=54%, list=36%, signal=84%
GOBP_ER_NUCLEUS_SIGNALING_PATHWAY	17	-0.24005	-1.05095	0.392019	0.597232	1	206	tags=18%, list=6%, signal=19%
HP_LYMPHOPENIA	27	-0.196643	-1.05077	0.383693	0.596991	1	368	tags=26%, list=11%, signal=29%
GOCC_COPII_COATED_ER_TO_GOLGI_TRANSPORT_VESICLE	17	-0.239144	-1.04995	0.379691	0.597881	1	7	tags=6%, list=0%, signal=6%
GOBP_STEM_CELL_DIFFERENTIATION	44	-0.164281	-1.04987	0.385827	0.597501	1	607	tags=27%, list=18%, signal=33%
HP_MALE_REPRODUCTIVE_SYSTEM_NEOPLASM	21	-0.220835	-1.0496	0.389549	0.597456	1	2504	tags=95%, list=72%, signal=343%
GOBP_MICROTUBULE_POLYMERIZATION	17	-0.239975	-1.04914	0.374713	0.597734	1	1952	tags=82%, list=56%, signal=188%
HP_SENSORIMOTOR_NEUROPATHY	21	-0.220728	-1.04835	0.367257	0.598584	1	117	tags=14%, list=3%, signal=15%
HP_GENITAL_NEOPLASM	42	-0.168109	-1.04657	0.369928	0.601169	1	1234	tags=50%, list=36%, signal=77%
HP_ABNORMAL_CELLULAR_PHENOTYPE	133	-0.116319	-1.04641	0.397101	0.600908	1	2679	tags=90%, list=77%, signal=384%
GOBP_NEGATIVE_REGULATION_OF_CELL_CYCLE_G2_M_PHASE_TRANSITION	25	-0.203538	-1.04618	0.36643	0.600755	1	1484	tags=64%, list=43%, signal=111%
GOBP_POSITIVE_REGULATION_OF_DNA_REPAIR	24	-0.212093	-1.04528	0.406742	0.601843	1	2152	tags=83%, list=62%, signal=219%
GOBP_PALLIUM_DEVELOPMENT	44	-0.164119	-1.04419	0.386534	0.603261	1	175	tags=11%, list=5%, signal=12%
HP_HYPOPITUITARISM	42	-0.16713	-1.04376	0.400498	0.603482	1	368	tags=19%, list=11%, signal=21%
GOCC_ENDOPLASMIC_RETICULUM_GOLGI_INTERMEDIATE_COMPARTMENT_MEMBRANE	17	-0.237748	-1.04244	0.390929	0.605234	1	7	tags=6%, list=0%, signal=6%
GOBP_MYELOID_LEUKOCYTE_ACTIVATION	39	-0.175291	-1.04244	0.40281	0.604698	1	421	tags=23%, list=12%, signal=26%
GOBP_BIOMINERALIZATION	22	-0.217053	-1.04244	0.398664	0.604161	1	333	tags=23%, list=10%, signal=25%
GOBP_EXTRINSIC_APOPTOTIC_SIGNALING_PATHWAY	48	-0.159826	-1.0405	0.408551	0.607074	1	250	tags=13%, list=7%, signal=13%
HP_HETEROTROPIA	39	-0.17348	-1.03879	0.389022	0.609613	1	1699	tags=64%, list=49%, signal=125%
GOBP_NEGATIVE_REGULATION_OF_GENE_EXPRESSION	217	-0.0996494	-1.03816	0.410526	0.610145	1	1929	tags=68%, list=56%, signal=144%
HP_ABNORMAL_SCALP_MORPHOLOGY	72	-0.132697	-1.03724	0.429708	0.611223	1	555	tags=24%, list=16%, signal=28%
HP_ABNORMALITY_OF_THE_CURVATURE_OF_THE_CORNEA	65	-0.140774	-1.03577	0.42615	0.613321	1	1440	tags=54%, list=42%, signal=90%
HP_ABNORMAL_LABIA_MORPHOLOGY	18	-0.243299	-1.03518	0.355603	0.613835	1	2394	tags=94%, list=69%, signal=305%
HP_SPARSE_HAIR	78	-0.133467	-1.03393	0.383562	0.615468	1	617	tags=27%, list=18%, signal=32%
HP_PES_PLANUS	75	-0.135013	-1.02985	0.41688	0.622375	1	325	tags=17%, list=9%, signal=19%
GOMF_CYSTEINE_TYPE_PEPTIDASE_ACTIVITY	50	-0.154393	-1.02938	0.386598	0.62269	1	1164	tags=46%, list=34%, signal=68%
GOBP_NUCLEOTIDE_EXCISION_REPAIR	18	-0.229436	-1.02798	0.418259	0.624704	1	2262	tags=89%, list=65%, signal=255%
HP_ABNORMALITY_OF_THE_LYMPH_NODES	44	-0.160882	-1.02789	0.412888	0.624323	1	1014	tags=43%, list=29%, signal=60%
GOBP_CRANIAL_SKELETAL_SYSTEM_DEVELOPMENT	16	-0.248775	-1.02748	0.402655	0.624482	1	92	tags=13%, list=3%, signal=13%
HP_EPICANTHUS	117	-0.11762	-1.02696	0.413882	0.624925	1	2124	tags=75%, list=61%, signal=188%
HP_MICROPENIS	55	-0.15193	-1.02573	0.417722	0.626595	1	613	tags=25%, list=18%, signal=30%
HP_PES_CAVUS	65	-0.142439	-1.02514	0.418782	0.627175	1	412	tags=20%, list=12%, signal=22%
HP_ABNORMALITY_OF_THE_FRONTAL_HAIRLINE	34	-0.176124	-1.02387	0.405286	0.62896	1	1868	tags=71%, list=54%, signal=152%
HP_ABNORMAL_MENINGEAL_MORPHOLOGY	27	-0.19449	-1.02346	0.416279	0.629121	1	306	tags=22%, list=9%, signal=24%
GOBP_GLYCOPROTEIN_METABOLIC_PROCESS	73	-0.137352	-1.02281	0.439086	0.629781	1	2	tags=1%, list=0%, signal=1%
GOBP_TUMOR_NECROSIS_FACTOR_SUPERFAMILY_CYTOKINE_PRODUCTION	22	-0.215261	-1.02165	0.400447	0.631268	1	379	tags=27%, list=11%, signal=30%
HP_ABNORMAL_LEUKOCYTE_COUNT	88	-0.131351	-1.02102	0.415301	0.631831	1	1756	tags=64%, list=51%, signal=126%
HP_DELAYED_PUBERTY	40	-0.165435	-1.02048	0.434783	0.632299	1	444	tags=23%, list=13%, signal=26%
GOBP_POSITIVE_REGULATION_OF_REPRODUCTIVE_PROCESS	15	-0.255333	-1.0201	0.420601	0.632413	1	1205	tags=60%, list=35%, signal=92%
GOBP_CAMERA_TYPE_EYE_MORPHOGENESIS	15	-0.245993	-1.0191	0.422819	0.633675	1	403	tags=27%, list=12%, signal=30%
HP_MACROTIA	64	-0.140446	-1.0152	0.422164	0.640178	1	515	tags=23%, list=15%, signal=27%
HP_CONGENITAL_ONSET	103	-0.121378	-1.01499	0.423174	0.639987	1	1359	tags=49%, list=39%, signal=78%
HP_DEPRESSED_NASAL_BRIDGE	119	-0.114425	-1.01487	0.441011	0.639648	1	423	tags=18%, list=12%, signal=19%
HP_NEOPLASM_OF_THE_PANCREAS	25	-0.200124	-1.01444	0.414352	0.639855	1	1234	tags=56%, list=36%, signal=86%
GOBP_DICARBOXYLIC_ACID_METABOLIC_PROCESS	31	-0.181343	-1.01382	0.422374	0.640421	1	188	tags=16%, list=5%, signal=17%
GOBP_DICARBOXYLIC_ACID_TRANSPORT	16	-0.24325	-1.01222	0.4375	0.642738	1	1113	tags=56%, list=32%, signal=83%
HP_ABNORMAL_SIZE_OF_THE_CLITORIS	23	-0.203506	-1.01191	0.422566	0.642725	1	1486	tags=61%, list=43%, signal=106%
HP_ABNORMALITY_OF_THE_SCROTUM	33	-0.177406	-1.01112	0.428246	0.643593	1	1222	tags=52%, list=35%, signal=79%
GOMF_MOLECULAR_CARRIER_ACTIVITY	20	-0.215206	-1.00981	0.426914	0.645374	1	1833	tags=80%, list=53%, signal=169%
GOBP_PROTEIN_ACETYLATION	58	-0.142185	-1.0091	0.434343	0.646082	1	1930	tags=74%, list=56%, signal=165%
GOCC_ENDOPEPTIDASE_COMPLEX	22	-0.206711	-1.00802	0.431767	0.647493	1	1885	tags=77%, list=54%, signal=169%
GOBP_NUCLEOTIDE_PHOSPHORYLATION	22	-0.209808	-1.00688	0.445676	0.648961	1	137	tags=14%, list=4%, signal=14%
GOBP_CYTOKINESIS	50	-0.150042	-1.00677	0.443128	0.648583	1	2301	tags=84%, list=67%, signal=247%
GOMF_MAGNESIUM_ION_BINDING	48	-0.157452	-1.00586	0.457895	0.649665	1	1942	tags=75%, list=56%, signal=169%
GOBP_REGULATION_OF_CELL_CYCLE_G1_S_PHASE_TRANSITION	50	-0.151546	-1.00552	0.428922	0.649679	1	785	tags=30%, list=23%, signal=38%
HP_SANDAL_GAP	25	-0.198453	-1.0045	0.443914	0.650948	1	2298	tags=88%, list=66%, signal=260%
GOBP_NEGATIVE_REGULATION_OF_TRANSFERASE_ACTIVITY	70	-0.137983	-1.00417	0.463158	0.650976	1	701	tags=29%, list=20%, signal=35%
GOBP_SIGNAL_TRANSDUCTION_BY_P53_CLASS_MEDIATOR	59	-0.142016	-1.00413	0.459799	0.650485	1	1051	tags=41%, list=30%, signal=57%
GOBP_TYPE_I_INTERFERON_PRODUCTION	21	-0.211849	-1.0036	0.418708	0.650885	1	1765	tags=71%, list=51%, signal=145%
GOBP_EPITHELIAL_TUBE_FORMATION	25	-0.194905	-0.999019	0.436957	0.658611	1	213	tags=20%, list=6%, signal=21%
GOMF_TRANSCRIPTION_COREGULATOR_ACTIVITY	111	-0.115236	-0.998643	0.473973	0.658703	1	2143	tags=77%, list=62%, signal=197%
HP_DOLICHOCEPHALY	43	-0.160279	-0.997827	0.431472	0.659676	1	2520	tags=91%, list=73%, signal=330%
GOBP_T_CELL_PROLIFERATION	35	-0.16921	-0.99781	0.45	0.659131	1	475	tags=26%, list=14%, signal=30%
HP_ABNORMALITY_OF_THE_COMMON_COAGULATION_PATHWAY	23	-0.202421	-0.996989	0.425234	0.66012	1	2277	tags=87%, list=66%, signal=253%
GOBP_GAMETE_GENERATION	112	-0.112966	-0.996664	0.454294	0.660143	1	1923	tags=68%, list=56%, signal=148%
HP_JOINT_HYPERFLEXIBILITY	40	-0.162323	-0.996626	0.43883	0.659645	1	793	tags=35%, list=23%, signal=45%
GOBP_POSITIVE_REGULATION_OF_PROTEIN_BINDING	16	-0.232117	-0.993554	0.440574	0.664701	1	579	tags=31%, list=17%, signal=37%
GOBP_CYTOSKELETON_DEPENDENT_CYTOKINESIS	26	-0.194325	-0.99298	0.451537	0.665196	1	2611	tags=96%, list=75%, signal=389%
GOCC_PEPTIDASE_COMPLEX	29	-0.184908	-0.992635	0.437086	0.665234	1	1930	tags=79%, list=56%, signal=178%
GOBP_PEPTIDYL_PROLINE_MODIFICATION	19	-0.21575	-0.991335	0.452381	0.667012	1	2472	tags=95%, list=71%, signal=330%
GOMF_KINASE_INHIBITOR_ACTIVITY	25	-0.196788	-0.987519	0.442661	0.673443	1	52	tags=12%, list=2%, signal=12%
HP_ABNORMAL_INSULIN_LEVEL	28	-0.181008	-0.985284	0.464208	0.67695	1	2491	tags=93%, list=72%, signal=329%
GOBP_REGULATION_OF_GENE_EXPRESSION_EPIGENETIC	38	-0.164854	-0.985075	0.450122	0.676781	1	1610	tags=71%, list=47%, signal=131%
GOBP_LEUKOCYTE_APOPTOTIC_PROCESS	19	-0.211547	-0.984973	0.429612	0.676421	1	41	tags=11%, list=1%, signal=11%
GOBP_ADAPTIVE_IMMUNE_RESPONSE	59	-0.140689	-0.984892	0.443325	0.676006	1	1048	tags=42%, list=30%, signal=60%
GOBP_POSITIVE_REGULATION_OF_GROWTH	50	-0.150286	-0.984176	0.471939	0.676673	1	611	tags=24%, list=18%, signal=29%
HP_ABNORMAL_FINGER_PHALANX_MORPHOLOGY	139	-0.103839	-0.984133	0.493507	0.676183	1	713	tags=26%, list=21%, signal=31%
HP_ABNORMALITY_OF_THE_OUTER_EAR	263	-0.0917463	-0.983733	0.466192	0.676332	1	2319	tags=78%, list=67%, signal=219%
GOBP_NEGATIVE_REGULATION_OF_MOLECULAR_FUNCTION	242	-0.0923124	-0.98372	0.495017	0.675786	1	68	tags=5%, list=2%, signal=5%
GOBP_NUCLEOSIDE_DIPHOSPHATE_METABOLIC_PROCESS	31	-0.175189	-0.982822	0.449761	0.676916	1	146	tags=13%, list=4%, signal=13%
GOCC_CYCLIN_DEPENDENT_PROTEIN_KINASE_HOLOENZYME_COMPLEX	17	-0.231176	-0.982543	0.443975	0.676843	1	1593	tags=71%, list=46%, signal=130%
HP_FEEDING_DIFFICULTIES	240	-0.09071	-0.980613	0.501754	0.67981	1	2419	tags=81%, list=70%, signal=250%
GOBP_ESTABLISHMENT_OF_CELL_POLARITY	35	-0.165848	-0.979087	0.478873	0.682033	1	957	tags=37%, list=28%, signal=51%
GOBP_POSITIVE_REGULATION_OF_PROTEIN_KINASE_B_SIGNALING	23	-0.19644	-0.978472	0.449761	0.682572	1	150	tags=17%, list=4%, signal=18%
HP_NASAL_SPEECH	19	-0.220285	-0.978428	0.467742	0.682081	1	2703	tags=100%, list=78%, signal=455%
HP_ABNORMALITY_OF_THE_ANUS	49	-0.148407	-0.973653	0.460465	0.690156	1	1450	tags=55%, list=42%, signal=94%
GOBP_POSITIVE_REGULATION_OF_G1_S_TRANSITION_OF_MITOTIC_CELL_CYCLE	17	-0.227963	-0.972833	0.473799	0.691052	1	1846	tags=82%, list=53%, signal=176%
GOBP_CARDIAC_MUSCLE_TISSUE_DEVELOPMENT	32	-0.181601	-0.972101	0.482517	0.691882	1	895	tags=41%, list=26%, signal=54%
GOMF_STRUCTURAL_CONSTITUENT_OF_CYTOSKELETON	20	-0.203802	-0.971904	0.450855	0.691683	1	655	tags=35%, list=19%, signal=43%
GOBP_ORGANIC_ANION_TRANSPORT	66	-0.132623	-0.971812	0.475196	0.691296	1	540	tags=24%, list=16%, signal=28%
GOBP_SENSORY_ORGAN_MORPHOGENESIS	39	-0.160809	-0.970732	0.447942	0.692734	1	516	tags=26%, list=15%, signal=30%
GOBP_CD4_POSITIVE_ALPHA_BETA_T_CELL_ACTIVATION	16	-0.221196	-0.970582	0.468182	0.692419	1	698	tags=44%, list=20%, signal=55%
HP_ABNORMAL_HEART_VALVE_MORPHOLOGY	72	-0.128544	-0.97056	0.525301	0.691892	1	890	tags=36%, list=26%, signal=48%
HP_DECREASED_HEAD_CIRCUMFERENCE	323	-0.0869906	-0.969218	0.536885	0.693753	1	2482	tags=82%, list=72%, signal=264%
GOBP_NUCLEOSIDE_MONOPHOSPHATE_METABOLIC_PROCESS	27	-0.185666	-0.969201	0.482222	0.693206	1	2031	tags=81%, list=59%, signal=196%
GOBP_MYELOID_CELL_HOMEOSTASIS	30	-0.179737	-0.968291	0.477376	0.694305	1	486	tags=27%, list=14%, signal=31%
HP_IRREGULAR_HYPERPIGMENTATION	59	-0.136863	-0.967913	0.501319	0.694445	1	2142	tags=78%, list=62%, signal=201%
GOBP_SMOOTHENED_SIGNALING_PATHWAY	27	-0.185775	-0.967758	0.463636	0.694171	1	722	tags=33%, list=21%, signal=42%
GOBP_NUCLEAR_MEMBRANE_ORGANIZATION	15	-0.235533	-0.966333	0.486667	0.696147	1	2144	tags=87%, list=62%, signal=227%
GOCC_ENDOPLASMIC_RETICULUM_PROTEIN_CONTAINING_COMPLEX	33	-0.169427	-0.965847	0.474388	0.696452	1	1577	tags=61%, list=46%, signal=110%
GOMF_AMINO_ACID_TRANSMEMBRANE_TRANSPORTER_ACTIVITY	23	-0.19489	-0.965691	0.485194	0.696156	1	912	tags=43%, list=26%, signal=59%
GOBP_POSITIVE_REGULATION_OF_CELL_CYCLE_G1_S_PHASE_TRANSITION	20	-0.207812	-0.965496	0.494357	0.695916	1	1867	tags=80%, list=54%, signal=173%
GOBP_PURINE_NUCLEOSIDE_MONOPHOSPHATE_METABOLIC_PROCESS	18	-0.22307	-0.964803	0.496583	0.696596	1	2031	tags=83%, list=59%, signal=201%
HP_LISSENCEPHALY	39	-0.155387	-0.962783	0.477477	0.699568	1	2318	tags=85%, list=67%, signal=253%
GOBP_POSITIVE_REGULATION_OF_DEVELOPMENTAL_GROWTH	28	-0.182774	-0.96227	0.487059	0.699988	1	306	tags=18%, list=9%, signal=19%
GOBP_INTRACELLULAR_TRANSPORT	357	-0.0819319	-0.962043	0.524193	0.699805	1	2533	tags=84%, list=73%, signal=280%
GOBP_FOCAL_ADHESION_ASSEMBLY	17	-0.2236	-0.961373	0.47191	0.70044	1	242	tags=24%, list=7%, signal=25%
GOCC_PROTEIN_ACETYLTRANSFERASE_COMPLEX	26	-0.187332	-0.960875	0.479303	0.70079	1	2152	tags=88%, list=62%, signal=232%
HP_ABNORMALITY_OF_LOWER_LIP	42	-0.154412	-0.960781	0.501177	0.700376	1	374	tags=19%, list=11%, signal=21%
GOBP_DNA_PACKAGING	65	-0.130476	-0.960333	0.501235	0.700597	1	1569	tags=63%, list=45%, signal=113%
GOMF_METHYLATED_HISTONE_BINDING	19	-0.213281	-0.959115	0.477679	0.702218	1	2260	tags=89%, list=65%, signal=257%
HP_DEEPLY_SET_EYE	44	-0.152003	-0.958396	0.478873	0.702911	1	2002	tags=75%, list=58%, signal=176%
GOBP_PROTEIN_TARGETING_TO_MITOCHONDRION	25	-0.192994	-0.958128	0.471963	0.702825	1	2531	tags=96%, list=73%, signal=355%
HP_ABNORMALLY_FOLDED_HELIX	17	-0.215646	-0.957233	0.505618	0.703996	1	491	tags=29%, list=14%, signal=34%
GOBP_POSITIVE_REGULATION_OF_PROTEOLYSIS	77	-0.122894	-0.956135	0.518135	0.705419	1	162	tags=9%, list=5%, signal=9%
HP_CONE_SHAPED_EPIPHYSIS	20	-0.206922	-0.95583	0.48337	0.705388	1	341	tags=25%, list=10%, signal=28%
GOMF_MICROTUBULE_MOTOR_ACTIVITY	15	-0.23164	-0.955435	0.484988	0.70554	1	2663	tags=100%, list=77%, signal=432%
HP_ABNORMAL_CIRCULATING_DICARBOXYLIC_ACID_CONCENTRATION	19	-0.215317	-0.95482	0.495614	0.706054	1	491	tags=26%, list=14%, signal=30%
GOMF_PROTEIN_TYROSINE_PHOSPHATASE_ACTIVITY	22	-0.200078	-0.954659	0.466819	0.705779	1	318	tags=18%, list=9%, signal=20%
GOBP_MYELOID_LEUKOCYTE_MEDIATED_IMMUNITY	18	-0.218416	-0.954467	0.494253	0.705564	1	863	tags=44%, list=25%, signal=59%
HP_ABNORMAL_LYMPHOCYTE_MORPHOLOGY	38	-0.157961	-0.953449	0.510345	0.706832	1	867	tags=37%, list=25%, signal=49%
HP_PUBERTY_AND_GONADAL_DISORDERS	139	-0.103478	-0.95307	0.491803	0.706947	1	414	tags=16%, list=12%, signal=17%
HP_HYPERTELORISM	176	-0.096912	-0.951788	0.536585	0.708626	1	641	tags=23%, list=19%, signal=27%
HP_ABNORMALITY_OF_MOUTH_SIZE	91	-0.11757	-0.951573	0.534946	0.708443	1	2226	tags=78%, list=64%, signal=213%
HP_ABNORMALITY_OF_THE_PERIORBITAL_REGION	51	-0.143364	-0.950743	0.495098	0.709374	1	1377	tags=53%, list=40%, signal=87%
HP_ABNORMALITY_OF_THE_TESTIS_SIZE	38	-0.158173	-0.950703	0.517677	0.708871	1	178	tags=13%, list=5%, signal=14%
GOBP_NEGATIVE_REGULATION_OF_VASCULATURE_DEVELOPMENT	16	-0.228995	-0.950024	0.503185	0.70948	1	156	tags=19%, list=5%, signal=20%
HP_SLANTING_OF_THE_PALPEBRAL_FISSURE	157	-0.0970668	-0.949873	0.511628	0.709177	1	1923	tags=67%, list=56%, signal=144%
GOBP_DENDRITE_MORPHOGENESIS	21	-0.201739	-0.949671	0.503386	0.708984	1	2413	tags=90%, list=70%, signal=297%
HP_DECREASED_FERTILITY_IN_MALES	26	-0.181782	-0.94879	0.504673	0.709981	1	1573	tags=65%, list=45%, signal=119%
HP_ABNORMALITY_OF_THE_ULNA	40	-0.155592	-0.947884	0.502488	0.71107	1	1440	tags=55%, list=42%, signal=93%
HP_ABNORMAL_PALATE_MORPHOLOGY	214	-0.0923218	-0.94678	0.56229	0.712602	1	754	tags=26%, list=22%, signal=31%
GOBP_PEPTIDYL_TYROSINE_DEPHOSPHORYLATION	22	-0.200078	-0.946622	0.484706	0.712312	1	318	tags=18%, list=9%, signal=20%
GOBP_POSITIVE_REGULATION_OF_RESPONSE_TO_DNA_DAMAGE_STIMULUS	33	-0.163125	-0.946524	0.481308	0.711921	1	1394	tags=58%, list=40%, signal=96%
GOBP_PROTEASOMAL_PROTEIN_CATABOLIC_PROCESS	132	-0.10467	-0.946301	0.541209	0.71179	1	1955	tags=67%, list=57%, signal=149%
HP_ABNORMALITY_OF_THE_URETER	78	-0.126329	-0.945608	0.534146	0.712472	1	1387	tags=50%, list=40%, signal=82%
HP_ABNORMALITY_OF_TOE	151	-0.101231	-0.944563	0.565826	0.713694	1	444	tags=17%, list=13%, signal=19%
HP_COLOR_VISION_DEFECT	15	-0.238326	-0.943744	0.494457	0.714626	1	37	tags=13%, list=1%, signal=13%
HP_GASTROINTESTINAL_CARCINOMA	16	-0.224047	-0.943444	0.485714	0.714599	1	1234	tags=56%, list=36%, signal=87%
GOMF_DEOXYRIBONUCLEASE_ACTIVITY	17	-0.218428	-0.942938	0.534247	0.714927	1	1456	tags=65%, list=42%, signal=111%
HP_POSTERIOR_EMBRYOTOXON	16	-0.219183	-0.942764	0.50783	0.714659	1	224	tags=19%, list=6%, signal=20%
GOBP_MITOTIC_G2_M_TRANSITION_CHECKPOINT	21	-0.200581	-0.942523	0.486486	0.714551	1	978	tags=48%, list=28%, signal=66%
HP_ABNORMAL_SACRUM_MORPHOLOGY	27	-0.182209	-0.940819	0.461883	0.716968	1	1057	tags=48%, list=31%, signal=69%
GOCC_P_BODY	21	-0.196977	-0.940309	0.515351	0.717284	1	1066	tags=48%, list=31%, signal=68%
GOMF_CYSTEINE_TYPE_ENDOPEPTIDASE_ACTIVITY	25	-0.178366	-0.939952	0.482301	0.717364	1	1115	tags=48%, list=32%, signal=70%
GOBP_T_CELL_MEDIATED_IMMUNITY	17	-0.216422	-0.939555	0.517162	0.717552	1	352	tags=29%, list=10%, signal=33%
GOBP_REGULATION_OF_NUCLEOTIDE_METABOLIC_PROCESS	18	-0.209261	-0.938181	0.504505	0.719508	1	199	tags=17%, list=6%, signal=18%
HP_X_LINKED_RECESSIVE_INHERITANCE	27	-0.176528	-0.936372	0.517482	0.722228	1	2573	tags=93%, list=74%, signal=358%
HP_GLIOSIS	22	-0.19529	-0.936221	0.508121	0.721918	1	2262	tags=86%, list=65%, signal=248%
HP_MACULAR_DEGENERATION	15	-0.221886	-0.936196	0.528785	0.721383	1	2408	tags=93%, list=70%, signal=306%
HP_EARLY_ONSET_OF_SEXUAL_MATURATION	37	-0.158013	-0.935639	0.514706	0.721814	1	262	tags=14%, list=8%, signal=14%
GOBP_REGULATION_OF_HORMONE_SECRETION	32	-0.166556	-0.932774	0.516432	0.726394	1	622	tags=28%, list=18%, signal=34%
GOBP_AGING	80	-0.121937	-0.931404	0.536585	0.728255	1	254	tags=11%, list=7%, signal=12%
GOBP_NEURAL_TUBE_DEVELOPMENT	34	-0.15998	-0.930639	0.505855	0.729089	1	209	tags=15%, list=6%, signal=15%
GOMF_PROTEIN_SERINE_THREONINE_PHOSPHATASE_ACTIVITY	21	-0.203364	-0.929671	0.524211	0.730277	1	29	tags=10%, list=1%, signal=10%
HP_ABNORMALITY_OF_MALAR_BONES	51	-0.142417	-0.929288	0.561881	0.730376	1	2213	tags=80%, list=64%, signal=220%
HP_ABNORMAL_CIRCULATING_HORMONE_CONCENTRATION	95	-0.111816	-0.928462	0.562005	0.731226	1	368	tags=15%, list=11%, signal=16%
HP_SKIN_DIMPLE	20	-0.196973	-0.928002	0.490153	0.731524	1	1548	tags=65%, list=45%, signal=117%
HP_OVARIAN_NEOPLASM	20	-0.203112	-0.927365	0.511261	0.732074	1	1234	tags=55%, list=36%, signal=85%
GOBP_POSITIVE_REGULATION_OF_LEUKOCYTE_MIGRATION	21	-0.192904	-0.925608	0.526066	0.734662	1	364	tags=24%, list=11%, signal=26%
HP_REDUNDANT_SKIN	26	-0.177905	-0.925349	0.492063	0.734525	1	374	tags=23%, list=11%, signal=26%
HP_RENAL_AGENESIS	40	-0.151814	-0.92406	0.536471	0.736285	1	280	tags=15%, list=8%, signal=16%
HP_ABNORMAL_GRANULOCYTE_COUNT	49	-0.139369	-0.923486	0.550251	0.736726	1	2454	tags=88%, list=71%, signal=298%
HP_APLASIA_HYPOPLASIA_AFFECTING_BONES_OF_THE_AXIAL_SKELETON	197	-0.0895994	-0.921305	0.611487	0.740087	1	793	tags=27%, list=23%, signal=33%
GOBP_NIK_NF_KAPPAB_SIGNALING	23	-0.188895	-0.919562	0.535147	0.742756	1	150	tags=9%, list=4%, signal=9%
HP_ABNORMAL_CONJUGATE_EYE_MOVEMENT	199	-0.0916308	-0.919526	0.635484	0.742242	1	2047	tags=70%, list=59%, signal=161%
GOBP_REGULATION_OF_B_CELL_MEDIATED_IMMUNITY	15	-0.227245	-0.918973	0.527594	0.742655	1	1394	tags=60%, list=40%, signal=100%
HP_ABNORMALITY_OF_THE_CLITORIS	24	-0.182342	-0.918132	0.524444	0.743584	1	1486	tags=58%, list=43%, signal=102%
HP_ABNORMAL_BRAINSTEM_MORPHOLOGY	57	-0.130372	-0.917521	0.551724	0.744108	1	766	tags=30%, list=22%, signal=38%
GOMF_IDENTICAL_PROTEIN_BINDING	441	-0.07476	-0.915832	0.625	0.746506	1	316	tags=11%, list=9%, signal=11%
GOBP_MODIFICATION_DEPENDENT_MACROMOLECULE_CATABOLIC_PROCESS	171	-0.094763	-0.912986	0.638436	0.75108	1	2190	tags=74%, list=63%, signal=192%
HP_APLASIA_HYPOPLASIA_INVOLVING_THE_SKELETON	250	-0.0850824	-0.912505	0.593525	0.751304	1	641	tags=22%, list=19%, signal=25%
GOMF_ADENYL_NUCLEOTIDE_BINDING	393	-0.0767857	-0.911531	0.642857	0.752414	1	1886	tags=63%, list=55%, signal=123%
HP_ABNORMAL_FINGERNAIL_MORPHOLOGY	34	-0.159837	-0.910975	0.587156	0.75278	1	890	tags=38%, list=26%, signal=51%
GOBP_DEFENSE_RESPONSE_TO_SYMBIONT	48	-0.135196	-0.909851	0.580488	0.754299	1	1734	tags=63%, list=50%, signal=124%
HP_CNS_HYPOMYELINATION	18	-0.2054	-0.909543	0.517401	0.754246	1	2521	tags=94%, list=73%, signal=346%
GOBP_TISSUE_REMODELING	27	-0.170343	-0.908813	0.529018	0.754981	1	617	tags=33%, list=18%, signal=40%
HP_ABSENT_TOE	17	-0.214358	-0.907923	0.556818	0.755947	1	414	tags=29%, list=12%, signal=33%
GOBP_CELLULAR_RESPONSE_TO_HORMONE_STIMULUS	141	-0.0972883	-0.907512	0.611594	0.756086	1	85	tags=6%, list=2%, signal=6%
HP_ABNORMAL_CEREBRAL_ARTERY_MORPHOLOGY	18	-0.205271	-0.907284	0.557604	0.755914	1	1134	tags=56%, list=33%, signal=82%
HP_POSTNATAL_GROWTH_RETARDATION	44	-0.146854	-0.906668	0.561151	0.756393	1	2555	tags=91%, list=74%, signal=343%
GOBP_REGULATION_OF_SYNAPSE_STRUCTURE_OR_ACTIVITY	22	-0.192998	-0.90481	0.570455	0.759138	1	301	tags=23%, list=9%, signal=25%
GOBP_PROTEIN_AUTOUBIQUITINATION	17	-0.206961	-0.903175	0.560538	0.761322	1	2153	tags=88%, list=62%, signal=232%
GOCC_SARCOPLASM	15	-0.218138	-0.902548	0.555799	0.761849	1	130	tags=20%, list=4%, signal=21%
HP_WIDE_NOSE	26	-0.175985	-0.90249	0.555556	0.761366	1	2226	tags=85%, list=64%, signal=235%
HP_ABNORMALITIES_OF_PLACENTA_OR_UMBILICAL_CORD	20	-0.197845	-0.901974	0.561822	0.761751	1	157	tags=15%, list=5%, signal=16%
HP_ABNORMAL_EXTERNAL_GENITALIA	244	-0.0838137	-0.901844	0.611842	0.761374	1	652	tags=21%, list=19%, signal=24%
GOBP_PYRUVATE_METABOLIC_PROCESS	24	-0.178826	-0.901633	0.562642	0.761179	1	137	tags=13%, list=4%, signal=13%
HP_ABNORMAL_CIRCULATING_ALBUMIN_CONCENTRATION	20	-0.192238	-0.900553	0.558296	0.762539	1	2027	tags=80%, list=59%, signal=192%
HP_ABNORMAL_CIRCULATING_PROTEINOGENIC_AMINO_ACID_CONCENTRATION	21	-0.192357	-0.899975	0.558952	0.762937	1	310	tags=19%, list=9%, signal=21%
HP_ANEMIA_OF_INADEQUATE_PRODUCTION	47	-0.135319	-0.899845	0.601542	0.762583	1	1560	tags=60%, list=45%, signal=107%
HP_FUNCTIONAL_ABNORMALITY_OF_THE_MIDDLE_EAR	63	-0.125673	-0.899428	0.610127	0.762756	1	2809	tags=95%, list=81%, signal=497%
GOMF_TRANSCRIPTION_COREPRESSOR_ACTIVITY	43	-0.1455	-0.898999	0.563275	0.762958	1	1827	tags=70%, list=53%, signal=146%
HP_GASTROINTESTINAL_OBSTRUCTION	21	-0.191997	-0.898891	0.552809	0.762579	1	589	tags=33%, list=17%, signal=40%
HP_HYPERCHOLESTEROLEMIA	16	-0.213853	-0.898255	0.565909	0.76311	1	444	tags=25%, list=13%, signal=29%
HP_HYPERTRICHOSIS	68	-0.121444	-0.896156	0.589499	0.766283	1	2502	tags=87%, list=72%, signal=307%
GOMF_GTPASE_ACTIVATOR_ACTIVITY	45	-0.14261	-0.896008	0.569652	0.765957	1	253	tags=13%, list=7%, signal=14%
HP_DECREASED_TESTICULAR_SIZE	30	-0.16798	-0.894608	0.580796	0.767772	1	178	tags=13%, list=5%, signal=14%
GOBP_ORGANONITROGEN_COMPOUND_BIOSYNTHETIC_PROCESS	377	-0.0774324	-0.892802	0.706612	0.770422	1	199	tags=7%, list=6%, signal=7%
HP_ABNORMALITY_OF_THE_HYPOTHALAMUS_PITUITARY_AXIS	93	-0.10918	-0.892336	0.617816	0.770643	1	713	tags=26%, list=21%, signal=32%
HP_ABNORMALITY_OF_THE_PHALANGES_OF_THE_TOES	26	-0.176317	-0.89233	0.566292	0.770062	1	1548	tags=62%, list=45%, signal=111%
HP_SPASTIC_PARAPARESIS	15	-0.221194	-0.89203	0.556503	0.769965	1	576	tags=33%, list=17%, signal=40%
GOBP_POSITIVE_REGULATION_OF_LEUKOCYTE_CHEMOTAXIS	16	-0.212923	-0.890695	0.551422	0.771815	1	364	tags=25%, list=11%, signal=28%
GOBP_RESPONSE_TO_COLD	16	-0.206394	-0.890107	0.594595	0.772308	1	735	tags=31%, list=21%, signal=39%
HP_ABNORMAL_RECTUM_MORPHOLOGY	28	-0.166783	-0.890072	0.535308	0.771771	1	2068	tags=79%, list=60%, signal=194%
GOBP_RESPONSE_TO_ESTRADIOL	27	-0.169683	-0.88611	0.560365	0.778159	1	212	tags=11%, list=6%, signal=12%
GOBP_NEGATIVE_REGULATION_OF_SECRETION	18	-0.197365	-0.885022	0.589928	0.779524	1	62	tags=11%, list=2%, signal=11%
HP_ABNORMALITY_OF_HEPATOBILIARY_SYSTEM_PHYSIOLOGY	55	-0.127738	-0.882655	0.587805	0.783104	1	2277	tags=82%, list=66%, signal=235%
HP_GRAY_MATTER_HETEROTOPIA	24	-0.177898	-0.880685	0.563246	0.786065	1	2272	tags=88%, list=66%, signal=253%
HP_APLASIA_HYPOPLASIA_AFFECTING_THE_EYE	96	-0.108234	-0.880026	0.641667	0.786669	1	1387	tags=49%, list=40%, signal=79%
HP_ABNORMALITY_OF_THE_PALPEBRAL_FISSURES	185	-0.0883945	-0.879706	0.655172	0.786639	1	1907	tags=65%, list=55%, signal=138%
HP_ABNORMALITY_OF_THE_NASAL_DORSUM	59	-0.127071	-0.879458	0.609694	0.786489	1	2452	tags=86%, list=71%, signal=292%
HP_ABNORMALITY_OF_CIRCULATING_FIBRINOGEN	15	-0.214026	-0.879254	0.571429	0.786267	1	2431	tags=93%, list=70%, signal=312%
HP_ABNORMAL_LARYNX_MORPHOLOGY	23	-0.177948	-0.878976	0.596027	0.786161	1	2633	tags=96%, list=76%, signal=398%
HP_ABNORMALITY_OF_CORNEAL_SIZE	32	-0.159796	-0.878487	0.593886	0.786459	1	224	tags=16%, list=6%, signal=17%
GOMF_N_ACETYLTRANSFERASE_ACTIVITY	18	-0.199511	-0.87671	0.6082	0.78904	1	1197	tags=56%, list=35%, signal=84%
HP_HIGH_PALATE	144	-0.0920441	-0.874214	0.666667	0.792891	1	754	tags=27%, list=22%, signal=33%
GOBP_CELL_SUBSTRATE_JUNCTION_ORGANIZATION	20	-0.186026	-0.872852	0.565217	0.794682	1	242	tags=20%, list=7%, signal=21%
HP_THORACIC_AORTIC_ANEURYSM	27	-0.171856	-0.87107	0.604027	0.797137	1	890	tags=41%, list=26%, signal=54%
HP_SHORT_PHILTRUM	43	-0.139848	-0.870042	0.631961	0.798304	1	2375	tags=86%, list=69%, signal=271%
GOBP_PEPTIDYL_THREONINE_MODIFICATION	32	-0.153437	-0.869979	0.57907	0.797823	1	957	tags=38%, list=28%, signal=51%
HP_HYPODONTIA	42	-0.137552	-0.869406	0.603406	0.79821	1	890	tags=36%, list=26%, signal=47%
GOBP_REGULATION_OF_GROWTH	127	-0.0962429	-0.868471	0.622159	0.799191	1	453	tags=16%, list=13%, signal=17%
HP_EXTERNAL_GENITAL_HYPOPLASIA	124	-0.096792	-0.86694	0.659517	0.80128	1	890	tags=30%, list=26%, signal=39%
GOBP_ESTABLISHMENT_OF_PROTEIN_LOCALIZATION_TO_ENDOPLASMIC_RETICULUM	16	-0.205863	-0.865877	0.584475	0.80259	1	1831	tags=75%, list=53%, signal=159%
GOBP_POSITIVE_REGULATION_OF_PLASMA_MEMBRANE_BOUNDED_CELL_PROJECTION_ASSEMBLY	20	-0.188098	-0.865465	0.623094	0.802684	1	1111	tags=50%, list=32%, signal=73%
HP_DEVIATION_OF_THE_HALLUX	21	-0.185228	-0.865208	0.598194	0.802536	1	1734	tags=71%, list=50%, signal=142%
HP_UPPER_LIMB_UNDERGROWTH	35	-0.147272	-0.863326	0.618182	0.805121	1	1605	tags=60%, list=46%, signal=111%
HP_PERIORBITAL_EDEMA	21	-0.183585	-0.859731	0.62	0.810747	1	1377	tags=57%, list=40%, signal=94%
HP_CRANIOSYNOSTOSIS	37	-0.148316	-0.859488	0.628571	0.810544	1	2079	tags=78%, list=60%, signal=194%
GOBP_ORGANIC_CYCLIC_COMPOUND_CATABOLIC_PROCESS	133	-0.0900507	-0.857641	0.650456	0.813188	1	1929	tags=68%, list=56%, signal=147%
HP_PREMATURELY_AGED_APPEARANCE	32	-0.154521	-0.857125	0.605505	0.813511	1	2074	tags=78%, list=60%, signal=193%
HP_ABNORMAL_GLIAL_CELL_MORPHOLOGY	39	-0.142286	-0.85678	0.623501	0.813513	1	2041	tags=74%, list=59%, signal=179%
HP_FLEXION_CONTRACTURE_OF_DIGIT	67	-0.115102	-0.856074	0.640957	0.814186	1	92	tags=7%, list=3%, signal=8%
GOBP_MONOSACCHARIDE_BIOSYNTHETIC_PROCESS	30	-0.15759	-0.855814	0.637584	0.814033	1	47	tags=7%, list=1%, signal=7%
HP_ABNORMALITY_OF_THE_NASAL_ALAE	136	-0.0922804	-0.855698	0.675214	0.813634	1	2816	tags=93%, list=81%, signal=478%
GOBP_ERYTHROCYTE_HOMEOSTASIS	25	-0.169921	-0.855657	0.621429	0.813099	1	486	tags=28%, list=14%, signal=32%
GOBP_REGULATION_OF_CELL_JUNCTION_ASSEMBLY	28	-0.161792	-0.853842	0.628297	0.81568	1	258	tags=18%, list=7%, signal=19%
HP_ABNORMAL_BILIARY_TRACT_MORPHOLOGY	20	-0.18383	-0.853662	0.612903	0.815369	1	2633	tags=95%, list=76%, signal=395%
GOBP_VIRAL_GENOME_REPLICATION	22	-0.176469	-0.85273	0.637339	0.816367	1	2146	tags=82%, list=62%, signal=214%
HP_ABNORMALITY_OF_THE_EXTERNAL_NOSE	190	-0.0867129	-0.852273	0.67359	0.816554	1	2491	tags=83%, list=72%, signal=279%
GOBP_INTRACELLULAR_PROTEIN_TRANSPORT	208	-0.0809952	-0.851091	0.746528	0.817913	1	2531	tags=85%, list=73%, signal=296%
GOMF_KINASE_REGULATOR_ACTIVITY	54	-0.123451	-0.850662	0.640103	0.818047	1	835	tags=31%, list=24%, signal=41%
GOBP_MITOCHONDRIAL_RESPIRATORY_CHAIN_COMPLEX_ASSEMBLY	16	-0.202332	-0.850591	0.615741	0.817563	1	2062	tags=81%, list=60%, signal=200%
HP_ABNORMAL_HAND_MORPHOLOGY	86	-0.107178	-0.849131	0.660326	0.8195	1	89	tags=6%, list=3%, signal=6%
GOMF_HISTONE_DEACETYLASE_BINDING	26	-0.163588	-0.849053	0.626168	0.819019	1	1251	tags=50%, list=36%, signal=78%
HP_DOWN_SLOPING_SHOULDERS	21	-0.177966	-0.847874	0.614108	0.820407	1	1605	tags=62%, list=46%, signal=115%
HP_SEVERE_GLOBAL_DEVELOPMENTAL_DELAY	44	-0.134245	-0.845554	0.651551	0.823725	1	2637	tags=91%, list=76%, signal=377%
HP_LOW_ANTERIOR_HAIRLINE	26	-0.166294	-0.844815	0.607889	0.824407	1	2454	tags=88%, list=71%, signal=302%
GOBP_PROTEIN_ACYLATION	62	-0.116754	-0.844435	0.639423	0.824446	1	1790	tags=66%, list=52%, signal=135%
GOBP_PROTEIN_AUTOPHOSPHORYLATION	47	-0.127732	-0.844109	0.63029	0.824431	1	114	tags=9%, list=3%, signal=9%
HP_ABNORMAL_CIRCULATING_AMINO_ACID_CONCENTRATION	34	-0.140322	-0.8434	0.596659	0.825052	1	188	tags=12%, list=5%, signal=12%
HP_AORTIC_ANEURYSM	38	-0.13839	-0.84309	0.612613	0.824958	1	890	tags=37%, list=26%, signal=49%
GOBP_ESTABLISHMENT_OF_ORGANELLE_LOCALIZATION	101	-0.0996609	-0.842783	0.68593	0.824865	1	2611	tags=88%, list=75%, signal=349%
GOMF_CHROMATIN_DNA_BINDING	20	-0.182489	-0.841413	0.654102	0.826635	1	1608	tags=65%, list=46%, signal=121%
HP_ABNORMALITY_OF_THE_AMNIOTIC_FLUID	85	-0.106341	-0.840849	0.693182	0.826995	1	785	tags=29%, list=23%, signal=37%
HP_APLASIA_HYPOPLASIA_OF_FINGERS	72	-0.11168	-0.840678	0.638961	0.826667	1	412	tags=17%, list=12%, signal=19%
HP_CRYPTORCHIDISM	168	-0.0851553	-0.839965	0.713415	0.827243	1	793	tags=26%, list=23%, signal=32%
HP_HEPATOCELLULAR_CARCINOMA	16	-0.200269	-0.839747	0.637168	0.827042	1	2499	tags=94%, list=72%, signal=336%
HP_PATENT_DUCTUS_ARTERIOSUS	81	-0.109419	-0.838105	0.687664	0.829134	1	2124	tags=74%, list=61%, signal=187%
HP_RENAL_CELL_CARCINOMA	23	-0.169839	-0.837749	0.641084	0.829136	1	2693	tags=96%, list=78%, signal=429%
GOBP_REGULATION_OF_INTRINSIC_APOPTOTIC_SIGNALING_PATHWAY	44	-0.132149	-0.834164	0.649746	0.834575	1	316	tags=16%, list=9%, signal=17%
HP_PAPILLEDEMA	16	-0.195484	-0.833773	0.633027	0.834619	1	412	tags=25%, list=12%, signal=28%
HP_LEUKODYSTROPHY	23	-0.170671	-0.833427	0.64	0.83461	1	2062	tags=78%, list=60%, signal=192%
HP_AMBIGUOUS_GENITALIA	27	-0.155643	-0.832827	0.634783	0.834982	1	982	tags=41%, list=28%, signal=56%
HP_APLASTIC_HYPOPLASTIC_TOENAIL	28	-0.156381	-0.832726	0.626667	0.834536	1	890	tags=39%, list=26%, signal=52%
GOMF_N_ACYLTRANSFERASE_ACTIVITY	24	-0.162748	-0.832104	0.668132	0.835006	1	1197	tags=50%, list=35%, signal=76%
HP_ABNORMALITY_OF_CORNEAL_THICKNESS	22	-0.176191	-0.831305	0.635762	0.835722	1	365	tags=23%, list=11%, signal=25%
GOBP_POSITIVE_REGULATION_OF_PROTEIN_SECRETION	16	-0.190647	-0.831032	0.669584	0.835561	1	364	tags=25%, list=11%, signal=28%
GOBP_HISTONE_H4_ACETYLATION	20	-0.177785	-0.830952	0.647982	0.8351	1	2381	tags=90%, list=69%, signal=287%
GOBP_CELLULAR_AMINO_ACID_METABOLIC_PROCESS	72	-0.109944	-0.828311	0.701754	0.838938	1	225	tags=11%, list=7%, signal=12%
HP_ABNORMAL_TESTIS_MORPHOLOGY	208	-0.0782185	-0.828037	0.70948	0.838797	1	2515	tags=83%, list=73%, signal=286%
HP_APLASIA_HYPOPLASIA_OF_THE_ULNA	25	-0.16335	-0.826792	0.643836	0.840307	1	1528	tags=60%, list=44%, signal=107%
HP_ORAL_CLEFT	130	-0.0906415	-0.826198	0.710526	0.840682	1	675	tags=23%, list=20%, signal=28%
HP_ABNORMAL_AORTIC_MORPHOLOGY	84	-0.103936	-0.825835	0.701571	0.840718	1	2222	tags=77%, list=64%, signal=211%
GOBP_REGULATION_OF_IMMUNE_RESPONSE	128	-0.0908239	-0.824636	0.733894	0.842106	1	439	tags=16%, list=13%, signal=17%
GOMF_CYTOSKELETAL_MOTOR_ACTIVITY	22	-0.172462	-0.8246	0.646799	0.84156	1	2679	tags=95%, list=77%, signal=420%
HP_ABNORMAL_URETER_MORPHOLOGY	38	-0.137636	-0.824419	0.683603	0.841255	1	1657	tags=61%, list=48%, signal=115%
HP_MELANOMA	17	-0.18916	-0.824296	0.65	0.84084	1	2148	tags=82%, list=62%, signal=216%
HP_ABNORMAL_AGGRESSIVE_IMPULSIVE_OR_VIOLENT_BEHAVIOR	74	-0.110516	-0.824176	0.69697	0.84046	1	2413	tags=82%, list=70%, signal=267%
GOBP_RESPONSE_TO_ALKALOID	17	-0.187949	-0.822663	0.662162	0.842383	1	498	tags=29%, list=14%, signal=34%
HP_ASCITES	22	-0.16981	-0.822595	0.664384	0.841879	1	722	tags=36%, list=21%, signal=46%
HP_RECURRENT_FRACTURES	27	-0.156842	-0.822555	0.643991	0.841331	1	155	tags=11%, list=4%, signal=12%
HP_OLIGOHYDRAMNIOS	43	-0.127669	-0.822094	0.671395	0.841497	1	785	tags=33%, list=23%, signal=42%
GOBP_INTRINSIC_APOPTOTIC_SIGNALING_PATHWAY_IN_RESPONSE_TO_DNA_DAMAGE	29	-0.152393	-0.82191	0.672986	0.841192	1	242	tags=14%, list=7%, signal=15%
HP_OPTIC_DISC_PALLOR	31	-0.148555	-0.821691	0.673563	0.840981	1	2340	tags=84%, list=68%, signal=257%
GOBP_NEGATIVE_REGULATION_OF_CELL_GROWTH	34	-0.146588	-0.821238	0.655172	0.841114	1	351	tags=21%, list=10%, signal=23%
HP_ABNORMAL_LOCATION_OF_EARS	175	-0.0836325	-0.820539	0.759036	0.841682	1	2319	tags=78%, list=67%, signal=225%
HP_APLASIA_HYPOPLASIA_AFFECTING_THE_ANTERIOR_SEGMENT_OF_THE_EYE	37	-0.137061	-0.82005	0.678322	0.841913	1	947	tags=38%, list=27%, signal=52%
HP_CACHEXIA	19	-0.176843	-0.818012	0.635492	0.844728	1	972	tags=42%, list=28%, signal=58%
HP_ABNORMALITY_OF_THE_MAXILLA	26	-0.16134	-0.817548	0.661435	0.844938	1	1057	tags=46%, list=31%, signal=66%
GOBP_REGULATION_OF_INTRACELLULAR_TRANSPORT	84	-0.102258	-0.816841	0.730458	0.845523	1	2467	tags=85%, list=71%, signal=287%
GOBP_REGULATION_OF_LEUKOCYTE_CHEMOTAXIS	20	-0.177885	-0.815877	0.655319	0.846518	1	884	tags=40%, list=26%, signal=53%
HP_AGENESIS_OF_CORPUS_CALLOSUM	71	-0.10614	-0.81574	0.676923	0.846151	1	2461	tags=85%, list=71%, signal=287%
GOBP_GENE_SILENCING_BY_RNA	32	-0.142167	-0.815334	0.660099	0.846182	1	1960	tags=72%, list=57%, signal=164%
HP_NEOPLASM_OF_THE_STOMACH	25	-0.163772	-0.815002	0.678959	0.846105	1	2557	tags=92%, list=74%, signal=350%
GOMF_OXIDOREDUCTASE_ACTIVITY_ACTING_ON_A_SULFUR_GROUP_OF_DONORS	17	-0.184636	-0.81491	0.686099	0.845663	1	1760	tags=76%, list=51%, signal=155%
HP_ABNORMALITY_OF_SKELETAL_MATURATION	90	-0.100774	-0.814629	0.718833	0.845518	1	754	tags=27%, list=22%, signal=33%
HP_ASTIGMATISM	42	-0.125854	-0.813823	0.678487	0.846229	1	754	tags=31%, list=22%, signal=39%
HP_ABNORMALITY_OF_REPRODUCTIVE_SYSTEM_PHYSIOLOGY	163	-0.0828104	-0.81337	0.719355	0.846333	1	368	tags=13%, list=11%, signal=14%
HP_HYPOPLASIA_OF_TEETH	19	-0.171873	-0.813098	0.697917	0.846202	1	2079	tags=84%, list=60%, signal=210%
HP_NARROW_MOUTH	54	-0.119127	-0.812995	0.670588	0.845755	1	1635	tags=59%, list=47%, signal=111%
HP_HYPOGONADOTROPIC_HYPOGONADISM	34	-0.145541	-0.812556	0.7	0.84591	1	368	tags=18%, list=11%, signal=20%
HP_DOWNSLANTED_PALPEBRAL_FISSURES	94	-0.0994413	-0.812417	0.692935	0.845548	1	548	tags=22%, list=16%, signal=26%
HP_HYPOPIGMENTATION_OF_THE_SKIN	38	-0.140767	-0.812244	0.660131	0.845233	1	2068	tags=76%, list=60%, signal=188%
HP_ABNORMAL_ACTIVITY_OF_MITOCHONDRIAL_RESPIRATORY_CHAIN	26	-0.15511	-0.810296	0.690367	0.847778	1	2062	tags=77%, list=60%, signal=189%
HP_PLANTAR_HYPERKERATOSIS	22	-0.167877	-0.810108	0.694382	0.847493	1	915	tags=41%, list=26%, signal=55%
HP_ABNORMALITY_OF_MOUTH_SHAPE	38	-0.133942	-0.810044	0.675355	0.847007	1	2024	tags=74%, list=58%, signal=176%
HP_CLEFT_SOFT_PALATE	35	-0.139107	-0.809461	0.688995	0.847339	1	2587	tags=91%, list=75%, signal=359%
GOBP_REGULATION_OF_PROTEASOMAL_PROTEIN_CATABOLIC_PROCESS	46	-0.124128	-0.806291	0.675676	0.851762	1	1920	tags=70%, list=55%, signal=154%
GOBP_REGULATION_OF_VIRAL_GENOME_REPLICATION	16	-0.190148	-0.804774	0.685897	0.853551	1	1492	tags=63%, list=43%, signal=109%
HP_GENERALIZED_HYPOTONIA	226	-0.0744842	-0.804735	0.770833	0.853009	1	3153	tags=99%, list=91%, signal=1039%
HP_MACRODONTIA	15	-0.196455	-0.802283	0.649682	0.856301	1	2213	tags=87%, list=64%, signal=239%
HP_SPASTIC_TETRAPLEGIA	25	-0.158096	-0.801571	0.698297	0.856837	1	2318	tags=84%, list=67%, signal=253%
HP_POLYMICROGYRIA	53	-0.117734	-0.801268	0.730047	0.856715	1	2419	tags=85%, list=70%, signal=278%
HP_ABNORMAL_AORTIC_VALVE_CUSP_MORPHOLOGY	22	-0.164521	-0.800593	0.689278	0.857165	1	890	tags=41%, list=26%, signal=55%
HP_PTOSIS	128	-0.0895253	-0.800063	0.762712	0.857416	1	262	tags=11%, list=8%, signal=11%
HP_ABNORMALITY_OF_THE_PERITONEUM	19	-0.177372	-0.799007	0.681515	0.85851	1	1345	tags=53%, list=39%, signal=86%
GOBP_RESPONSE_TO_UV	41	-0.125058	-0.796283	0.701671	0.862397	1	1167	tags=46%, list=34%, signal=69%
HP_ABNORMAL_PATELLA_MORPHOLOGY	22	-0.165343	-0.795209	0.711712	0.863481	1	2520	tags=91%, list=73%, signal=332%
GOBP_RESPONSE_TO_VIRUS	65	-0.113489	-0.795025	0.706767	0.863161	1	246	tags=12%, list=7%, signal=13%
HP_GENERALIZED_AMYOTROPHY	15	-0.192937	-0.794489	0.725941	0.863401	1	578	tags=33%, list=17%, signal=40%
HP_HYPSARRHYTHMIA	35	-0.13206	-0.79184	0.666667	0.866992	1	491	tags=20%, list=14%, signal=23%
HP_ABNORMALITY_OF_THE_5TH_TOE	21	-0.168324	-0.790753	0.699052	0.868131	1	2491	tags=90%, list=72%, signal=321%
HP_ABNORMALITY_OF_THE_SPINAL_CORD	78	-0.100993	-0.789662	0.739612	0.869176	1	2375	tags=83%, list=69%, signal=260%
HP_ABNORMAL_MYELINATION	131	-0.0868967	-0.789386	0.78628	0.868993	1	2125	tags=73%, list=61%, signal=181%
HP_PROGRESSIVE_NIGHT_BLINDNESS	18	-0.174565	-0.788757	0.72967	0.869396	1	2641	tags=94%, list=76%, signal=397%
HP_ABNORMAL_MALE_REPRODUCTIVE_SYSTEM_PHYSIOLOGY	64	-0.108645	-0.78807	0.73297	0.869865	1	947	tags=34%, list=27%, signal=46%
GOBP_CELL_DEATH_IN_RESPONSE_TO_OXIDATIVE_STRESS	21	-0.164573	-0.785976	0.715536	0.872485	1	772	tags=33%, list=22%, signal=43%
HP_GINGIVAL_OVERGROWTH	27	-0.149962	-0.784489	0.718681	0.874184	1	2792	tags=96%, list=81%, signal=495%
HP_NEOPLASM_OF_THE_GENITOURINARY_TRACT	52	-0.117042	-0.782914	0.738386	0.875985	1	2557	tags=88%, list=74%, signal=334%
HP_HIP_DYSPLASIA	40	-0.1281	-0.781457	0.708738	0.877606	1	412	tags=20%, list=12%, signal=22%
GOBP_CELLULAR_RESPONSE_TO_ABIOTIC_STIMULUS	88	-0.0975238	-0.780843	0.730114	0.877941	1	3	tags=1%, list=0%, signal=1%
HP_KINETIC_TREMOR	26	-0.154131	-0.779872	0.696471	0.878785	1	2180	tags=81%, list=63%, signal=217%
HP_HYPERPIGMENTATION_OF_THE_SKIN	75	-0.103898	-0.779641	0.719677	0.878535	1	947	tags=33%, list=27%, signal=45%
HP_ABSENT_SEPTUM_PELLUCIDUM	28	-0.148593	-0.778916	0.741259	0.879046	1	2419	tags=89%, list=70%, signal=294%
HP_SHORT_DIGIT	114	-0.0880122	-0.778289	0.793388	0.879369	1	423	tags=16%, list=12%, signal=17%
GOBP_REGULATION_OF_PROTEIN_BINDING	42	-0.123201	-0.777	0.730392	0.880693	1	2151	tags=76%, list=62%, signal=199%
HP_RECURRENT_URINARY_TRACT_INFECTIONS	48	-0.118374	-0.776728	0.763547	0.880491	1	1573	tags=58%, list=45%, signal=105%
HP_PLAGIOCEPHALY	19	-0.171639	-0.774847	0.689342	0.882671	1	2088	tags=79%, list=60%, signal=198%
HP_CHILDHOOD_ONSET	30	-0.141752	-0.774435	0.735294	0.882665	1	2064	tags=77%, list=60%, signal=188%
HP_RECURRENT_OTITIS_MEDIA	19	-0.169557	-0.77277	0.749482	0.884585	1	2098	tags=79%, list=61%, signal=199%
HP_LEUKOENCEPHALOPATHY	50	-0.114143	-0.772226	0.773723	0.884852	1	754	tags=30%, list=22%, signal=38%
HP_ANENCEPHALY	18	-0.175835	-0.769806	0.731707	0.887913	1	576	tags=28%, list=17%, signal=33%
HP_ECLABION	29	-0.143389	-0.766981	0.706697	0.891483	1	890	tags=34%, list=26%, signal=46%
HP_INFANTILE_SPASMS	23	-0.153573	-0.766581	0.714286	0.89146	1	970	tags=39%, list=28%, signal=54%
GOMF_RIBONUCLEOTIDE_BINDING	452	-0.0616165	-0.76579	0.916318	0.892016	1	1904	tags=63%, list=55%, signal=121%
HP_ABNORMAL_THUMB_MORPHOLOGY	84	-0.0970035	-0.765688	0.770574	0.891574	1	1702	tags=60%, list=49%, signal=114%
GOMF_G_PROTEIN_COUPLED_RECEPTOR_BINDING	27	-0.149773	-0.76555	0.72973	0.891175	1	1344	tags=52%, list=39%, signal=84%
GOCC_INTERCELLULAR_BRIDGE	19	-0.167974	-0.765018	0.713318	0.891369	1	2883	tags=100%, list=83%, signal=596%
GOBP_ORGANELLE_LOCALIZATION	130	-0.083809	-0.76339	0.792169	0.893282	1	2611	tags=87%, list=75%, signal=341%
HP_ABNORMALITY_OF_THE_PULMONARY_ARTERY	27	-0.144597	-0.762969	0.742222	0.893299	1	1185	tags=44%, list=34%, signal=67%
HP_AORTIC_REGURGITATION	19	-0.165213	-0.762776	0.739229	0.89295	1	936	tags=42%, list=27%, signal=57%
GOBP_CARBOHYDRATE_DERIVATIVE_BIOSYNTHETIC_PROCESS	141	-0.0810995	-0.762594	0.815385	0.892599	1	146	tags=4%, list=4%, signal=4%
HP_ABNORMALITY_OF_THE_UPPER_ARM	16	-0.181253	-0.762519	0.713402	0.892073	1	584	tags=31%, list=17%, signal=37%
GOBP_PROTEIN_COMPLEX_OLIGOMERIZATION	63	-0.106985	-0.761489	0.741026	0.893015	1	579	tags=22%, list=17%, signal=26%
GOBP_MACROMOLECULE_CATABOLIC_PROCESS	323	-0.0673873	-0.761261	0.873984	0.892736	1	1955	tags=65%, list=57%, signal=135%
HP_MALE_INFERTILITY	15	-0.184992	-0.758899	0.741379	0.895567	1	589	tags=33%, list=17%, signal=40%
HP_TELANGIECTASIA_OF_THE_SKIN	16	-0.184088	-0.758794	0.742529	0.895121	1	2827	tags=100%, list=82%, signal=544%
GOBP_REGULATION_OF_CELL_MORPHOGENESIS_INVOLVED_IN_DIFFERENTIATION	20	-0.163283	-0.758591	0.761194	0.894773	1	884	tags=35%, list=26%, signal=47%
GOMF_PROTEIN_N_TERMINUS_BINDING	20	-0.162441	-0.757551	0.751708	0.895702	1	2599	tags=95%, list=75%, signal=380%
HP_URINARY_TRACT_NEOPLASM	38	-0.126304	-0.757219	0.734066	0.895556	1	1234	tags=45%, list=36%, signal=69%
HP_VENTRICULOMEGALY	154	-0.0781335	-0.75582	0.813665	0.896958	1	2430	tags=82%, list=70%, signal=265%
GOCC_ENVELOPE	297	-0.0675944	-0.755029	0.878136	0.897528	1	2144	tags=70%, list=62%, signal=169%
HP_NEPHROPATHY	25	-0.145932	-0.754839	0.738562	0.89721	1	641	tags=28%, list=19%, signal=34%
GOBP_POSITIVE_REGULATION_OF_PROTEIN_ACETYLATION	15	-0.182522	-0.754281	0.758389	0.897395	1	89	tags=13%, list=3%, signal=14%
GOMF_NUCLEAR_RECEPTOR_COACTIVATOR_ACTIVITY	19	-0.166945	-0.753614	0.737374	0.897791	1	2124	tags=84%, list=61%, signal=217%
GOBP_BLASTOCYST_DEVELOPMENT	28	-0.143203	-0.752836	0.76	0.898344	1	1225	tags=50%, list=35%, signal=77%
HP_ABNORMAL_HAIR_QUANTITY	178	-0.077458	-0.752667	0.827119	0.897981	1	412	tags=15%, list=12%, signal=16%
GOBP_POSITIVE_REGULATION_OF_CYSTEINE_TYPE_ENDOPEPTIDASE_ACTIVITY	32	-0.137221	-0.750368	0.775556	0.900612	1	162	tags=13%, list=5%, signal=13%
GOCC_POLYMERIC_CYTOSKELETAL_FIBER	130	-0.0816168	-0.750325	0.798271	0.900075	1	2033	tags=71%, list=59%, signal=165%
HP_ABNORMALITY_OF_THE_DIENCEPHALON	30	-0.13822	-0.750181	0.738499	0.89969	1	37	tags=7%, list=1%, signal=7%
HP_RETINAL_ATROPHY	26	-0.144928	-0.749903	0.754967	0.899468	1	2641	tags=92%, list=76%, signal=387%
GOMF_PROTEIN_DOMAIN_SPECIFIC_BINDING	133	-0.0819957	-0.749763	0.831832	0.899037	1	2054	tags=69%, list=59%, signal=164%
HP_FACIAL_EDEMA	23	-0.150281	-0.749506	0.742317	0.898791	1	1725	tags=65%, list=50%, signal=129%
HP_MILD_GLOBAL_DEVELOPMENTAL_DELAY	17	-0.1702	-0.748645	0.752212	0.899401	1	2875	tags=100%, list=83%, signal=589%
HP_ABNORMAL_THROMBOSIS	26	-0.144434	-0.74857	0.754425	0.898922	1	1223	tags=50%, list=35%, signal=77%
GOBP_REGULATION_OF_MONONUCLEAR_CELL_MIGRATION	17	-0.171279	-0.748302	0.747826	0.898703	1	119	tags=12%, list=3%, signal=12%
HP_HIGH_PITCHED_VOICE	17	-0.172252	-0.74737	0.749455	0.899415	1	341	tags=24%, list=10%, signal=26%
HP_STOMATITIS	15	-0.178229	-0.746806	0.760171	0.899606	1	2847	tags=100%, list=82%, signal=562%
HP_HYPERPITUITARISM	25	-0.144532	-0.746802	0.761682	0.899009	1	652	tags=28%, list=19%, signal=34%
HP_ABNORMALITY_OF_THE_PITUITARY_GLAND	78	-0.0973697	-0.74678	0.790323	0.898435	1	699	tags=24%, list=20%, signal=30%
HP_MALABSORPTION	49	-0.111697	-0.746531	0.765151	0.898163	1	3080	tags=100%, list=89%, signal=898%
HP_ABNORMAL_NIPPLE_MORPHOLOGY	43	-0.115629	-0.746397	0.763855	0.897765	1	243	tags=12%, list=7%, signal=12%
HP_HYPOPLASIA_OF_THE_BRAINSTEM	18	-0.170235	-0.744892	0.76298	0.89928	1	2407	tags=89%, list=70%, signal=291%
HP_ABNORMALITY_OF_THE_PINNA	170	-0.075998	-0.744684	0.85241	0.89897	1	652	tags=22%, list=19%, signal=26%
GOBP_NEGATIVE_REGULATION_OF_KINASE_ACTIVITY	56	-0.108609	-0.743344	0.764858	0.900246	1	68	tags=7%, list=2%, signal=7%
HP_BROAD_FOREHEAD	30	-0.132249	-0.741007	0.760965	0.902945	1	2480	tags=87%, list=72%, signal=303%
HP_POOR_SUCK	19	-0.162561	-0.740425	0.774118	0.903196	1	2024	tags=79%, list=58%, signal=189%
HP_ABNORMAL_PERIPHERAL_MYELINATION	27	-0.141567	-0.740183	0.766667	0.902908	1	2975	tags=100%, list=86%, signal=708%
GOBP_REGULATION_OF_ATP_METABOLIC_PROCESS	20	-0.155886	-0.738837	0.7951	0.904182	1	137	tags=10%, list=4%, signal=10%
GOCC_AZUROPHIL_GRANULE_LUMEN	30	-0.138038	-0.736282	0.724215	0.907161	1	2645	tags=93%, list=76%, signal=393%
GOBP_CELLULAR_AMINO_ACID_BIOSYNTHETIC_PROCESS	20	-0.161484	-0.734319	0.768879	0.909172	1	80	tags=10%, list=2%, signal=10%
HP_APLASIA_HYPOPLASIA_OF_TOE	27	-0.143023	-0.733039	0.772829	0.910362	1	414	tags=22%, list=12%, signal=25%
HP_APLASIA_HYPOPLASIA_OF_THE_EXTREMITIES	149	-0.0758607	-0.732976	0.845029	0.909854	1	423	tags=15%, list=12%, signal=16%
GOBP_ERAD_PATHWAY	35	-0.124541	-0.731749	0.761905	0.910937	1	2905	tags=97%, list=84%, signal=599%
HP_ABNORMAL_CIRCULATING_CARBOXYLIC_ACID_CONCENTRATION	50	-0.11173	-0.731579	0.787472	0.910538	1	3080	tags=100%, list=89%, signal=897%
HP_ABNORMALITY_OF_FEMALE_EXTERNAL_GENITALIA	36	-0.123969	-0.730227	0.808612	0.911701	1	940	tags=33%, list=27%, signal=45%
GOBP_REGULATION_OF_CIRCADIAN_RHYTHM	37	-0.121666	-0.729738	0.785877	0.911772	1	121	tags=8%, list=3%, signal=8%
GOBP_POSITIVE_REGULATION_OF_ORGANELLE_ASSEMBLY	24	-0.146391	-0.728293	0.744344	0.913202	1	2958	tags=100%, list=85%, signal=684%
HP_HYPERREFLEXIA	182	-0.0742053	-0.727592	0.870091	0.91356	1	2204	tags=74%, list=64%, signal=192%
HP_HYPOPLASTIC_TOENAILS	20	-0.160712	-0.727124	0.778509	0.913615	1	890	tags=40%, list=26%, signal=54%
GOBP_NUCLEOBASE_METABOLIC_PROCESS	15	-0.179134	-0.72565	0.803879	0.914994	1	1567	tags=67%, list=45%, signal=121%
HP_ABNORMAL_MORPHOLOGY_OF_THE_GREAT_VESSELS	139	-0.0790496	-0.724994	0.840841	0.915314	1	722	tags=24%, list=21%, signal=30%
HP_DELAYED_MYELINATION	59	-0.102536	-0.723874	0.787179	0.916266	1	157	tags=8%, list=5%, signal=9%
GOBP_ESTABLISHMENT_OR_MAINTENANCE_OF_CELL_POLARITY	46	-0.11346	-0.72373	0.785542	0.91587	1	993	tags=35%, list=29%, signal=48%
HP_DEEP_PHILTRUM	15	-0.171102	-0.722735	0.78481	0.916642	1	2024	tags=80%, list=58%, signal=192%
HP_POLYHYDRAMNIOS	46	-0.1117	-0.722415	0.808962	0.916476	1	897	tags=33%, list=26%, signal=43%
GOBP_VITAMIN_METABOLIC_PROCESS	31	-0.128822	-0.720807	0.786638	0.918041	1	1113	tags=42%, list=32%, signal=61%
HP_ACCELERATED_SKELETAL_MATURATION	15	-0.170123	-0.72076	0.795402	0.917494	1	15	tags=7%, list=0%, signal=7%
GOBP_REGULATION_OF_CYSTEINE_TYPE_ENDOPEPTIDASE_ACTIVITY	48	-0.109488	-0.719382	0.817757	0.918677	1	228	tags=13%, list=7%, signal=13%
HP_INTESTINAL_POLYP	19	-0.158094	-0.718567	0.787554	0.919165	1	1327	tags=53%, list=38%, signal=85%
HP_CIRRHOSIS	41	-0.117152	-0.71741	0.814458	0.920081	1	1126	tags=39%, list=33%, signal=57%
GOBP_BLOOD_VESSEL_ENDOTHELIAL_CELL_MIGRATION	20	-0.155285	-0.717311	0.807407	0.91962	1	617	tags=30%, list=18%, signal=36%
GOBP_POSITIVE_REGULATION_OF_INTRACELLULAR_TRANSPORT	47	-0.113835	-0.717169	0.849765	0.919196	1	2187	tags=79%, list=63%, signal=211%
GOBP_POSITIVE_REGULATION_OF_CELL_GROWTH	34	-0.126733	-0.715941	0.799544	0.92018	1	705	tags=26%, list=20%, signal=33%
GOBP_CELLULAR_AMIDE_METABOLIC_PROCESS	265	-0.0647631	-0.715802	0.89726	0.919762	1	1964	tags=65%, list=57%, signal=139%
HP_TAPERED_FINGER	24	-0.145375	-0.715085	0.810044	0.920117	1	354	tags=21%, list=10%, signal=23%
HP_ABNORMAL_SHOULDER_MORPHOLOGY	27	-0.134959	-0.71494	0.803383	0.919707	1	1605	tags=59%, list=46%, signal=110%
GOBP_NEGATIVE_REGULATION_OF_ORGANELLE_ORGANIZATION	93	-0.0876651	-0.714214	0.806971	0.920032	1	1608	tags=56%, list=46%, signal=102%
HP_HYPOGONADISM	94	-0.085889	-0.712286	0.849604	0.921973	1	368	tags=14%, list=11%, signal=15%
HP_CONGESTIVE_HEART_FAILURE	40	-0.114035	-0.711835	0.825688	0.921948	1	3071	tags=100%, list=89%, signal=879%
HP_OSTEOPOROSIS	62	-0.100601	-0.710472	0.833333	0.923083	1	929	tags=32%, list=27%, signal=43%
HP_ABNORMAL_CNS_MYELINATION	73	-0.0917414	-0.709501	0.821429	0.923718	1	2083	tags=73%, list=60%, signal=179%
HP_LACTIC_ACIDOSIS	46	-0.111692	-0.704986	0.807963	0.928849	1	2982	tags=98%, list=86%, signal=699%
HP_ABNORMAL_MYELOID_LEUKOCYTE_MORPHOLOGY	68	-0.0934363	-0.703816	0.812987	0.929674	1	2454	tags=84%, list=71%, signal=283%
HP_SCARRING	30	-0.127886	-0.702143	0.826087	0.931145	1	1262	tags=47%, list=36%, signal=73%
HP_ABNORMAL_CORNEAL_EPITHELIUM_MORPHOLOGY	19	-0.156782	-0.701389	0.784017	0.931453	1	589	tags=26%, list=17%, signal=32%
HP_VERTEBRAL_SEGMENTATION_DEFECT	24	-0.141463	-0.701213	0.793182	0.931085	1	890	tags=38%, list=26%, signal=50%
GOBP_POSITIVE_REGULATION_OF_CANONICAL_WNT_SIGNALING_PATHWAY	21	-0.143049	-0.700599	0.841986	0.931273	1	1963	tags=76%, list=57%, signal=175%
HP_BIFID_UVULA	31	-0.124824	-0.700157	0.804749	0.931205	1	2587	tags=90%, list=75%, signal=355%
GOBP_PIGMENT_METABOLIC_PROCESS	17	-0.159636	-0.699734	0.818574	0.931138	1	1567	tags=59%, list=45%, signal=107%
HP_ABNORMALITY_OF_THE_PHILTRUM	134	-0.0748499	-0.699683	0.878613	0.930609	1	2375	tags=80%, list=69%, signal=245%
HP_ANOPHTHALMIA	17	-0.159866	-0.698505	0.846325	0.93153	1	2313	tags=88%, list=67%, signal=265%
GOBP_POSITIVE_REGULATION_OF_PROTEOLYSIS_INVOLVED_IN_CELLULAR_PROTEIN_CATABOLIC_PROCESS	25	-0.138258	-0.698091	0.803204	0.931416	1	1103	tags=40%, list=32%, signal=58%
HP_ABNORMAL_TONGUE_MORPHOLOGY	63	-0.0957292	-0.697191	0.836842	0.931914	1	2486	tags=84%, list=72%, signal=293%
GOBP_NEGATIVE_REGULATION_OF_INTRINSIC_APOPTOTIC_SIGNALING_PATHWAY	27	-0.134867	-0.695074	0.786543	0.933947	1	316	tags=19%, list=9%, signal=20%
HP_SYNOSTOSIS_INVOLVING_BONES_OF_THE_UPPER_LIMBS	19	-0.150729	-0.69485	0.813901	0.933607	1	1436	tags=58%, list=42%, signal=98%
HP_APLASIA_HYPOPLASIA_OF_THE_NAILS	52	-0.101556	-0.694554	0.819512	0.933329	1	2079	tags=73%, list=60%, signal=180%
GOBP_MYELOID_LEUKOCYTE_MIGRATION	22	-0.146091	-0.693412	0.81401	0.9341	1	228	tags=14%, list=7%, signal=15%
HP_COARCTATION_OF_AORTA	23	-0.13824	-0.69339	0.811236	0.933526	1	2557	tags=91%, list=74%, signal=348%
HP_ATTENTION_DEFICIT_HYPERACTIVITY_DISORDER	71	-0.0921048	-0.692715	0.825065	0.933755	1	1951	tags=69%, list=56%, signal=155%
GOMF_NUCLEOBASE_CONTAINING_COMPOUND_TRANSMEMBRANE_TRANSPORTER_ACTIVITY	16	-0.163129	-0.691261	0.818792	0.934883	1	77	tags=13%, list=2%, signal=13%
GOBP_DENDRITE_DEVELOPMENT	35	-0.119625	-0.690102	0.834112	0.935715	1	2321	tags=83%, list=67%, signal=249%
HP_NEOPLASM_OF_THE_PITUITARY_GLAND	19	-0.151343	-0.688598	0.823266	0.936906	1	2693	tags=95%, list=78%, signal=425%
HP_DRY_SKIN	26	-0.133862	-0.688235	0.814249	0.936714	1	1244	tags=50%, list=36%, signal=77%
HP_NASOGASTRIC_TUBE_FEEDING	17	-0.156505	-0.686122	0.847875	0.93862	1	2419	tags=88%, list=70%, signal=292%
HP_FEVER	73	-0.0911072	-0.684483	0.846348	0.940017	1	3088	tags=99%, list=89%, signal=898%
GOCC_MIDBODY	72	-0.0894595	-0.683684	0.845178	0.940397	1	2872	tags=94%, list=83%, signal=544%
GOCC_ENDOPLASMIC_RETICULUM_GOLGI_INTERMEDIATE_COMPARTMENT	39	-0.11285	-0.68303	0.85023	0.940599	1	7	tags=3%, list=0%, signal=3%
HP_VASCULAR_DILATATION	53	-0.0995547	-0.680985	0.823944	0.942392	1	890	tags=32%, list=26%, signal=43%
HP_ABNORMAL_TALUS_MORPHOLOGY	21	-0.146309	-0.680675	0.823395	0.942106	1	2407	tags=86%, list=70%, signal=280%
GOBP_PROTEIN_HOMOOLIGOMERIZATION	48	-0.105324	-0.679065	0.845433	0.943408	1	543	tags=21%, list=16%, signal=24%
HP_ABNORMAL_CEREBRAL_CORTEX_MORPHOLOGY	178	-0.0678733	-0.678118	0.923323	0.943932	1	2134	tags=70%, list=62%, signal=174%
GOBP_CELL_AGING	38	-0.113172	-0.677397	0.834532	0.944162	1	31	tags=5%, list=1%, signal=5%
HP_CHRONIC_CONSTIPATION	16	-0.159321	-0.677278	0.83105	0.943686	1	515	tags=25%, list=15%, signal=29%
HP_FUNCTIONAL_ABNORMALITY_OF_THE_INNER_EAR	197	-0.0653492	-0.676717	0.923077	0.943745	1	354	tags=13%, list=10%, signal=14%
HP_ABNORMALITY_OF_THE_THYROID_GLAND	104	-0.0796174	-0.675351	0.866667	0.944714	1	2918	tags=94%, list=84%, signal=583%
HP_ABNORMAL_VENTRICULAR_SEPTUM_MORPHOLOGY	98	-0.0798785	-0.675336	0.874667	0.944129	1	3059	tags=98%, list=88%, signal=821%
GOMF_PHOSPHOPROTEIN_PHOSPHATASE_ACTIVITY	39	-0.112362	-0.674833	0.841981	0.944095	1	29	tags=5%, list=1%, signal=5%
HP_ABNORMAL_CSF_METABOLITE_LEVEL	23	-0.136733	-0.674107	0.843537	0.944321	1	2461	tags=87%, list=71%, signal=299%
HP_THICK_EYEBROW	32	-0.121455	-0.67257	0.855505	0.945435	1	2362	tags=84%, list=68%, signal=263%
GOBP_CELL_RECOGNITION	15	-0.162612	-0.671926	0.863426	0.94553	1	1861	tags=73%, list=54%, signal=158%
HP_APLASIA_HYPOPLASIA_OF_THE_THUMB	30	-0.123778	-0.671613	0.845794	0.945286	1	1528	tags=57%, list=44%, signal=101%
GOBP_REGULATION_OF_CELL_AGING	17	-0.151714	-0.670932	0.853933	0.945457	1	1035	tags=41%, list=30%, signal=58%
GOMF_CARBOHYDRATE_BINDING	38	-0.115507	-0.66986	0.8434	0.946123	1	931	tags=37%, list=27%, signal=50%
HP_ABNORMALITY_OF_VITAMIN_METABOLISM	21	-0.139971	-0.668724	0.842353	0.946846	1	2415	tags=86%, list=70%, signal=282%
HP_JOINT_LAXITY	51	-0.0999905	-0.668396	0.86747	0.946605	1	374	tags=14%, list=11%, signal=15%
HP_ABNORMALITY_OF_THYROID_PHYSIOLOGY	77	-0.0866317	-0.667958	0.866834	0.946488	1	2810	tags=92%, list=81%, signal=480%
GOMF_NUCLEAR_RECEPTOR_BINDING	32	-0.117342	-0.666971	0.863014	0.946926	1	1505	tags=53%, list=43%, signal=93%
GOBP_REGULATION_OF_PROTEIN_ACETYLATION	23	-0.135395	-0.661873	0.866051	0.95188	1	354	tags=17%, list=10%, signal=19%
HP_HYPERACTIVITY	100	-0.0794971	-0.661676	0.904632	0.951481	1	2227	tags=75%, list=64%, signal=204%
HP_LIMB_UNDERGROWTH	62	-0.0949664	-0.661187	0.851562	0.951435	1	2520	tags=85%, list=73%, signal=309%
HP_UPPER_EXTREMITY_JOINT_DISLOCATION	18	-0.145463	-0.660703	0.842451	0.951391	1	588	tags=28%, list=17%, signal=33%
HP_ABNORMALITY_OF_THE_DENTITION	192	-0.0638237	-0.659881	0.898773	0.951703	1	412	tags=14%, list=12%, signal=15%
HP_ABNORMALITY_OF_CORNEAL_STROMA	28	-0.122658	-0.659711	0.868235	0.951291	1	403	tags=18%, list=12%, signal=20%
HP_HYDROCEPHALUS	79	-0.0872297	-0.658328	0.895833	0.952199	1	2809	tags=92%, list=81%, signal=480%
HP_HYDROPS_FETALIS	23	-0.135904	-0.657821	0.877647	0.952131	1	2306	tags=83%, list=67%, signal=246%
HP_ABNORMALITY_OF_THE_PULMONARY_VASCULATURE	35	-0.120207	-0.657559	0.837104	0.951828	1	652	tags=26%, list=19%, signal=31%
GOBP_NEGATIVE_REGULATION_OF_PROTEIN_BINDING	25	-0.130309	-0.655005	0.865342	0.953974	1	2346	tags=84%, list=68%, signal=259%
HP_JOINT_CONTRACTURE_OF_THE_HAND	51	-0.0981143	-0.653898	0.890585	0.954505	1	915	tags=31%, list=26%, signal=42%
GOBP_MITOTIC_DNA_INTEGRITY_CHECKPOINT_SIGNALING	35	-0.114456	-0.65183	0.858612	0.956088	1	1484	tags=54%, list=43%, signal=94%
HP_ABNORMALITY_OF_THE_HALLUX	40	-0.10634	-0.651714	0.865604	0.955608	1	1734	tags=63%, list=50%, signal=124%
HP_UNUSUAL_INFECTION	190	-0.0646012	-0.649919	0.931373	0.956923	1	2945	tags=94%, list=85%, signal=595%
HP_GONADAL_NEOPLASM	29	-0.121051	-0.648336	0.865385	0.957896	1	1015	tags=38%, list=29%, signal=53%
HP_GASTROINTESTINAL_INFLAMMATION	18	-0.143364	-0.646704	0.881549	0.959002	1	2496	tags=89%, list=72%, signal=317%
HP_ABNORMAL_SHAPE_OF_THE_FRONTAL_REGION	85	-0.0807738	-0.645735	0.904509	0.95939	1	2490	tags=84%, list=72%, signal=291%
HP_ABNORMAL_VENOUS_MORPHOLOGY	23	-0.130053	-0.643484	0.862302	0.961048	1	2811	tags=96%, list=81%, signal=507%
HP_OVARIAN_CYST	21	-0.135358	-0.643452	0.902174	0.960484	1	15	tags=5%, list=0%, signal=5%
HP_ABNORMAL_MYOCARDIUM_MORPHOLOGY	120	-0.0697435	-0.642452	0.91716	0.960887	1	3059	tags=97%, list=88%, signal=805%
GOMF_ATPASE_BINDING	19	-0.143707	-0.641654	0.878049	0.961048	1	2737	tags=95%, list=79%, signal=451%
GOBP_INTRACELLULAR_PROTEIN_TRANSMEMBRANE_TRANSPORT	16	-0.150313	-0.640586	0.898383	0.961471	1	524	tags=25%, list=15%, signal=29%
GOMF_LIGASE_ACTIVITY_FORMING_CARBON_NITROGEN_BONDS	19	-0.140287	-0.640507	0.875566	0.960953	1	2202	tags=84%, list=64%, signal=230%
GOBP_FERTILIZATION	20	-0.138394	-0.640401	0.893004	0.96046	1	1941	tags=75%, list=56%, signal=170%
HP_HERNIA	120	-0.0714919	-0.639775	0.901408	0.960488	1	444	tags=16%, list=13%, signal=18%
HP_ABNORMAL_FACIAL_SHAPE	261	-0.059973	-0.639647	0.976667	0.96001	1	2521	tags=81%, list=73%, signal=277%
HP_FEEDING_DIFFICULTIES_IN_INFANCY	130	-0.0685429	-0.637535	0.89911	0.961447	1	2587	tags=85%, list=75%, signal=323%
HP_ABNORMALITY_OF_GLOBE_LOCATION	225	-0.0621556	-0.636488	0.948387	0.961832	1	641	tags=20%, list=19%, signal=23%
GOMF_DIOXYGENASE_ACTIVITY	17	-0.143757	-0.636297	0.911828	0.961424	1	1158	tags=47%, list=33%, signal=70%
HP_ABNORMALITY_OF_PELVIC_GIRDLE_BONE_MORPHOLOGY	119	-0.0714985	-0.635042	0.912651	0.961998	1	2816	tags=91%, list=81%, signal=471%
HP_DEATH_IN_INFANCY	44	-0.0989073	-0.634225	0.895105	0.962164	1	708	tags=25%, list=20%, signal=31%
GOBP_POLYSACCHARIDE_BIOSYNTHETIC_PROCESS	19	-0.13871	-0.633834	0.870824	0.961948	1	722	tags=32%, list=21%, signal=40%
HP_LIMB_JOINT_CONTRACTURE	77	-0.0837555	-0.632398	0.900524	0.962708	1	3059	tags=97%, list=88%, signal=822%
HP_ABNORMALITY_OF_THE_FOREHEAD	240	-0.0587244	-0.632203	0.958477	0.962316	1	2490	tags=80%, list=72%, signal=267%
GOBP_UBIQUITIN_DEPENDENT_ERAD_PATHWAY	29	-0.115767	-0.631649	0.887324	0.962235	1	2905	tags=97%, list=84%, signal=597%
HP_GLAUCOMA	70	-0.0840828	-0.631644	0.9175	0.961641	1	406	tags=16%, list=12%, signal=17%
HP_APLASIA_HYPOPLASIA_INVOLVING_FOREARM_BONES	33	-0.112695	-0.631603	0.884876	0.961084	1	2207	tags=79%, list=64%, signal=215%
HP_WEIGHT_LOSS	77	-0.0807475	-0.629818	0.893939	0.962139	1	884	tags=30%, list=26%, signal=39%
HP_HYPERGONADOTROPIC_HYPOGONADISM	15	-0.152395	-0.627497	0.906977	0.963703	1	2936	tags=100%, list=85%, signal=657%
GOCC_PROTEIN_KINASE_COMPLEX	30	-0.115997	-0.626753	0.910377	0.963824	1	1593	tags=57%, list=46%, signal=104%
HP_ABNORMAL_SOCIAL_BEHAVIOR	33	-0.110526	-0.62382	0.90724	0.965978	1	2183	tags=79%, list=63%, signal=211%
GOBP_RESPONSE_TO_ACTIVITY	15	-0.152986	-0.623517	0.87069	0.965682	1	587	tags=27%, list=17%, signal=32%
GOBP_PEPTIDYL_LYSINE_ACETYLATION	50	-0.0945493	-0.623266	0.915094	0.965315	1	1930	tags=70%, list=56%, signal=156%
HP_ABNORMAL_TRACHEOBRONCHIAL_MORPHOLOGY	59	-0.0899516	-0.622321	0.914286	0.965559	1	964	tags=36%, list=28%, signal=48%
GOBP_POSITIVE_REGULATION_OF_CELL_MORPHOGENESIS_INVOLVED_IN_DIFFERENTIATION	18	-0.139454	-0.620253	0.912162	0.966816	1	2981	tags=100%, list=86%, signal=719%
HP_ABNORMAL_LIP_MORPHOLOGY	217	-0.0604099	-0.619657	0.976821	0.966746	1	2326	tags=76%, list=67%, signal=217%
HP_BROAD_TOE	16	-0.148152	-0.618986	0.899582	0.966751	1	2579	tags=94%, list=75%, signal=366%
GOBP_MONONUCLEAR_CELL_MIGRATION	22	-0.127827	-0.617407	0.889401	0.96761	1	119	tags=9%, list=3%, signal=9%
GOBP_REGULATION_OF_PEPTIDYL_LYSINE_ACETYLATION	20	-0.135126	-0.617367	0.880899	0.967056	1	89	tags=10%, list=3%, signal=10%
HP_NEOPLASM	177	-0.0642667	-0.614181	0.966997	0.969229	1	951	tags=31%, list=27%, signal=41%
HP_ABNORMALITY_OF_THE_CERVICAL_SPINE	85	-0.0792831	-0.61292	0.937173	0.969775	1	2714	tags=89%, list=78%, signal=405%
GOBP_GOLGI_ORGANIZATION	34	-0.108086	-0.612552	0.898876	0.969493	1	50	tags=6%, list=1%, signal=6%
HP_OCULOMOTOR_APRAXIA	22	-0.129004	-0.611632	0.898617	0.969685	1	2631	tags=91%, list=76%, signal=377%
GOBP_PROTEIN_TRANSMEMBRANE_TRANSPORT	18	-0.136054	-0.608585	0.90678	0.971698	1	994	tags=39%, list=29%, signal=54%
HP_ABNORMALITY_OF_THE_CURVATURE_OF_THE_VERTEBRAL_COLUMN	236	-0.0582702	-0.605348	0.970297	0.97377	1	374	tags=13%, list=11%, signal=13%
GOBP_POSITIVE_REGULATION_OF_CELLULAR_PROTEIN_CATABOLIC_PROCESS	33	-0.107884	-0.605347	0.933649	0.973176	1	1134	tags=39%, list=33%, signal=58%
HP_ABNORMAL_ADIPOSE_TISSUE_MORPHOLOGY	48	-0.0922508	-0.604689	0.906091	0.973103	1	576	tags=21%, list=17%, signal=25%
HP_SYNOSTOSIS_OF_JOINTS	32	-0.103796	-0.60187	0.912833	0.974878	1	423	tags=19%, list=12%, signal=21%
GOBP_MITOCHONDRION_ORGANIZATION	110	-0.0694381	-0.601468	0.96124	0.974628	1	1106	tags=35%, list=32%, signal=50%
GOBP_REGULATION_OF_INTRACELLULAR_PROTEIN_TRANSPORT	59	-0.0852078	-0.597516	0.912821	0.977175	1	2567	tags=86%, list=74%, signal=329%
HP_HYPOTELORISM	31	-0.105391	-0.596027	0.932715	0.977729	1	641	tags=26%, list=19%, signal=31%
GOCC_MITOCHONDRION	399	-0.0505894	-0.594203	0.996269	0.978602	1	1054	tags=32%, list=30%, signal=41%
HP_POOR_HEAD_CONTROL	29	-0.109222	-0.593489	0.920746	0.978579	1	651	tags=24%, list=19%, signal=29%
HP_LONG_PALPEBRAL_FISSURE	15	-0.149492	-0.588898	0.921397	0.981544	1	2946	tags=100%, list=85%, signal=670%
HP_DOWNTURNED_CORNERS_OF_MOUTH	18	-0.134064	-0.588345	0.923077	0.981381	1	1960	tags=72%, list=57%, signal=166%
HP_ABNORMALITY_OF_FEMUR_MORPHOLOGY	73	-0.0775899	-0.587013	0.914141	0.981824	1	2876	tags=93%, list=83%, signal=540%
HP_HOARSE_VOICE	18	-0.134515	-0.583896	0.918367	0.983601	1	2998	tags=100%, list=87%, signal=745%
HP_ACUTE_CORONARY_SYNDROME	17	-0.134476	-0.583819	0.922414	0.983075	1	2998	tags=100%, list=87%, signal=745%
HP_PREAURICULAR_SKIN_TAG	17	-0.135428	-0.582192	0.930493	0.983673	1	2222	tags=82%, list=64%, signal=229%
HP_FACIAL_HYPERTRICHOSIS	41	-0.0958973	-0.579704	0.922892	0.984891	1	412	tags=17%, list=12%, signal=19%
GOBP_CELLULAR_RESPONSE_TO_STEROID_HORMONE_STIMULUS	55	-0.083217	-0.579357	0.929648	0.984545	1	85	tags=5%, list=2%, signal=6%
GOBP_ACTIVATION_OF_IMMUNE_RESPONSE	37	-0.100709	-0.579009	0.931442	0.984204	1	1161	tags=43%, list=34%, signal=64%
GOMF_GTPASE_BINDING	70	-0.0760051	-0.576542	0.929095	0.985336	1	2301	tags=77%, list=67%, signal=226%
HP_ABNORMAL_INVOLUNTARY_EYE_MOVEMENTS	223	-0.056002	-0.576425	0.985965	0.984822	1	275	tags=9%, list=8%, signal=10%
HP_CEREBELLAR_MALFORMATION	57	-0.0792495	-0.575402	0.931707	0.984933	1	2318	tags=81%, list=67%, signal=240%
HP_ABNORMAL_CARDIAC_ATRIUM_MORPHOLOGY	103	-0.0675923	-0.575354	0.959785	0.984371	1	1909	tags=63%, list=55%, signal=137%
HP_ABNORMAL_CARDIAC_VENTRICLE_MORPHOLOGY	130	-0.0636358	-0.574554	0.971591	0.984342	1	3071	tags=97%, list=89%, signal=830%
HP_ABNORMAL_CARDIAC_SEPTUM_MORPHOLOGY	156	-0.0586806	-0.571716	0.969325	0.9857	1	3059	tags=96%, list=88%, signal=792%
GOBP_POSITIVE_REGULATION_OF_ORGANELLE_ORGANIZATION	105	-0.0670574	-0.571185	0.956044	0.985447	1	1359	tags=44%, list=39%, signal=70%
HP_PREAXIAL_POLYDACTYLY	16	-0.135872	-0.571117	0.961009	0.984894	1	2001	tags=75%, list=58%, signal=177%
HP_EPILEPTIC_SPASM	47	-0.0929384	-0.569965	0.926714	0.985086	1	970	tags=34%, list=28%, signal=47%
HP_SELF_INJURIOUS_BEHAVIOR	34	-0.0983547	-0.569133	0.948315	0.985045	1	141	tags=9%, list=4%, signal=9%
HP_ABNORMALITY_OF_THE_SMALL_INTESTINE	52	-0.0831715	-0.567796	0.933492	0.985344	1	157	tags=8%, list=5%, signal=8%
HP_ABNORMAL_UPPER_LIMB_BONE_MORPHOLOGY	102	-0.0673829	-0.567207	0.971053	0.985126	1	2816	tags=91%, list=81%, signal=475%
HP_CONSTRICTION_OF_PERIPHERAL_VISUAL_FIELD	21	-0.11893	-0.565759	0.94843	0.985462	1	3052	tags=100%, list=88%, signal=843%
HP_ABNORMALITY_OF_SKIN_PIGMENTATION	102	-0.0680658	-0.564693	0.950413	0.985577	1	915	tags=29%, list=26%, signal=39%
GOBP_REGULATION_OF_PROTEIN_STABILITY	78	-0.0733752	-0.563209	0.960212	0.985909	1	2116	tags=72%, list=61%, signal=181%
HP_TETRAPARESIS	24	-0.1118	-0.56109	0.947598	0.986626	1	1585	tags=58%, list=46%, signal=107%
HP_PARAPARESIS	22	-0.116383	-0.559806	0.945205	0.98685	1	576	tags=23%, list=17%, signal=27%
HP_ABNORMALITY_OF_PRENATAL_DEVELOPMENT_OR_BIRTH	186	-0.0552433	-0.556978	0.98722	0.988033	1	799	tags=26%, list=23%, signal=32%
HP_ABNORMALITY_OF_SUBCUTANEOUS_FAT_TISSUE	16	-0.132509	-0.556029	0.948661	0.98805	1	1950	tags=75%, list=56%, signal=171%
HP_COXA_VALGA	21	-0.118423	-0.555843	0.935698	0.987581	1	2816	tags=95%, list=81%, signal=509%
GOBP_POSITIVE_REGULATION_OF_PROTEIN_CATABOLIC_PROCESS	49	-0.0841396	-0.555433	0.968293	0.987223	1	3174	tags=100%, list=92%, signal=1193%
HP_CONGENITAL_MALFORMATION_OF_THE_GREAT_ARTERIES	105	-0.0667046	-0.553233	0.953425	0.987955	1	226	tags=10%, list=7%, signal=10%
HP_AMBLYOPIA	16	-0.13295	-0.551843	0.962222	0.988152	1	33	tags=6%, list=1%, signal=6%
HP_ABNORMALITY_OF_THE_PLANTAR_SKIN_OF_FOOT	31	-0.0978149	-0.54834	0.948661	0.989609	1	2786	tags=94%, list=81%, signal=476%
HP_ABNORMAL_TENDON_MORPHOLOGY	160	-0.0571535	-0.545415	0.968254	0.990704	1	588	tags=18%, list=17%, signal=21%
HP_PROTRUDING_EAR	40	-0.0888693	-0.544571	0.958716	0.990586	1	1214	tags=43%, list=35%, signal=65%
GOBP_INTRINSIC_APOPTOTIC_SIGNALING_PATHWAY_IN_RESPONSE_TO_OXIDATIVE_STRESS	15	-0.130312	-0.543208	0.947126	0.990754	1	772	tags=33%, list=22%, signal=43%
GOBP_POSITIVE_REGULATION_OF_INTRACELLULAR_PROTEIN_TRANSPORT	39	-0.0914666	-0.541682	0.957041	0.990997	1	2187	tags=77%, list=63%, signal=207%
GOBP_POSITIVE_REGULATION_OF_PROTEIN_LOCALIZATION	105	-0.0631961	-0.540546	0.979769	0.991	1	982	tags=32%, list=28%, signal=44%
HP_IRIS_COLOBOMA	29	-0.0994056	-0.537774	0.965035	0.991884	1	1450	tags=52%, list=42%, signal=88%
HP_ABNORMALITY_OF_THE_BREAST	91	-0.0663153	-0.534138	0.964481	0.993152	1	867	tags=27%, list=25%, signal=36%
GOBP_REGULATION_OF_ESTABLISHMENT_OF_PROTEIN_LOCALIZATION	115	-0.0635487	-0.532503	0.980057	0.993399	1	3143	tags=98%, list=91%, signal=1037%
HP_ENCEPHALOCELE	26	-0.100649	-0.531756	0.958621	0.993157	1	2408	tags=85%, list=70%, signal=276%
HP_ARNOLD_CHIARI_MALFORMATION	18	-0.119428	-0.531689	0.954447	0.992593	1	2313	tags=83%, list=67%, signal=250%
HP_ABNORMALITY_OF_LONG_BONE_MORPHOLOGY	164	-0.053308	-0.53084	0.983051	0.992413	1	2637	tags=85%, list=76%, signal=339%
HP_CONTRACTURES_OF_THE_JOINTS_OF_THE_UPPER_LIMBS	60	-0.0747059	-0.529704	0.968831	0.992385	1	3207	tags=100%, list=93%, signal=1344%
GOMF_PROTEIN_CONTAINING_COMPLEX_BINDING	259	-0.0500447	-0.529557	0.993569	0.991871	1	735	tags=23%, list=21%, signal=27%
HP_GASTROSTOMY_TUBE_FEEDING_IN_INFANCY	33	-0.0916474	-0.528358	0.960094	0.991856	1	2557	tags=88%, list=74%, signal=334%
HP_SHORT_THUMB	24	-0.108278	-0.526622	0.966518	0.992085	1	1528	tags=54%, list=44%, signal=96%
HP_MACROGLOSSIA	28	-0.0998217	-0.52423	0.974771	0.992614	1	15	tags=4%, list=0%, signal=4%
HP_PROGRESSIVE_CEREBELLAR_ATAXIA	26	-0.10134	-0.524017	0.968523	0.992131	1	3113	tags=100%, list=90%, signal=990%
HP_GLUCOSE_INTOLERANCE	93	-0.0624795	-0.523264	0.976127	0.991884	1	368	tags=12%, list=11%, signal=13%
HP_ABNORMALITY_OF_THE_LOWER_URINARY_TRACT	172	-0.0533284	-0.523252	0.972222	0.991305	1	947	tags=30%, list=27%, signal=39%
HP_ABNORMAL_THYROID_MORPHOLOGY	34	-0.0906929	-0.522218	0.971963	0.991192	1	2881	tags=94%, list=83%, signal=557%
HP_DILATION_OF_LATERAL_VENTRICLES	15	-0.127404	-0.517723	0.96882	0.992604	1	370	tags=20%, list=11%, signal=22%
GOBP_REGULATION_OF_DENDRITE_DEVELOPMENT	22	-0.109559	-0.516679	0.968109	0.992458	1	496	tags=23%, list=14%, signal=26%
GOBP_PROTEIN_TETRAMERIZATION	20	-0.111047	-0.513958	0.967672	0.992992	1	3079	tags=100%, list=89%, signal=903%
GOBP_SINGLE_FERTILIZATION	16	-0.121843	-0.513177	0.96468	0.99275	1	1941	tags=75%, list=56%, signal=170%
HP_FULL_CHEEKS	31	-0.0915348	-0.511967	0.974026	0.992656	1	2472	tags=84%, list=71%, signal=291%
HP_MUSCULAR_HYPOTONIA_OF_THE_TRUNK	50	-0.0751438	-0.506559	0.985401	0.994195	1	783	tags=26%, list=23%, signal=33%
GOBP_CEREBRAL_CORTEX_DEVELOPMENT	35	-0.0852033	-0.5039	0.982103	0.994595	1	175	tags=9%, list=5%, signal=9%
HP_ABNORMALITY_OF_EXOCRINE_PANCREAS_PHYSIOLOGY	16	-0.115571	-0.502768	0.979079	0.994429	1	2632	tags=94%, list=76%, signal=390%
GOBP_RESPONSE_TO_OSMOTIC_STRESS	23	-0.104085	-0.502422	0.980973	0.993966	1	670	tags=26%, list=19%, signal=32%
HP_ABNORMALITY_OF_THE_FOREARM	51	-0.0733468	-0.499377	0.975309	0.994501	1	284	tags=12%, list=8%, signal=13%
GOMF_PROTEIN_SERINE_KINASE_ACTIVITY	85	-0.0623838	-0.499128	0.98005	0.994001	1	710	tags=24%, list=21%, signal=29%
HP_ABNORMAL_PHALANGEAL_JOINT_MORPHOLOGY_OF_THE_HAND	41	-0.0788894	-0.497036	0.973105	0.994117	1	51	tags=5%, list=1%, signal=5%
GOBP_INSULIN_RECEPTOR_SIGNALING_PATHWAY	30	-0.0914942	-0.496869	0.974359	0.99359	1	16	tags=3%, list=0%, signal=3%
HP_ESODEVIATION	28	-0.0929233	-0.493135	0.96868	0.994288	1	2326	tags=79%, list=67%, signal=238%
HP_ABNORMAL_NASAL_BRIDGE_MORPHOLOGY	206	-0.0487353	-0.493073	0.993127	0.993727	1	423	tags=13%, list=12%, signal=14%
HP_NEOPLASM_OF_THE_THYROID_GLAND	24	-0.0983397	-0.486196	0.969697	0.995364	1	2589	tags=88%, list=75%, signal=345%
HP_ABNORMAL_FOREARM_BONE_MORPHOLOGY	33	-0.0852143	-0.482968	0.981221	0.995824	1	2661	tags=88%, list=77%, signal=377%
HP_ACTION_TREMOR	44	-0.0761871	-0.482199	0.978365	0.995471	1	2180	tags=73%, list=63%, signal=194%
HP_ENCEPHALOPATHY	58	-0.0679956	-0.480327	0.980198	0.995424	1	2983	tags=95%, list=86%, signal=676%
GOBP_CELLULAR_MACROMOLECULE_LOCALIZATION	398	-0.040278	-0.478349	1	0.995398	1	2520	tags=81%, list=73%, signal=263%
GOBP_POSITIVE_REGULATION_OF_ESTABLISHMENT_OF_PROTEIN_LOCALIZATION	68	-0.065368	-0.47827	0.997468	0.994844	1	3143	tags=99%, list=91%, signal=1054%
HP_MORTALITY_AGING	61	-0.0669725	-0.474679	0.986637	0.995202	1	978	tags=31%, list=28%, signal=43%
HP_ABNORMAL_VASCULAR_MORPHOLOGY	189	-0.0480764	-0.474262	0.990415	0.994742	1	337	tags=11%, list=10%, signal=11%
HP_SHORT_NOSE	63	-0.0664906	-0.471986	0.971223	0.994724	1	2079	tags=70%, list=60%, signal=172%
HP_ABNORMAL_EYELID_MORPHOLOGY	280	-0.0420977	-0.471732	0.996169	0.994213	1	1907	tags=61%, list=55%, signal=125%
GOBP_CYTOSKELETON_ORGANIZATION	305	-0.0410517	-0.468213	0.996	0.99454	1	1364	tags=43%, list=39%, signal=64%
HP_ROUND_FACE	24	-0.0934439	-0.463852	0.989107	0.994981	1	370	tags=17%, list=11%, signal=19%
GOBP_NEGATIVE_REGULATION_OF_CELL_CYCLE_G1_S_PHASE_TRANSITION	24	-0.0899302	-0.461701	0.995699	0.994935	1	3152	tags=100%, list=91%, signal=1116%
GOMF_ACETYLTRANSFERASE_ACTIVITY	26	-0.0878303	-0.446575	0.993151	0.997307	1	1197	tags=42%, list=35%, signal=64%
HP_CHOREOATHETOSIS	16	-0.105944	-0.443343	0.995595	0.997289	1	47	tags=6%, list=1%, signal=6%
HP_HOLOPROSENCEPHALY	18	-0.0966925	-0.432907	0.993348	0.998398	1	897	tags=33%, list=26%, signal=45%
HP_ABNORMAL_ERYTHROCYTE_MORPHOLOGY	150	-0.0448714	-0.419013	0.993976	0.999533	1	2544	tags=82%, list=74%, signal=296%
HP_MULTIFOCAL_EPILEPTIFORM_DISCHARGES	19	-0.0906111	-0.413729	1	0.999472	1	1081	tags=37%, list=31%, signal=53%
HP_ABNORMAL_RENAL_MORPHOLOGY	222	-0.039124	-0.413273	1	0.998923	1	2522	tags=80%, list=73%, signal=277%
HP_ABNORMALITY_OF_THE_CHEEK	53	-0.0581502	-0.385474	0.997584	1	1	2480	tags=81%, list=72%, signal=282%
HP_ABNORMALITY_OF_DIGESTIVE_SYSTEM_MORPHOLOGY	226	-0.0360072	-0.380889	1	0.999924	1	3174	tags=97%, list=92%, signal=1096%
HP_ONSET	285	-0.0318147	-0.345426	1	1	1	724	tags=21%, list=21%, signal=24%
HP_ABNORMAL_CONNECTION_OF_THE_CARDIAC_SEGMENTS	62	-0.0459568	-0.327156	0.997468	0.999886	1	1590	tags=50%, list=46%, signal=91%
