# Supplementary material for: Gene Expression Reprogramming by Citrate Supplementation Reduces HepG2 Cell Migration and Invasion
Source: Int J Mol Sci. 2024 Jun 13;25(12):6509. doi: 10.3390/ijms25126509 (PMC11203947; doi:10.3390/ijms25126509)
Supplement: Supplementary file 1 [file ijms-25-06509-s001.zip › Table S3_GSA positive NES.xlsx]

## Sheet: GSEA
NAME	SIZE	ES	NES	NOM p-val	FDR q-val	FWER p-val	RANK AT MAX	LEADING EDGE
GOMF_MONOOXYGENASE_ACTIVITY	18	0.67535	2.86087	0.00180505	0.110633	0.12	692	tags=78%, list=20%, signal=97%
GOBP_CELLULAR_LIPID_METABOLIC_PROCESS	219	0.315583	2.84684	0	0.0638302	0.139	1371	tags=67%, list=40%, signal=103%
GOBP_MEMBRANE_LIPID_METABOLIC_PROCESS	37	0.512303	2.79213	0	0.0654322	0.204	1365	tags=89%, list=39%, signal=146%
GOBP_LIPID_MODIFICATION	50	0.463949	2.79072	0	0.0494997	0.205	1438	tags=84%, list=42%, signal=142%
GOCC_ENDOSOME	197	0.322241	2.77596	0	0.0446835	0.228	1582	tags=76%, list=46%, signal=131%
GOBP_SPHINGOLIPID_METABOLIC_PROCESS	28	0.546166	2.72639	0	0.0563	0.331	1365	tags=93%, list=39%, signal=152%
GOBP_LIPID_CATABOLIC_PROCESS	66	0.414981	2.69043	0	0.0630213	0.4	1286	tags=76%, list=37%, signal=118%
GOCC_VACUOLE	176	0.318135	2.67257	0	0.0640142	0.448	1580	tags=75%, list=46%, signal=131%
GOBP_CELLULAR_LIPID_CATABOLIC_PROCESS	48	0.457608	2.64484	0	0.0715573	0.524	1427	tags=85%, list=41%, signal=143%
GOBP_MONOCARBOXYLIC_ACID_CATABOLIC_PROCESS	32	0.510037	2.63866	0.00178253	0.0682069	0.541	1627	tags=97%, list=47%, signal=181%
GOMF_PHOSPHOLIPID_BINDING	83	0.373828	2.61004	0	0.0757432	0.613	1370	tags=73%, list=40%, signal=119%
GOCC_ENDOSOME_MEMBRANE	110	0.349568	2.60829	0	0.0705666	0.621	1582	tags=79%, list=46%, signal=141%
GOMF_TETRAPYRROLE_BINDING	28	0.52765	2.59455	0	0.0724835	0.663	748	tags=64%, list=22%, signal=81%
GOBP_ORGANIC_HYDROXY_COMPOUND_METABOLIC_PROCESS	118	0.327037	2.57011	0	0.0806143	0.737	918	tags=50%, list=27%, signal=66%
GOBP_LIPID_METABOLIC_PROCESS	295	0.269284	2.54863	0	0.0874849	0.787	1446	tags=68%, list=42%, signal=107%
GOCC_LATE_ENDOSOME_MEMBRANE	37	0.45994	2.48101	0.00346021	0.135365	0.921	1539	tags=89%, list=44%, signal=159%
GOCC_VESICLE_MEMBRANE	196	0.282762	2.46585	0	0.142343	0.944	1566	tags=73%, list=45%, signal=127%
GOBP_ORGANIC_ACID_CATABOLIC_PROCESS	60	0.390638	2.46223	0	0.137762	0.946	1716	tags=88%, list=50%, signal=172%
GOBP_FATTY_ACID_CATABOLIC_PROCESS	25	0.508963	2.44744	0.00171233	0.145295	0.964	1595	tags=96%, list=46%, signal=177%
GOMF_LIPID_BINDING	134	0.313938	2.44584	0	0.139727	0.965	1446	tags=70%, list=42%, signal=116%
GOBP_POSITIVE_REGULATION_OF_SYNAPTIC_TRANSMISSION	17	0.590974	2.41734	0.00190114	0.163237	0.98	847	tags=76%, list=24%, signal=101%
GOMF_PHOSPHATIDYLINOSITOL_BINDING	48	0.408817	2.40589	0.00179533	0.169079	0.983	1740	tags=90%, list=50%, signal=178%
GOCC_VACUOLAR_MEMBRANE	97	0.334097	2.39942	0	0.169566	0.986	1580	tags=78%, list=46%, signal=140%
GOBP_PHOSPHOLIPID_METABOLIC_PROCESS	98	0.325342	2.38822	0	0.174155	0.99	1514	tags=73%, list=44%, signal=127%
HP_LIMB_HYPERTONIA	31	0.466681	2.38546	0.00551471	0.170202	0.991	544	tags=32%, list=16%, signal=38%
GOMF_MOLECULAR_TRANSDUCER_ACTIVITY	111	0.311993	2.37609	0	0.174119	0.991	1518	tags=71%, list=44%, signal=123%
HP_IMPAIRED_VIBRATORY_SENSATION	18	0.559624	2.37551	0.0018315	0.168238	0.991	544	tags=39%, list=16%, signal=46%
HP_SPASTIC_GAIT	17	0.581442	2.37514	0.00912409	0.162685	0.991	40	tags=12%, list=1%, signal=12%
GOMF_G_PROTEIN_COUPLED_RECEPTOR_ACTIVITY	28	0.477909	2.37346	0.00693241	0.159178	0.991	841	tags=64%, list=24%, signal=84%
GOMF_IRON_ION_BINDING	28	0.48038	2.35194	0.0122807	0.176506	0.995	692	tags=54%, list=20%, signal=66%
GOBP_FATTY_ACID_METABOLIC_PROCESS	92	0.33545	2.34751	0	0.174965	0.995	1109	tags=60%, list=32%, signal=86%
HP_ABNORMAL_BLOOD_MONOVALENT_INORGANIC_CATION_CONCENTRATION	20	0.534679	2.34001	0.00550459	0.176645	0.996	1058	tags=80%, list=31%, signal=115%
GOCC_LATE_ENDOSOME	62	0.374295	2.33648	0	0.175194	0.997	1539	tags=82%, list=44%, signal=146%
GOBP_ORGANIC_HYDROXY_COMPOUND_TRANSPORT	47	0.398921	2.33309	0.00330033	0.173853	0.998	1168	tags=66%, list=34%, signal=98%
GOMF_LIPASE_ACTIVITY	27	0.479498	2.31712	0.00528169	0.186793	0.999	1281	tags=81%, list=37%, signal=128%
HP_CARDIAC_CONDUCTION_ABNORMALITY	28	0.479788	2.31586	0.00680272	0.182966	0.999	1569	tags=93%, list=45%, signal=169%
GOMF_CARBOXYLIC_ESTER_HYDROLASE_ACTIVITY	33	0.442261	2.31494	0.0104712	0.179186	0.999	1129	tags=73%, list=33%, signal=107%
GOMF_PHOSPHOLIPASE_ACTIVITY	24	0.496859	2.28826	0.00891266	0.204838	1	1281	tags=83%, list=37%, signal=131%
GOBP_EXTERNAL_ENCAPSULATING_STRUCTURE_ORGANIZATION	44	0.396036	2.28408	0	0.20482	1	1067	tags=66%, list=31%, signal=94%
GOBP_LIPID_OXIDATION	26	0.466809	2.28043	0.00866551	0.204383	1	1595	tags=92%, list=46%, signal=170%
GOBP_ALCOHOL_METABOLIC_PROCESS	80	0.333672	2.27767	0	0.20297	1	1446	tags=69%, list=42%, signal=115%
GOMF_OXIDOREDUCTASE_ACTIVITY_ACTING_ON_PAIRED_DONORS_WITH_INCORPORATION_OR_REDUCTION_OF_MOLECULAR_OXYGEN	37	0.44042	2.27757	0.0124113	0.198277	1	692	tags=49%, list=20%, signal=60%
GOBP_MEMBRANE_LIPID_BIOSYNTHETIC_PROCESS	23	0.485833	2.27283	0.00846024	0.198903	1	1365	tags=87%, list=39%, signal=143%
GOBP_MONOCARBOXYLIC_ACID_METABOLIC_PROCESS	139	0.28657	2.27144	0	0.19581	1	1371	tags=64%, list=40%, signal=102%
GOMF_PHOSPHATIDYLINOSITOL_PHOSPHATE_BINDING	30	0.431332	2.25853	0.0035461	0.207679	1	1370	tags=80%, list=40%, signal=131%
GOBP_ISOPRENOID_METABOLIC_PROCESS	26	0.459492	2.25806	0.0125448	0.203552	1	583	tags=46%, list=17%, signal=55%
GOBP_LIPID_LOCALIZATION	95	0.309631	2.24712	0.00167224	0.212774	1	1376	tags=66%, list=40%, signal=107%
GOCC_INTRINSIC_COMPONENT_OF_PLASMA_MEMBRANE	182	0.26243	2.23148	0.00141044	0.227438	1	793	tags=43%, list=23%, signal=53%
GOBP_TERPENOID_METABOLIC_PROCESS	23	0.47868	2.21865	0.00715563	0.240116	1	583	tags=48%, list=17%, signal=57%
GOBP_REGULATION_OF_CATION_CHANNEL_ACTIVITY	18	0.541661	2.213	0.0180832	0.243046	1	862	tags=67%, list=25%, signal=88%
HP_IMPAIRED_PROPRIOCEPTION	27	0.449147	2.19691	0.00711744	0.260658	1	40	tags=7%, list=1%, signal=7%
GOBP_CERAMIDE_METABOLIC_PROCESS	16	0.562715	2.18583	0.00905797	0.271264	1	1365	tags=94%, list=39%, signal=154%
GOCC_MEMBRANE_PROTEIN_COMPLEX	167	0.25513	2.18441	0	0.268542	1	1572	tags=69%, list=45%, signal=120%
GOCC_RECEPTOR_COMPLEX	49	0.373373	2.18268	0	0.266048	1	475	tags=37%, list=14%, signal=42%
GOCC_I_BAND	15	0.552885	2.16369	0.0128205	0.288164	1	558	tags=60%, list=16%, signal=71%
GOBP_LIPOSACCHARIDE_METABOLIC_PROCESS	19	0.506977	2.16055	0.0201097	0.287782	1	1365	tags=89%, list=39%, signal=147%
GOCC_ACTIN_CYTOSKELETON	84	0.308102	2.15528	0.0030349	0.291195	1	1588	tags=74%, list=46%, signal=133%
GOBP_SPHINGOLIPID_BIOSYNTHETIC_PROCESS	16	0.547062	2.15391	0.015444	0.287899	1	1365	tags=94%, list=39%, signal=154%
GOMF_MONOCARBOXYLIC_ACID_BINDING	18	0.517521	2.15062	0.0141093	0.28774	1	982	tags=78%, list=28%, signal=108%
GOBP_FATTY_ACID_BETA_OXIDATION	19	0.506539	2.14528	0.0130112	0.290052	1	1716	tags=100%, list=50%, signal=197%
GOBP_PHOSPHATIDYLCHOLINE_METABOLIC_PROCESS	23	0.469859	2.14366	0.0155709	0.287481	1	1164	tags=78%, list=34%, signal=117%
GOMF_CARBOXYLIC_ACID_BINDING	30	0.434768	2.13886	0.0142096	0.289152	1	863	tags=63%, list=25%, signal=84%
HP_ABNORMAL_BLOOD_POTASSIUM_CONCENTRATION	15	0.548022	2.13009	0.0178571	0.29633	1	1058	tags=80%, list=31%, signal=115%
HP_THIN_EYEBROW	15	0.526098	2.1277	0.0141093	0.294659	1	552	tags=60%, list=16%, signal=71%
GOBP_REGULATION_OF_CATION_TRANSMEMBRANE_TRANSPORT	43	0.363966	2.11441	0.0106572	0.308349	1	1354	tags=70%, list=39%, signal=113%
GOBP_LIPID_BIOSYNTHETIC_PROCESS	163	0.254883	2.11394	0.00147493	0.304359	1	1217	tags=58%, list=35%, signal=86%
HP_PLATYSPONDYLY	30	0.415136	2.10031	0.0210526	0.317091	1	1434	tags=80%, list=41%, signal=135%
GOBP_GLYCEROPHOSPHOLIPID_METABOLIC_PROCESS	79	0.305768	2.09168	0.0085034	0.3235	1	1514	tags=72%, list=44%, signal=125%
HP_ABNORMAL_LATERAL_VENTRICLE_MORPHOLOGY	23	0.4625	2.08416	0.0221811	0.329136	1	0	tags=4%, list=0%, signal=4%
HP_ABNORMALITY_OF_THE_MUSCULATURE_OF_THE_LIMBS	95	0.290763	2.08081	0.00159236	0.329172	1	1582	tags=68%, list=46%, signal=123%
GOBP_POSITIVE_REGULATION_OF_LIPID_METABOLIC_PROCESS	31	0.399093	2.08046	0.0205832	0.324953	1	1436	tags=81%, list=42%, signal=137%
GOCC_PLASMA_MEMBRANE_PROTEIN_COMPLEX	58	0.330529	2.07762	0.00333333	0.32411	1	1551	tags=76%, list=45%, signal=135%
HP_HEART_BLOCK	19	0.503427	2.0751	0.0110701	0.322975	1	1555	tags=95%, list=45%, signal=171%
GOCC_PLASMA_MEMBRANE_REGION	197	0.237611	2.06635	0.00291545	0.329571	1	805	tags=38%, list=23%, signal=47%
HP_PSYCHOSIS	28	0.417206	2.05943	0.0193322	0.33456	1	1582	tags=86%, list=46%, signal=157%
GOBP_DETECTION_OF_STIMULUS_INVOLVED_IN_SENSORY_PERCEPTION	16	0.521622	2.05941	0.0291096	0.33018	1	410	tags=56%, list=12%, signal=64%
HP_SPASTIC_PARAPLEGIA	29	0.408869	2.05282	0.0140351	0.334378	1	0	tags=3%, list=0%, signal=3%
GOBP_XENOBIOTIC_METABOLIC_PROCESS	23	0.444788	2.05149	0.0194346	0.331675	1	1213	tags=74%, list=35%, signal=113%
GOBP_DEMETHYLATION	17	0.509725	2.05136	0.0181159	0.327649	1	107	tags=24%, list=3%, signal=24%
GOBP_POSITIVE_REGULATION_OF_ION_TRANSMEMBRANE_TRANSPORT	21	0.456023	2.04808	0.0131086	0.327142	1	1354	tags=81%, list=39%, signal=132%
GOBP_PRIMARY_ALCOHOL_METABOLIC_PROCESS	25	0.438571	2.04425	0.0181518	0.327634	1	918	tags=56%, list=27%, signal=76%
GOBP_COLLAGEN_METABOLIC_PROCESS	19	0.483343	2.0419	0.0278293	0.326564	1	1002	tags=74%, list=29%, signal=103%
GOCC_BASOLATERAL_PLASMA_MEMBRANE	52	0.332993	2.03248	0.0141093	0.334347	1	471	tags=35%, list=14%, signal=39%
GOCC_BASAL_PART_OF_CELL	59	0.31945	2.03113	0.00829187	0.331981	1	471	tags=34%, list=14%, signal=39%
GOBP_VACUOLE_ORGANIZATION	40	0.359576	2.02911	0.0135823	0.330187	1	1580	tags=80%, list=46%, signal=146%
GOCC_MICROBODY_LUMEN	17	0.493564	2.02293	0.0199637	0.333628	1	1595	tags=94%, list=46%, signal=174%
GOBP_PROTON_TRANSMEMBRANE_TRANSPORT	23	0.434738	2.02154	0.0184843	0.331536	1	1511	tags=87%, list=44%, signal=153%
GOBP_STEROL_METABOLIC_PROCESS	39	0.36292	2.02111	0.0235294	0.328259	1	1627	tags=82%, list=47%, signal=153%
GOBP_RENAL_SYSTEM_PROCESS	20	0.462645	2.02063	0.0202206	0.325171	1	1040	tags=75%, list=30%, signal=107%
GOCC_BASEMENT_MEMBRANE	15	0.520657	2.0165	0.0207612	0.326314	1	1461	tags=93%, list=42%, signal=161%
GOMF_OXIDOREDUCTASE_ACTIVITY	167	0.24204	2.01532	0.00289017	0.324023	1	1100	tags=47%, list=32%, signal=65%
GOBP_STEROID_METABOLIC_PROCESS	80	0.291725	2.0096	0.011745	0.326877	1	689	tags=40%, list=20%, signal=49%
GOMF_HORMONE_BINDING	16	0.499807	2.00657	0.0146252	0.326615	1	1058	tags=75%, list=31%, signal=108%
GOMF_PRIMARY_ACTIVE_TRANSMEMBRANE_TRANSPORTER_ACTIVITY	27	0.406331	2.00523	0.0243478	0.324654	1	1569	tags=85%, list=45%, signal=155%
GOBP_PHENOL_CONTAINING_COMPOUND_METABOLIC_PROCESS	15	0.506177	2.00231	0.0188679	0.324366	1	915	tags=80%, list=26%, signal=108%
GOBP_DETECTION_OF_STIMULUS	28	0.398365	1.99936	0.0216998	0.324226	1	412	tags=43%, list=12%, signal=48%
GOBP_GLYCEROLIPID_METABOLIC_PROCESS	97	0.270091	1.99812	0.0158228	0.322263	1	1514	tags=69%, list=44%, signal=119%
HP_VENTRICULAR_ARRHYTHMIA	35	0.365741	1.99283	0.010453	0.324986	1	1569	tags=80%, list=45%, signal=145%
GOMF_HEPARIN_BINDING	24	0.435485	1.98894	0.0299501	0.325933	1	315	tags=38%, list=9%, signal=41%
GOBP_THIOESTER_METABOLIC_PROCESS	22	0.440182	1.98139	0.0268336	0.331253	1	918	tags=64%, list=27%, signal=86%
GOBP_TAXIS	82	0.285892	1.97688	0.00813008	0.332896	1	909	tags=49%, list=26%, signal=65%
GOCC_ACTIN_BASED_CELL_PROJECTION	46	0.34183	1.97344	0.0190311	0.333178	1	1517	tags=74%, list=44%, signal=130%
GOMF_GROWTH_FACTOR_BINDING	16	0.493902	1.97134	0.0200364	0.332136	1	437	tags=50%, list=13%, signal=57%
GOMF_EXOPEPTIDASE_ACTIVITY	24	0.425195	1.95505	0.0293103	0.34679	1	908	tags=63%, list=26%, signal=84%
GOBP_REGULATION_OF_NEUROTRANSMITTER_LEVELS	36	0.36694	1.95437	0.0285714	0.344324	1	1267	tags=67%, list=37%, signal=104%
GOCC_CONTRACTILE_FIBER	33	0.379148	1.94458	0.0294118	0.351697	1	626	tags=45%, list=18%, signal=55%
HP_COMA	23	0.438488	1.939	0.0216607	0.354528	1	1501	tags=87%, list=43%, signal=153%
GOBP_CATION_TRANSPORT	175	0.229034	1.93766	0.00149031	0.352769	1	1432	tags=62%, list=41%, signal=101%
GOBP_STEROL_TRANSPORT	30	0.386057	1.93609	0.0286678	0.351421	1	1523	tags=80%, list=44%, signal=142%
GOBP_LIPOPROTEIN_BIOSYNTHETIC_PROCESS	15	0.508297	1.93414	0.0250896	0.350372	1	1042	tags=80%, list=30%, signal=114%
GOCC_EARLY_ENDOSOME	91	0.269304	1.93325	0.0157233	0.348254	1	1582	tags=71%, list=46%, signal=128%
GOBP_VESICLE_MEDIATED_TRANSPORT	259	0.208241	1.93092	0.00281294	0.348	1	1574	tags=64%, list=45%, signal=108%
HP_TACHYCARDIA	19	0.45299	1.92696	0.0353982	0.349221	1	981	tags=68%, list=28%, signal=95%
GOMF_STEROID_BINDING	19	0.456339	1.92582	0.0236794	0.347161	1	1446	tags=84%, list=42%, signal=144%
HP_HEMIPARESIS	23	0.420283	1.92565	0.0318584	0.344356	1	1431	tags=83%, list=41%, signal=140%
GOBP_REGULATION_OF_BODY_FLUID_LEVELS	71	0.296145	1.92476	0.0289855	0.342345	1	793	tags=46%, list=23%, signal=59%
GOCC_EXOCYTIC_VESICLE	29	0.38924	1.92089	0.0310219	0.343699	1	1568	tags=83%, list=45%, signal=150%
GOBP_REGULATION_OF_ION_TRANSMEMBRANE_TRANSPORT	52	0.322275	1.91498	0.0210896	0.347412	1	1354	tags=67%, list=39%, signal=109%
HP_NAUSEA	16	0.472385	1.91455	0.019469	0.345027	1	1640	tags=94%, list=47%, signal=177%
GOCC_GOLGI_APPARATUS	306	0.19537	1.89703	0	0.362261	1	1535	tags=64%, list=44%, signal=105%
GOBP_ORGANIC_HYDROXY_COMPOUND_CATABOLIC_PROCESS	16	0.47327	1.89646	0.0273723	0.359917	1	731	tags=63%, list=21%, signal=79%
GOCC_LYSOSOMAL_LUMEN	22	0.431694	1.8951	0.0380435	0.358494	1	1422	tags=82%, list=41%, signal=138%
GOBP_BONE_DEVELOPMENT	35	0.358881	1.89293	0.0369718	0.35808	1	1089	tags=60%, list=31%, signal=87%
GOBP_SELECTIVE_AUTOPHAGY	19	0.442561	1.88585	0.03125	0.363061	1	1702	tags=95%, list=49%, signal=185%
GOBP_RESPONSE_TO_WOUNDING	102	0.255624	1.88425	0.00923077	0.361985	1	483	tags=33%, list=14%, signal=38%
GOBP_HEMOSTASIS	43	0.328609	1.88308	0.0344828	0.360388	1	793	tags=49%, list=23%, signal=63%
GOBP_REGULATION_OF_MEMBRANE_POTENTIAL	46	0.332365	1.87881	0.0322581	0.362269	1	1115	tags=59%, list=32%, signal=85%
GOBP_INORGANIC_ION_IMPORT_ACROSS_PLASMA_MEMBRANE	15	0.479606	1.87396	0.0324324	0.365201	1	1058	tags=73%, list=31%, signal=105%
GOBP_REGULATION_OF_LIPID_TRANSPORT	25	0.391682	1.86832	0.0274725	0.368745	1	1376	tags=76%, list=40%, signal=125%
GOBP_WOUND_HEALING	79	0.270598	1.86526	0.0179739	0.3694	1	483	tags=34%, list=14%, signal=39%
GOBP_ACTIN_FILAMENT_BASED_PROCESS	137	0.231673	1.86221	0.00917431	0.369887	1	1568	tags=65%, list=45%, signal=114%
GOMF_GLYCOSAMINOGLYCAN_BINDING	28	0.378455	1.86089	0.05386	0.368585	1	315	tags=32%, list=9%, signal=35%
GOBP_ION_TRANSPORT	234	0.209025	1.86038	0.00288184	0.366432	1	1432	tags=60%, list=41%, signal=96%
GOBP_REGULATION_OF_LIPID_LOCALIZATION	33	0.356775	1.86031	0.0338681	0.363786	1	1376	tags=73%, list=40%, signal=120%
GOBP_REGULATION_OF_CALCIUM_ION_TRANSPORT_INTO_CYTOSOL	15	0.469827	1.85818	0.0326923	0.363391	1	1374	tags=87%, list=40%, signal=143%
GOBP_REGULATION_OF_ION_TRANSPORT	81	0.274632	1.85666	0.0250836	0.362532	1	1387	tags=67%, list=40%, signal=109%
GOCC_PLASMA_MEMBRANE_SIGNALING_RECEPTOR_COMPLEX	17	0.443947	1.8566	0.0360531	0.359929	1	475	tags=41%, list=14%, signal=47%
GOMF_PHOSPHATIDYLINOSITOL_BISPHOSPHATE_BINDING	22	0.415333	1.85632	0.0356537	0.357591	1	1328	tags=77%, list=38%, signal=125%
GOCC_ACTOMYOSIN	16	0.464456	1.85486	0.0432432	0.35673	1	1565	tags=94%, list=45%, signal=170%
GOBP_POSITIVE_REGULATION_OF_TRANSMEMBRANE_TRANSPORT	31	0.362512	1.85083	0.0382609	0.358426	1	1437	tags=74%, list=42%, signal=126%
GOBP_CELLULAR_COMPONENT_ASSEMBLY_INVOLVED_IN_MORPHOGENESIS	17	0.456215	1.85066	0.0437158	0.356034	1	418	tags=41%, list=12%, signal=47%
GOBP_CELLULAR_RESPONSE_TO_XENOBIOTIC_STIMULUS	36	0.354515	1.84719	0.0481283	0.357534	1	1225	tags=64%, list=35%, signal=98%
GOBP_NUCLEOSIDE_BISPHOSPHATE_METABOLIC_PROCESS	30	0.37426	1.8442	0.0507881	0.358523	1	918	tags=57%, list=27%, signal=76%
GOCC_MICROBODY	35	0.351901	1.84348	0.0559441	0.356855	1	1739	tags=83%, list=50%, signal=165%
HP_ABNORMAL_URINE_PH	26	0.3854	1.84306	0.0292096	0.354857	1	1489	tags=81%, list=43%, signal=141%
GOBP_PROTEIN_LOCALIZATION_TO_CELL_PERIPHERY	69	0.282685	1.83656	0.0335008	0.359718	1	1663	tags=75%, list=48%, signal=142%
GOBP_POSITIVE_REGULATION_OF_ION_TRANSPORT	34	0.367632	1.83524	0.033557	0.358687	1	955	tags=59%, list=28%, signal=80%
HP_AREFLEXIA	48	0.311004	1.83466	0.0440678	0.357008	1	1398	tags=60%, list=40%, signal=100%
GOCC_TRANSPORT_VESICLE	56	0.297962	1.83326	0.0368509	0.356063	1	1568	tags=79%, list=45%, signal=141%
HP_REDUCED_TENDON_REFLEXES	114	0.240567	1.83265	0.0113269	0.354526	1	1637	tags=66%, list=47%, signal=121%
GOCC_MULTIVESICULAR_BODY	16	0.457842	1.83087	0.0253623	0.354268	1	1506	tags=88%, list=44%, signal=154%
GOBP_NEUROMUSCULAR_PROCESS	16	0.453088	1.82744	0.0251347	0.355592	1	911	tags=63%, list=26%, signal=84%
GOBP_PHOSPHOLIPID_BIOSYNTHETIC_PROCESS	63	0.283937	1.82659	0.0410256	0.354171	1	1514	tags=70%, list=44%, signal=122%
GOBP_REGULATION_OF_CALCIUM_ION_TRANSMEMBRANE_TRANSPORT	20	0.417562	1.82376	0.0327022	0.355201	1	1354	tags=75%, list=39%, signal=123%
GOBP_CALCIUM_MEDIATED_SIGNALING	23	0.393579	1.82049	0.034188	0.356724	1	910	tags=61%, list=26%, signal=82%
HP_EMG_ABNORMALITY	43	0.313971	1.81947	0.0431177	0.355463	1	1564	tags=77%, list=45%, signal=138%
HP_SKELETAL_MUSCLE_ATROPHY	108	0.237995	1.81577	0.0208333	0.35737	1	1582	tags=64%, list=46%, signal=114%
GOCC_AUTOPHAGOSOME	27	0.37286	1.81455	0.0339559	0.356448	1	1580	tags=81%, list=46%, signal=149%
HP_LIMB_MUSCLE_WEAKNESS	50	0.304743	1.81432	0.040678	0.354456	1	1570	tags=76%, list=45%, signal=137%
HP_PARAPLEGIA	36	0.33285	1.81431	0.0460993	0.352251	1	105	tags=6%, list=3%, signal=6%
GOBP_ENSHEATHMENT_OF_NEURONS	23	0.396793	1.8109	0.0503731	0.353861	1	1542	tags=83%, list=45%, signal=148%
HP_ABNORMAL_SCAPULA_MORPHOLOGY	27	0.382967	1.80994	0.0424028	0.352777	1	1572	tags=85%, list=45%, signal=155%
GOBP_PIGMENTATION	22	0.390018	1.80872	0.0327273	0.35199	1	1406	tags=77%, list=41%, signal=129%
GOBP_NEURON_PROJECTION_GUIDANCE	31	0.354914	1.80857	0.0393836	0.35004	1	780	tags=55%, list=23%, signal=70%
HP_FOCAL_ONSET_SEIZURE	59	0.283479	1.80794	0.0476191	0.348554	1	1431	tags=68%, list=41%, signal=114%
GOMF_TRANSITION_METAL_ION_BINDING	215	0.206073	1.80535	0.00605144	0.349398	1	594	tags=26%, list=17%, signal=29%
HP_SOMATIC_SENSORY_DYSFUNCTION	80	0.25822	1.8048	0.0286195	0.347909	1	1422	tags=58%, list=41%, signal=95%
GOBP_CATION_TRANSMEMBRANE_TRANSPORT	128	0.23172	1.79694	0.0240601	0.354659	1	1354	tags=60%, list=39%, signal=95%
GOBP_LYSOSOMAL_TRANSPORT	26	0.368474	1.7958	0.0358423	0.353863	1	1938	tags=92%, list=56%, signal=208%
HP_PERIPHERAL_AXONAL_DEGENERATION	48	0.299929	1.79561	0.0418848	0.351996	1	1683	tags=79%, list=49%, signal=152%
GOMF_ORGANIC_ACID_BINDING	24	0.386318	1.79327	0.0355872	0.352438	1	1307	tags=75%, list=38%, signal=120%
GOBP_INORGANIC_ION_TRANSMEMBRANE_TRANSPORT	108	0.238101	1.78812	0.0178571	0.355988	1	1377	tags=62%, list=40%, signal=100%
GOBP_MUSCLE_CONTRACTION	47	0.308288	1.78798	0.0473684	0.354136	1	1059	tags=55%, list=31%, signal=79%
GOBP_ACTOMYOSIN_STRUCTURE_ORGANIZATION	35	0.332645	1.78755	0.0440141	0.352558	1	802	tags=46%, list=23%, signal=59%
GOCC_NEURON_PROJECTION	193	0.20586	1.78753	0.0175953	0.350552	1	1065	tags=44%, list=31%, signal=60%
GOBP_REGULATION_OF_HORMONE_LEVELS	90	0.249813	1.78517	0.0254372	0.351216	1	807	tags=44%, list=23%, signal=56%
GOMF_SERINE_HYDROLASE_ACTIVITY	25	0.378494	1.78104	0.0347349	0.353929	1	830	tags=56%, list=24%, signal=73%
GOMF_PEPTIDASE_REGULATOR_ACTIVITY	42	0.32197	1.77988	0.0407801	0.353274	1	826	tags=48%, list=24%, signal=62%
GOBP_PROTEIN_LOCALIZATION_TO_CELL_JUNCTION	15	0.446067	1.77659	0.0473373	0.354946	1	1034	tags=67%, list=30%, signal=95%
GOCC_SECRETORY_GRANULE_MEMBRANE	39	0.323439	1.7756	0.0483592	0.354144	1	1560	tags=74%, list=45%, signal=134%
HP_ABNORMALITY_OF_THE_SHOULDER_GIRDLE_MUSCULATURE	20	0.400196	1.77509	0.0433996	0.352754	1	1559	tags=85%, list=45%, signal=154%
GOBP_CELLULAR_OXIDANT_DETOXIFICATION	15	0.461539	1.77306	0.032197	0.352953	1	578	tags=53%, list=17%, signal=64%
HP_ABNORMAL_BLOOD_ION_CONCENTRATION	61	0.276622	1.7697	0.0501672	0.35484	1	1089	tags=54%, list=31%, signal=78%
GOBP_DETECTION_OF_ABIOTIC_STIMULUS	21	0.399908	1.76299	0.030853	0.360401	1	412	tags=43%, list=12%, signal=48%
GOCC_MICROVILLUS	23	0.379229	1.76101	0.0457875	0.360788	1	1512	tags=78%, list=44%, signal=138%
GOMF_SULFUR_COMPOUND_BINDING	49	0.296542	1.76069	0.0456853	0.35924	1	1335	tags=63%, list=39%, signal=102%
HP_LOWER_LIMB_MUSCLE_WEAKNESS	27	0.363112	1.76002	0.0477816	0.358051	1	1570	tags=81%, list=45%, signal=148%
GOMF_OXIDOREDUCTASE_ACTIVITY_ACTING_ON_THE_ALDEHYDE_OR_OXO_GROUP_OF_DONORS	17	0.440696	1.75976	0.0446097	0.356434	1	1122	tags=71%, list=32%, signal=104%
GOBP_POSITIVE_REGULATION_OF_LIPID_LOCALIZATION	20	0.403759	1.75864	0.0553506	0.355877	1	1376	tags=80%, list=40%, signal=132%
GOBP_REGULATION_OF_TRANSPORTER_ACTIVITY	41	0.314714	1.75596	0.0606586	0.357015	1	894	tags=46%, list=26%, signal=62%
GOBP_PROTEIN_LOCALIZATION_TO_PLASMA_MEMBRANE	57	0.277966	1.75301	0.0469012	0.358535	1	1663	tags=75%, list=48%, signal=143%
GOBP_VACUOLAR_TRANSPORT	33	0.334703	1.74984	0.0530165	0.360165	1	1612	tags=79%, list=47%, signal=146%
GOBP_CELL_CELL_ADHESION	127	0.226088	1.7491	0.0248834	0.359151	1	447	tags=24%, list=13%, signal=27%
HP_PERIPHERAL_AXONAL_NEUROPATHY	40	0.307641	1.74881	0.0381283	0.35764	1	1683	tags=80%, list=49%, signal=154%
HP_VOMITING	66	0.273998	1.74635	0.0585443	0.358299	1	1736	tags=77%, list=50%, signal=152%
GOCC_CELL_SURFACE	121	0.22284	1.74602	0.0286145	0.356825	1	755	tags=36%, list=22%, signal=45%
GOBP_ICOSANOID_METABOLIC_PROCESS	21	0.391572	1.7437	0.0631769	0.357674	1	906	tags=57%, list=26%, signal=77%
GOMF_SERINE_TYPE_ENDOPEPTIDASE_INHIBITOR_ACTIVITY	17	0.424523	1.74241	0.0453686	0.357363	1	944	tags=71%, list=27%, signal=97%
GOBP_SECONDARY_ALCOHOL_METABOLIC_PROCESS	37	0.327759	1.74049	0.059322	0.357827	1	1627	tags=78%, list=47%, signal=146%
GOBP_CALCIUM_ION_TRANSPORT_INTO_CYTOSOL	21	0.38779	1.74039	0.0325901	0.356127	1	862	tags=62%, list=25%, signal=82%
GOMF_PHOSPHATIDYLINOSITOL_4_5_BISPHOSPHATE_BINDING	18	0.419035	1.74033	0.044964	0.354414	1	1328	tags=78%, list=38%, signal=126%
GOBP_NEGATIVE_REGULATION_OF_RESPONSE_TO_EXTERNAL_STIMULUS	66	0.26369	1.73435	0.0318258	0.359391	1	982	tags=52%, list=28%, signal=71%
GOCC_MEMBRANE_MICRODOMAIN	43	0.310169	1.73341	0.0446735	0.35863	1	1327	tags=67%, list=38%, signal=108%
GOBP_MACROAUTOPHAGY	76	0.259843	1.73318	0.0354132	0.357088	1	1580	tags=71%, list=46%, signal=128%
GOCC_ACTIN_FILAMENT_BUNDLE	16	0.447735	1.72738	0.0562852	0.361771	1	1588	tags=94%, list=46%, signal=172%
GOMF_ENDOPEPTIDASE_REGULATOR_ACTIVITY	35	0.323231	1.72628	0.0467128	0.361237	1	826	tags=49%, list=24%, signal=63%
HP_DIFFICULTY_WALKING	44	0.301961	1.71573	0.05026	0.371509	1	0	tags=2%, list=0%, signal=2%
GOBP_ORGANIC_ACID_METABOLIC_PROCESS	228	0.192498	1.71432	0.0125698	0.371441	1	1371	tags=55%, list=40%, signal=86%
HP_PERIPHERAL_NEUROPATHY	115	0.228979	1.71265	0.0319489	0.371582	1	1624	tags=66%, list=47%, signal=120%
GOBP_LOCALIZATION_WITHIN_MEMBRANE	128	0.221382	1.70988	0.0283912	0.373082	1	1694	tags=70%, list=49%, signal=133%
GOCC_RECYCLING_ENDOSOME	49	0.286131	1.70927	0.0602007	0.372097	1	1677	tags=76%, list=48%, signal=144%
GOBP_REGULATION_OF_ACTIN_FILAMENT_BASED_PROCESS	64	0.267071	1.70739	0.0573356	0.372665	1	626	tags=34%, list=18%, signal=41%
GOBP_HOMOTYPIC_CELL_CELL_ADHESION	21	0.371658	1.7058	0.0458716	0.372891	1	480	tags=38%, list=14%, signal=44%
HP_PROGRESSIVE_VISUAL_LOSS	27	0.341666	1.69818	0.0561404	0.380676	1	1607	tags=81%, list=46%, signal=151%
GOBP_REGULATION_OF_RESPONSE_TO_WOUNDING	39	0.302553	1.69806	0.0511073	0.379023	1	793	tags=51%, list=23%, signal=66%
GOBP_UNSATURATED_FATTY_ACID_METABOLIC_PROCESS	26	0.354233	1.6977	0.0675676	0.37775	1	906	tags=54%, list=26%, signal=72%
HP_STATUS_EPILEPTICUS	44	0.293089	1.6972	0.05386	0.376626	1	1640	tags=75%, list=47%, signal=141%
HP_HAMARTOMA	15	0.422273	1.69716	0.0480592	0.374949	1	1762	tags=93%, list=51%, signal=189%
GOBP_HORMONE_METABOLIC_PROCESS	47	0.285576	1.696	0.040493	0.374594	1	752	tags=47%, list=22%, signal=59%
GOMF_ELECTRON_TRANSFER_ACTIVITY	28	0.339769	1.69289	0.0438597	0.376621	1	1465	tags=75%, list=42%, signal=129%
GOBP_NERVOUS_SYSTEM_PROCESS	122	0.219051	1.69267	0.0376176	0.375185	1	986	tags=46%, list=28%, signal=62%
GOCC_SECRETORY_VESICLE	166	0.203038	1.69213	0.0220264	0.374116	1	1577	tags=63%, list=46%, signal=110%
GOBP_VESICLE_ORGANIZATION	58	0.276174	1.69127	0.0483005	0.373442	1	1612	tags=72%, list=47%, signal=133%
GOCC_TRANS_GOLGI_NETWORK	58	0.274362	1.6902	0.0673235	0.373061	1	1369	tags=69%, list=40%, signal=112%
HP_LOWER_LIMB_SPASTICITY	54	0.274517	1.6881	0.0505226	0.373741	1	40	tags=4%, list=1%, signal=4%
GOBP_NEUROTRANSMITTER_TRANSPORT	30	0.331329	1.68759	0.0433276	0.372706	1	406	tags=30%, list=12%, signal=34%
HP_ABNORMALITY_OF_LIPOPROTEIN_CHOLESTEROL_CONCENTRATION	16	0.431254	1.68551	0.0541045	0.373544	1	402	tags=44%, list=12%, signal=49%
GOBP_DETOXIFICATION	27	0.349313	1.67986	0.0637523	0.378674	1	578	tags=44%, list=17%, signal=53%
GOBP_REGULATION_OF_MACROAUTOPHAGY	40	0.30576	1.67971	0.0683012	0.377179	1	1580	tags=78%, list=46%, signal=141%
HP_PARAPLEGIA_PARAPARESIS	56	0.261944	1.67938	0.0473773	0.37593	1	105	tags=5%, list=3%, signal=5%
GOBP_POSITIVE_REGULATION_OF_AUTOPHAGY	31	0.332611	1.6788	0.05	0.374981	1	1791	tags=84%, list=52%, signal=172%
HP_HEMIANOPIA	17	0.41416	1.67823	0.0469314	0.374138	1	1437	tags=82%, list=42%, signal=140%
GOBP_GLIAL_CELL_DEVELOPMENT	19	0.392443	1.67072	0.0601504	0.381634	1	1364	tags=79%, list=39%, signal=130%
HP_ABNORMALITY_OF_URINE_HOMEOSTASIS	162	0.200094	1.66995	0.0360902	0.380931	1	1434	tags=58%, list=41%, signal=94%
HP_ABNORMALITY_OF_CARDIOVASCULAR_SYSTEM_ELECTROPHYSIOLOGY	89	0.232885	1.6698	0.0383387	0.37953	1	1594	tags=67%, list=46%, signal=122%
GOMF_INTEGRIN_BINDING	21	0.374217	1.66958	0.045208	0.378209	1	390	tags=33%, list=11%, signal=37%
HP_REDUCED_CONSCIOUSNESS_CONFUSION	82	0.242818	1.6691	0.0424837	0.377199	1	1674	tags=73%, list=48%, signal=138%
GOBP_ORGANOPHOSPHATE_METABOLIC_PROCESS	221	0.184358	1.6647	0.0159884	0.381111	1	1514	tags=59%, list=44%, signal=99%
GOBP_REGULATION_OF_ENDOCYTOSIS	47	0.280617	1.66384	0.074266	0.380438	1	1535	tags=72%, list=44%, signal=128%
GOBP_POLYOL_METABOLIC_PROCESS	19	0.398316	1.6633	0.0530165	0.3794	1	1288	tags=74%, list=37%, signal=117%
GOBP_BONE_MORPHOGENESIS	21	0.374996	1.65958	0.0604982	0.382412	1	1081	tags=62%, list=31%, signal=89%
GOBP_OLEFINIC_COMPOUND_METABOLIC_PROCESS	34	0.312676	1.65788	0.0628183	0.382944	1	692	tags=47%, list=20%, signal=58%
GOMF_OXIDOREDUCTASE_ACTIVITY_ACTING_ON_THE_ALDEHYDE_OR_OXO_GROUP_OF_DONORS_NAD_OR_NADP_AS_ACCEPTOR	16	0.428885	1.65589	0.0652174	0.383859	1	1122	tags=69%, list=32%, signal=101%
GOBP_LIPOPROTEIN_METABOLIC_PROCESS	26	0.343342	1.65554	0.0528169	0.382748	1	1109	tags=69%, list=32%, signal=101%
GOBP_POSITIVE_REGULATION_OF_LIPID_BIOSYNTHETIC_PROCESS	22	0.368789	1.6535	0.0590406	0.383577	1	1426	tags=77%, list=41%, signal=131%
GOBP_VESICLE_LOCALIZATION	36	0.314627	1.65245	0.0720562	0.383451	1	1742	tags=81%, list=50%, signal=161%
HP_ABNORMAL_MUSCLE_FIBER_MORPHOLOGY	37	0.306712	1.6523	0.059727	0.382076	1	1399	tags=70%, list=40%, signal=117%
GOMF_OXIDOREDUCTASE_ACTIVITY_ACTING_ON_CH_OH_GROUP_OF_DONORS	35	0.313652	1.65217	0.0524476	0.380713	1	701	tags=43%, list=20%, signal=53%
HP_FUNCTIONAL_MOTOR_DEFICIT	90	0.238282	1.65177	0.0448718	0.379732	1	1650	tags=67%, list=48%, signal=124%
GOBP_CELLULAR_RESPONSE_TO_TOXIC_SUBSTANCE	21	0.377869	1.65016	0.0540541	0.380231	1	1083	tags=62%, list=31%, signal=90%
GOMF_ACTIN_FILAMENT_BINDING	39	0.303629	1.64996	0.0530973	0.378963	1	1767	tags=82%, list=51%, signal=166%
GOBP_REGULATION_OF_RESPONSE_TO_EXTERNAL_STIMULUS	161	0.201185	1.64983	0.0371471	0.377637	1	1001	tags=46%, list=29%, signal=62%
HP_PROXIMAL_MUSCLE_WEAKNESS	34	0.314199	1.6473	0.065371	0.379171	1	1689	tags=79%, list=49%, signal=154%
GOCC_ENDOPLASMIC_RETICULUM	382	0.166773	1.64042	0.0066313	0.386091	1	1584	tags=59%, list=46%, signal=97%
HP_PANCREATITIS	15	0.41476	1.63853	0.0558659	0.386841	1	1594	tags=87%, list=46%, signal=160%
GOBP_REGULATION_OF_CALCIUM_ION_TRANSPORT	34	0.303115	1.6384	0.0561404	0.385472	1	1421	tags=71%, list=41%, signal=119%
GOBP_REGULATION_OF_MUSCLE_CONTRACTION	23	0.367165	1.63682	0.0690979	0.38588	1	862	tags=57%, list=25%, signal=75%
HP_VENTRICULAR_HYPERTROPHY	28	0.323611	1.63572	0.0710382	0.385737	1	1722	tags=82%, list=50%, signal=162%
GOMF_CHANNEL_REGULATOR_ACTIVITY	15	0.425172	1.63495	0.0609982	0.385198	1	843	tags=53%, list=24%, signal=70%
GOBP_CYTOSOLIC_TRANSPORT	29	0.3225	1.63404	0.0697248	0.384822	1	1862	tags=86%, list=54%, signal=185%
HP_ABNORMALITY_OF_THE_PARATHYROID_GLAND	20	0.36774	1.63076	0.0593692	0.387326	1	1640	tags=85%, list=47%, signal=161%
GOBP_DIGESTION	25	0.345616	1.63075	0.0662021	0.385854	1	514	tags=36%, list=15%, signal=42%
HP_RIGIDITY	37	0.28754	1.62791	0.0594406	0.387883	1	1637	tags=76%, list=47%, signal=142%
GOBP_ACTION_POTENTIAL	18	0.389427	1.62604	0.0706522	0.388979	1	862	tags=56%, list=25%, signal=74%
GOBP_REGULATION_OF_STEROL_TRANSPORT	15	0.419845	1.62513	0.0630631	0.388554	1	1376	tags=80%, list=40%, signal=132%
HP_ABNORMAL_CSF_PROTEIN_LEVEL	15	0.411453	1.62419	0.0525362	0.388286	1	1399	tags=80%, list=40%, signal=134%
GOBP_G_PROTEIN_COUPLED_RECEPTOR_SIGNALING_PATHWAY	72	0.242126	1.6233	0.0654362	0.387854	1	639	tags=38%, list=18%, signal=45%
GOCC_NUCLEAR_OUTER_MEMBRANE_ENDOPLASMIC_RETICULUM_MEMBRANE_NETWORK	239	0.181722	1.62089	0.0330935	0.38934	1	1492	tags=58%, list=43%, signal=95%
GOBP_CELLULAR_MODIFIED_AMINO_ACID_METABOLIC_PROCESS	58	0.254412	1.6202	0.0572391	0.388824	1	1096	tags=59%, list=32%, signal=84%
HP_FOCAL_IMPAIRED_AWARENESS_SEIZURE	18	0.393954	1.62013	0.0892857	0.387478	1	1248	tags=72%, list=36%, signal=112%
GOMF_METAL_ION_TRANSMEMBRANE_TRANSPORTER_ACTIVITY	48	0.271605	1.6188	0.0727273	0.387639	1	1092	tags=56%, list=32%, signal=81%
GOBP_POSITIVE_REGULATION_OF_TRANSPORTER_ACTIVITY	19	0.374831	1.61764	0.0790441	0.387711	1	1363	tags=74%, list=39%, signal=121%
GOBP_ION_TRANSMEMBRANE_TRANSPORT	160	0.190815	1.61666	0.0333333	0.387482	1	1377	tags=58%, list=40%, signal=91%
GOMF_PROTON_TRANSMEMBRANE_TRANSPORTER_ACTIVITY	22	0.357304	1.61517	0.062167	0.387988	1	1599	tags=82%, list=46%, signal=151%
GOBP_INFLAMMATORY_RESPONSE	113	0.210131	1.61497	0.0376766	0.386848	1	671	tags=34%, list=19%, signal=40%
GOMF_INORGANIC_MOLECULAR_ENTITY_TRANSMEMBRANE_TRANSPORTER_ACTIVITY	87	0.226545	1.61249	0.0518053	0.388675	1	1432	tags=63%, list=41%, signal=105%
GOMF_OXIDOREDUCTASE_ACTIVITY_ACTING_ON_THE_CH_CH_GROUP_OF_DONORS	19	0.361936	1.61019	0.0587121	0.390029	1	1427	tags=74%, list=41%, signal=125%
GOCC_CELL_BODY	85	0.229921	1.60997	0.0646766	0.38887	1	583	tags=28%, list=17%, signal=33%
GOCC_SPECIFIC_GRANULE	29	0.324806	1.60928	0.0751342	0.388301	1	1468	tags=72%, list=42%, signal=125%
HP_ECTOPIC_CALCIFICATION	52	0.26574	1.60735	0.0739496	0.389523	1	1687	tags=75%, list=49%, signal=144%
GOBP_PHOSPHOLIPID_CATABOLIC_PROCESS	15	0.401366	1.60646	0.0692168	0.389146	1	1363	tags=80%, list=39%, signal=131%
GOCC_ORGANELLE_SUBCOMPARTMENT	306	0.168953	1.60605	0.01983	0.388264	1	1426	tags=57%, list=41%, signal=88%
GOBP_PHOSPHATIDYLINOSITOL_METABOLIC_PROCESS	36	0.299738	1.60549	0.0786713	0.387575	1	1514	tags=72%, list=44%, signal=127%
GOCC_CELL_CELL_JUNCTION	87	0.230153	1.60428	0.0671875	0.387751	1	1586	tags=66%, list=46%, signal=118%
GOBP_MULTICELLULAR_ORGANISMAL_SIGNALING	19	0.382464	1.60421	0.0587156	0.386468	1	1058	tags=63%, list=31%, signal=90%
GOBP_SMALL_MOLECULE_CATABOLIC_PROCESS	89	0.227618	1.60298	0.0689103	0.386686	1	1502	tags=72%, list=43%, signal=124%
GOBP_ENDOSOMAL_TRANSPORT	45	0.27408	1.60249	0.0673575	0.385997	1	1891	tags=82%, list=55%, signal=179%
GOBP_ENDOCYTOSIS	100	0.219502	1.60156	0.0690738	0.385915	1	1510	tags=62%, list=44%, signal=107%
GOBP_SMOOTH_MUSCLE_CONTRACTION	18	0.378549	1.60038	0.0608856	0.386093	1	1014	tags=61%, list=29%, signal=86%
GOBP_NEGATIVE_REGULATION_OF_WOUND_HEALING	16	0.389791	1.5951	0.0694698	0.391156	1	357	tags=44%, list=10%, signal=49%
GOBP_ORGANELLE_TRANSPORT_ALONG_MICROTUBULE	20	0.366671	1.59442	0.0816697	0.390592	1	1825	tags=90%, list=53%, signal=189%
GOBP_REGULATION_OF_RHO_PROTEIN_SIGNAL_TRANSDUCTION	16	0.396011	1.59247	0.0694445	0.391773	1	1676	tags=88%, list=48%, signal=169%
HP_ABNORMAL_ENCHONDRAL_OSSIFICATION	28	0.326022	1.59245	0.0726644	0.390453	1	1977	tags=89%, list=57%, signal=207%
GOBP_GLYCEROLIPID_CATABOLIC_PROCESS	16	0.394241	1.58907	0.0535714	0.393651	1	906	tags=63%, list=26%, signal=84%
GOMF_CATION_CHANNEL_ACTIVITY	21	0.352637	1.58879	0.0654206	0.392687	1	785	tags=52%, list=23%, signal=67%
GOBP_SEQUESTERING_OF_CALCIUM_ION	19	0.375735	1.58862	0.0611111	0.391615	1	862	tags=63%, list=25%, signal=84%
GOBP_STRIATED_MUSCLE_CONTRACTION	22	0.351835	1.5874	0.0758621	0.39182	1	1059	tags=59%, list=31%, signal=85%
GOBP_RESPONSE_TO_TOXIC_SUBSTANCE	53	0.256844	1.58681	0.0626058	0.391218	1	632	tags=38%, list=18%, signal=45%
HP_PARALYSIS	31	0.302591	1.58675	0.0757576	0.389981	1	1570	tags=74%, list=45%, signal=135%
GOCC_EXTERNAL_ENCAPSULATING_STRUCTURE	69	0.241062	1.58136	0.0783034	0.395649	1	828	tags=46%, list=24%, signal=60%
GOBP_CELLULAR_COMPONENT_MORPHOGENESIS	105	0.207745	1.57622	0.0662461	0.400947	1	1539	tags=63%, list=44%, signal=110%
GOBP_ACTIN_CYTOSKELETON_REORGANIZATION	15	0.411387	1.57587	0.0767825	0.400023	1	666	tags=53%, list=19%, signal=66%
GOBP_POSITIVE_REGULATION_OF_CALCIUM_ION_TRANSPORT	15	0.399572	1.57581	0.078853	0.398762	1	1115	tags=67%, list=32%, signal=98%
GOBP_REGULATION_OF_INFLAMMATORY_RESPONSE	59	0.243542	1.57329	0.0780488	0.400645	1	1043	tags=53%, list=30%, signal=74%
GOCC_SECRETORY_GRANULE	145	0.190827	1.5718	0.0644172	0.401309	1	1520	tags=59%, list=44%, signal=101%
GOBP_NEGATIVE_REGULATION_OF_ION_TRANSPORT	23	0.338797	1.5714	0.0839286	0.400507	1	915	tags=52%, list=26%, signal=70%
GOCC_TRANSPORTER_COMPLEX	38	0.285522	1.57077	0.0831858	0.40004	1	1465	tags=71%, list=42%, signal=122%
GOBP_GOLGI_VESICLE_TRANSPORT	61	0.247448	1.56971	0.0797963	0.400144	1	1663	tags=72%, list=48%, signal=136%
GOBP_PLATELET_ACTIVATION	21	0.35191	1.56911	0.0657439	0.399574	1	526	tags=38%, list=15%, signal=45%
GOBP_CIRCULATORY_SYSTEM_PROCESS	96	0.210807	1.56678	0.0708535	0.401152	1	982	tags=44%, list=28%, signal=59%
HP_ORGANIC_ACIDURIA	22	0.35051	1.56651	0.0881834	0.400224	1	1489	tags=77%, list=43%, signal=135%
GOBP_INOSITOL_LIPID_MEDIATED_SIGNALING	35	0.292925	1.56575	0.0755065	0.399812	1	982	tags=51%, list=28%, signal=71%
HP_SHORT_PALM	21	0.348489	1.56505	0.0544465	0.399387	1	2064	tags=95%, list=60%, signal=235%
GOBP_AUTOPHAGOSOME_ORGANIZATION	26	0.325784	1.564	0.0791738	0.399409	1	1580	tags=77%, list=46%, signal=141%
GOMF_AMYLOID_BETA_BINDING	18	0.365671	1.5638	0.0766423	0.39838	1	1056	tags=67%, list=31%, signal=95%
HP_SCOTOMA	22	0.355892	1.56325	0.0656934	0.397884	1	1399	tags=73%, list=40%, signal=121%
HP_INCREASED_SUSCEPTIBILITY_TO_FRACTURES	49	0.263611	1.56265	0.0714286	0.397372	1	1067	tags=55%, list=31%, signal=79%
GOBP_GLYCEROPHOSPHOLIPID_BIOSYNTHETIC_PROCESS	52	0.255695	1.56079	0.0968801	0.398612	1	1514	tags=67%, list=44%, signal=118%
GOBP_ALPHA_AMINO_ACID_CATABOLIC_PROCESS	18	0.377645	1.55975	0.0767888	0.398688	1	1453	tags=78%, list=42%, signal=133%
GOBP_MONOVALENT_INORGANIC_CATION_HOMEOSTASIS	32	0.304104	1.55931	0.0905797	0.398011	1	1650	tags=78%, list=48%, signal=148%
GOBP_POSITIVE_REGULATION_OF_PHOSPHATIDYLINOSITOL_3_KINASE_SIGNALING	18	0.377519	1.55693	0.0705009	0.399881	1	1160	tags=67%, list=34%, signal=100%
GOMF_POLYUBIQUITIN_MODIFICATION_DEPENDENT_PROTEIN_BINDING	15	0.39622	1.55478	0.0632911	0.401349	1	912	tags=60%, list=26%, signal=81%
GOBP_REGULATION_OF_PHOSPHATIDYLINOSITOL_3_KINASE_SIGNALING	24	0.340375	1.55207	0.0839416	0.40364	1	1160	tags=63%, list=34%, signal=93%
GOBP_VESICLE_CYTOSKELETAL_TRAFFICKING	17	0.373215	1.54715	0.0763501	0.408976	1	1742	tags=88%, list=50%, signal=177%
GOMF_OXIDOREDUCTASE_ACTIVITY_ACTING_ON_NAD_P_H	17	0.381028	1.54603	0.0779468	0.409133	1	1569	tags=82%, list=45%, signal=150%
HP_HYPEREXTENSIBLE_SKIN	16	0.378738	1.54462	0.0728242	0.409766	1	650	tags=50%, list=19%, signal=61%
HP_GENERALIZED_MUSCLE_WEAKNESS	19	0.367039	1.54461	0.0825853	0.408531	1	1717	tags=84%, list=50%, signal=166%
GOBP_PLATELET_AGGREGATION	15	0.40224	1.54111	0.0792793	0.411992	1	480	tags=40%, list=14%, signal=46%
HP_MYOPATHY	63	0.237385	1.53891	0.0931459	0.413688	1	1582	tags=68%, list=46%, signal=123%
GOBP_MAINTENANCE_OF_LOCATION	72	0.23304	1.53872	0.0831974	0.412668	1	1222	tags=54%, list=35%, signal=82%
GOBP_GLYCEROLIPID_BIOSYNTHETIC_PROCESS	64	0.238753	1.5375	0.0752508	0.41306	1	1514	tags=67%, list=44%, signal=117%
HP_AUTISM	39	0.281244	1.53466	0.0822148	0.415689	1	1818	tags=79%, list=53%, signal=166%
GOCC_APICAL_PLASMA_MEMBRANE	65	0.233359	1.53337	0.0804794	0.416119	1	792	tags=38%, list=23%, signal=49%
HP_ABNORMAL_AUTONOMIC_NERVOUS_SYSTEM_PHYSIOLOGY	21	0.352424	1.5322	0.0921986	0.416469	1	1293	tags=67%, list=37%, signal=106%
HP_METAPHYSEAL_WIDENING	22	0.340784	1.53053	0.0851449	0.41763	1	1294	tags=68%, list=37%, signal=108%
HP_ABNORMAL_CARDIAC_TEST	18	0.37501	1.53021	0.092081	0.416782	1	981	tags=61%, list=28%, signal=85%
HP_FIBROUS_TISSUE_NEOPLASM	26	0.316927	1.52809	0.0892857	0.418408	1	1689	tags=81%, list=49%, signal=157%
GOMF_CALCIUM_ION_BINDING	92	0.209895	1.52738	0.0932476	0.418076	1	591	tags=29%, list=17%, signal=34%
HP_NAUSEA_AND_VOMITING	108	0.205318	1.52704	0.0707237	0.417308	1	1736	tags=70%, list=50%, signal=137%
HP_ERYTHEMA	25	0.321083	1.52609	0.0860585	0.417421	1	2217	tags=96%, list=64%, signal=265%
GOBP_CELLULAR_ALDEHYDE_METABOLIC_PROCESS	17	0.366283	1.52581	0.0705244	0.416594	1	1674	tags=82%, list=48%, signal=159%
GOBP_EXOCYTIC_PROCESS	17	0.369494	1.52567	0.0794224	0.415564	1	1267	tags=71%, list=37%, signal=111%
GOCC_ANCHORING_JUNCTION	149	0.187577	1.52531	0.059854	0.414782	1	1586	tags=63%, list=46%, signal=111%
HP_ELEVATED_PULMONARY_ARTERY_PRESSURE	27	0.3158	1.5251	0.0853242	0.413883	1	1155	tags=59%, list=33%, signal=88%
GOBP_MONOCARBOXYLIC_ACID_BIOSYNTHETIC_PROCESS	53	0.248669	1.52396	0.0954003	0.41423	1	689	tags=38%, list=20%, signal=46%
HP_ABNORMAL_CRANIAL_NERVE_MORPHOLOGY	46	0.26195	1.52289	0.0878378	0.41449	1	1443	tags=67%, list=42%, signal=114%
GOBP_PLASMA_MEMBRANE_ORGANIZATION	24	0.331504	1.52086	0.0779896	0.41604	1	1433	tags=71%, list=41%, signal=120%
GOMF_SNARE_BINDING	20	0.350924	1.51852	0.0985663	0.418168	1	1566	tags=80%, list=45%, signal=145%
HP_WEAKNESS_OF_FACIAL_MUSCULATURE	39	0.272325	1.51837	0.0822148	0.417225	1	817	tags=46%, list=24%, signal=60%
GOBP_CYTOSOLIC_CALCIUM_ION_TRANSPORT	26	0.321588	1.51647	0.106618	0.41862	1	862	tags=54%, list=25%, signal=71%
HP_RESTLESSNESS	25	0.321256	1.51561	0.0870337	0.418595	1	1722	tags=80%, list=50%, signal=158%
GOMF_TRANSPORTER_ACTIVITY	190	0.173395	1.51523	0.0521862	0.417947	1	1465	tags=58%, list=42%, signal=96%
GOBP_METAL_ION_TRANSPORT	123	0.196018	1.51438	0.072643	0.417915	1	955	tags=42%, list=28%, signal=56%
GOCC_LIPID_DROPLET	26	0.319634	1.5137	0.089317	0.417706	1	1431	tags=69%, list=41%, signal=117%
GOBP_LONG_CHAIN_FATTY_ACID_METABOLIC_PROCESS	26	0.312398	1.51369	0.093913	0.416551	1	1286	tags=65%, list=37%, signal=103%
HP_FREQUENT_FALLS	15	0.39119	1.51365	0.0909091	0.415419	1	1615	tags=87%, list=47%, signal=162%
HP_BRAIN_IMAGING_ABNORMALITY	28	0.304712	1.51213	0.0810313	0.41635	1	1830	tags=86%, list=53%, signal=180%
GOBP_NEGATIVE_REGULATION_OF_CELL_ACTIVATION	40	0.266595	1.5106	0.0901503	0.417269	1	373	tags=28%, list=11%, signal=30%
GOBP_REGULATION_OF_TRANSMEMBRANE_TRANSPORT	72	0.230389	1.51055	0.106732	0.416189	1	1354	tags=60%, list=39%, signal=96%
GOBP_LIPID_STORAGE	26	0.313136	1.50771	0.0927835	0.418909	1	1376	tags=65%, list=40%, signal=108%
GOBP_NUCLEOSOME_ASSEMBLY	24	0.321014	1.50554	0.104478	0.420689	1	416	tags=29%, list=12%, signal=33%
GOBP_REGULATION_OF_CELLULAR_COMPONENT_MOVEMENT	165	0.181923	1.50486	0.0611354	0.420424	1	845	tags=36%, list=24%, signal=46%
GOBP_ALCOHOL_BIOSYNTHETIC_PROCESS	25	0.331878	1.50461	0.0974729	0.419597	1	2319	tags=100%, list=67%, signal=301%
HP_MUSCLE_SPASM	28	0.309183	1.5022	0.0952381	0.421773	1	1615	tags=75%, list=47%, signal=140%
GOCC_RECYCLING_ENDOSOME_MEMBRANE	21	0.33374	1.50193	0.0867925	0.420991	1	1561	tags=76%, list=45%, signal=138%
GOBP_NEGATIVE_REGULATION_OF_RESPONSE_TO_WOUNDING	18	0.363	1.50096	0.0981132	0.421207	1	764	tags=56%, list=22%, signal=71%
GOCC_LAMELLIPODIUM	39	0.26584	1.50014	0.0746004	0.421171	1	1356	tags=59%, list=39%, signal=96%
GOMF_EXTRACELLULAR_MATRIX_STRUCTURAL_CONSTITUENT	15	0.384488	1.49779	0.0991304	0.423289	1	1461	tags=80%, list=42%, signal=138%
GOCC_GOLGI_MEMBRANE	112	0.193575	1.49675	0.0775444	0.4236	1	1609	tags=70%, list=47%, signal=126%
GOBP_NEGATIVE_REGULATION_OF_INFLAMMATORY_RESPONSE	21	0.338988	1.49629	0.0939226	0.423176	1	826	tags=52%, list=24%, signal=68%
HP_ABNORMALITY_OF_MUSCLE_SIZE	134	0.189578	1.49296	0.0782473	0.426671	1	1582	tags=60%, list=46%, signal=106%
HP_VASCULAR_NEOPLASM	21	0.343115	1.49253	0.087931	0.426111	1	1800	tags=86%, list=52%, signal=178%
GOCC_AZUROPHIL_GRANULE	43	0.256672	1.49249	0.103679	0.425019	1	1600	tags=72%, list=46%, signal=132%
GOBP_IMPORT_INTO_CELL	48	0.252171	1.49184	0.104027	0.424819	1	1079	tags=50%, list=31%, signal=72%
GOMF_HYDROLASE_ACTIVITY_HYDROLYZING_O_GLYCOSYL_COMPOUNDS	20	0.340893	1.49119	0.0944351	0.424544	1	1649	tags=80%, list=48%, signal=152%
GOMF_GATED_CHANNEL_ACTIVITY	20	0.344657	1.49065	0.0920578	0.424196	1	785	tags=55%, list=23%, signal=71%
HP_MYALGIA	25	0.30985	1.48989	0.0998279	0.424162	1	1973	tags=88%, list=57%, signal=203%
HP_BILATERAL_TONIC_CLONIC_SEIZURE	58	0.236555	1.48417	0.103506	0.431274	1	2008	tags=83%, list=58%, signal=194%
GOBP_NEGATIVE_REGULATION_OF_PEPTIDASE_ACTIVITY	42	0.264013	1.48403	0.108844	0.430338	1	826	tags=45%, list=24%, signal=59%
GOCC_EARLY_ENDOSOME_MEMBRANE	30	0.292984	1.48378	0.102041	0.429581	1	1727	tags=80%, list=50%, signal=158%
HP_SENSORY_NEUROPATHY	29	0.297028	1.48365	0.0793651	0.428609	1	1483	tags=72%, list=43%, signal=126%
HP_ABNORMAL_METACARPAL_MORPHOLOGY	34	0.280964	1.48364	0.101786	0.427507	1	1855	tags=82%, list=54%, signal=176%
GOCC_PHAGOCYTIC_VESICLE	24	0.316725	1.4835	0.0944444	0.426581	1	1653	tags=79%, list=48%, signal=151%
GOBP_CELL_MORPHOGENESIS	159	0.178962	1.48048	0.0794603	0.429771	1	782	tags=33%, list=23%, signal=41%
HP_HEMIPLEGIA_HEMIPARESIS	49	0.249376	1.47932	0.0960549	0.430348	1	1459	tags=65%, list=42%, signal=111%
HP_MIGRAINE	22	0.330319	1.47725	0.103387	0.432127	1	1399	tags=73%, list=40%, signal=121%
HP_LEFT_VENTRICULAR_HYPERTROPHY	18	0.348975	1.47684	0.076087	0.431572	1	1189	tags=67%, list=34%, signal=101%
GOBP_ACTIN_FILAMENT_BASED_MOVEMENT	27	0.304359	1.47635	0.0980736	0.431064	1	1211	tags=59%, list=35%, signal=90%
GOBP_TRANSMEMBRANE_TRANSPORT	235	0.163748	1.47596	0.0737135	0.430519	1	1454	tags=57%, list=42%, signal=92%
GOCC_DNA_PACKAGING_COMPLEX	24	0.314183	1.47527	0.0968921	0.430434	1	416	tags=29%, list=12%, signal=33%
HP_ABNORMALITY_OF_THE_MUSCULATURE_OF_THE_UPPER_LIMBS	34	0.279804	1.4701	0.107616	0.436452	1	1570	tags=74%, list=45%, signal=133%
HP_APLASIA_HYPOPLASIA_INVOLVING_THE_PELVIS	19	0.333506	1.46668	0.0975177	0.440195	1	1863	tags=89%, list=54%, signal=193%
GOBP_NEGATIVE_REGULATION_OF_ION_TRANSMEMBRANE_TRANSPORT	16	0.363518	1.46301	0.0708955	0.444533	1	862	tags=50%, list=25%, signal=66%
GOBP_REGULATION_OF_FATTY_ACID_METABOLIC_PROCESS	26	0.306227	1.46072	0.102609	0.44671	1	1103	tags=62%, list=32%, signal=90%
GOCC_SYNAPSE	165	0.175998	1.46048	0.0746706	0.445946	1	1590	tags=61%, list=46%, signal=107%
HP_CYANOSIS	18	0.340996	1.45716	0.108614	0.449734	1	981	tags=56%, list=28%, signal=77%
GOCC_SOMATODENDRITIC_COMPARTMENT	117	0.197387	1.45699	0.101056	0.448842	1	552	tags=26%, list=16%, signal=29%
GOBP_CELLULAR_AMINO_ACID_CATABOLIC_PROCESS	24	0.316871	1.45682	0.109735	0.447936	1	1502	tags=75%, list=43%, signal=132%
HP_AGITATION	24	0.314944	1.45669	0.104982	0.446996	1	1722	tags=79%, list=50%, signal=157%
GOCC_ACTIN_FILAMENT	15	0.372163	1.45629	0.119626	0.44653	1	1740	tags=87%, list=50%, signal=174%
GOCC_POSTSYNAPTIC_MEMBRANE	20	0.343201	1.45578	0.10987	0.446141	1	402	tags=30%, list=12%, signal=34%
HP_EEG_WITH_ABNORMALLY_SLOW_FREQUENCIES	15	0.371494	1.45291	0.104972	0.449405	1	1973	tags=93%, list=57%, signal=216%
GOBP_REGULATION_OF_PLASMA_LIPOPROTEIN_PARTICLE_LEVELS	17	0.352313	1.45203	0.0996441	0.449599	1	944	tags=59%, list=27%, signal=80%
GOMF_PEPTIDASE_ACTIVITY	113	0.188681	1.4514	0.110942	0.44943	1	929	tags=40%, list=27%, signal=53%
HP_POSTURAL_TREMOR	15	0.364006	1.44998	0.102888	0.450449	1	2205	tags=100%, list=64%, signal=275%
HP_PECTUS_CARINATUM	31	0.280523	1.44987	0.115517	0.449523	1	1437	tags=68%, list=42%, signal=115%
GOBP_NEUTRAL_LIPID_METABOLIC_PROCESS	31	0.278	1.4491	0.103742	0.449622	1	1109	tags=58%, list=32%, signal=85%
GOCC_PLATELET_ALPHA_GRANULE	21	0.328413	1.44845	0.104167	0.449424	1	401	tags=29%, list=12%, signal=32%
GOCC_SYNAPTIC_MEMBRANE	36	0.268436	1.44748	0.109155	0.449802	1	402	tags=25%, list=12%, signal=28%
GOCC_VACUOLAR_LUMEN	45	0.254007	1.44615	0.118761	0.450658	1	1600	tags=71%, list=46%, signal=131%
GOBP_REGULATION_OF_WOUND_HEALING	33	0.272979	1.44609	0.108696	0.449654	1	793	tags=48%, list=23%, signal=62%
GOCC_SITE_OF_POLARIZED_GROWTH	27	0.29316	1.44515	0.106897	0.449924	1	1518	tags=70%, list=44%, signal=124%
HP_POLYNEUROPATHY	21	0.326416	1.44409	0.102612	0.450401	1	1559	tags=76%, list=45%, signal=138%
GOBP_REGULATION_OF_HYDROLASE_ACTIVITY	197	0.169783	1.44198	0.0803949	0.452365	1	1549	tags=60%, list=45%, signal=102%
GOBP_SENSORY_PERCEPTION	59	0.236287	1.44143	0.132686	0.452114	1	1070	tags=53%, list=31%, signal=75%
GOCC_EXTERNAL_SIDE_OF_PLASMA_MEMBRANE	41	0.264487	1.44062	0.114901	0.452269	1	755	tags=41%, list=22%, signal=52%
GOBP_AUTOPHAGY_OF_MITOCHONDRION	23	0.315772	1.43867	0.108614	0.454137	1	1396	tags=70%, list=40%, signal=116%
HP_NEONATAL_RESPIRATORY_DISTRESS	20	0.336172	1.43413	0.115789	0.459658	1	1762	tags=85%, list=51%, signal=172%
GOBP_RESPONSE_TO_XENOBIOTIC_STIMULUS	93	0.200312	1.43299	0.101286	0.460334	1	322	tags=19%, list=9%, signal=21%
GOBP_FORMATION_OF_PRIMARY_GERM_LAYER	25	0.302161	1.43248	0.119266	0.459982	1	7	tags=8%, list=0%, signal=8%
GOBP_CELLULAR_RESPONSE_TO_ALCOHOL	19	0.336313	1.43153	0.116906	0.460276	1	618	tags=47%, list=18%, signal=57%
GOBP_CHEMICAL_HOMEOSTASIS	208	0.164752	1.43148	0.0727273	0.459256	1	946	tags=39%, list=27%, signal=51%
GOCC_CILIUM	99	0.195342	1.43135	0.122642	0.458377	1	1153	tags=47%, list=33%, signal=69%
GOBP_NEGATIVE_REGULATION_OF_DEFENSE_RESPONSE	35	0.258576	1.43118	0.124555	0.457591	1	1103	tags=54%, list=32%, signal=79%
HP_ARTERIAL_STENOSIS	23	0.308397	1.42705	0.126354	0.462711	1	463	tags=35%, list=13%, signal=40%
HP_ABNORMAL_IRIS_PIGMENTATION	24	0.299667	1.42683	0.121693	0.462	1	520	tags=38%, list=15%, signal=44%
HP_TALIPES_EQUINOVARUS	69	0.218861	1.42666	0.124789	0.461121	1	453	tags=14%, list=13%, signal=16%
HP_DIARRHEA	86	0.198542	1.42615	0.116473	0.460807	1	1406	tags=56%, list=41%, signal=92%
GOBP_PROCESS_UTILIZING_AUTOPHAGIC_MECHANISM	141	0.175569	1.4238	0.0981595	0.463357	1	1645	tags=65%, list=48%, signal=119%
GOBP_HUMORAL_IMMUNE_RESPONSE	25	0.299494	1.42313	0.120287	0.463357	1	1031	tags=56%, list=30%, signal=79%
GOBP_REGULATION_OF_REACTIVE_OXYGEN_SPECIES_METABOLIC_PROCESS	27	0.295599	1.42191	0.129264	0.464211	1	445	tags=33%, list=13%, signal=38%
GOBP_TUBE_FORMATION	30	0.28459	1.41735	0.127698	0.470154	1	768	tags=40%, list=22%, signal=51%
GOBP_ORGANIC_ACID_BIOSYNTHETIC_PROCESS	78	0.205955	1.41732	0.117834	0.469121	1	692	tags=35%, list=20%, signal=42%
GOBP_AMINOGLYCAN_METABOLIC_PROCESS	24	0.303205	1.41726	0.118261	0.46813	1	1572	tags=79%, list=45%, signal=144%
GOMF_CATION_TRANSMEMBRANE_TRANSPORTER_ACTIVITY	91	0.19519	1.41723	0.121311	0.467092	1	1336	tags=56%, list=39%, signal=89%
GOCC_EXTRINSIC_COMPONENT_OF_MEMBRANE	42	0.251247	1.41628	0.136594	0.46753	1	1076	tags=52%, list=31%, signal=75%
HP_MENTAL_DETERIORATION	67	0.220596	1.41625	0.128874	0.466491	1	1637	tags=67%, list=47%, signal=125%
GOCC_ENDOPLASMIC_RETICULUM_LUMEN	63	0.22022	1.41608	0.120748	0.465722	1	385	tags=13%, list=11%, signal=14%
GOBP_FATTY_ACID_BIOSYNTHETIC_PROCESS	38	0.266187	1.41565	0.111712	0.46533	1	931	tags=47%, list=27%, signal=64%
GOBP_REGULATION_OF_LIPID_STORAGE	16	0.355335	1.41495	0.115596	0.465377	1	1376	tags=69%, list=40%, signal=114%
GOBP_CARDIAC_MUSCLE_CONTRACTION	18	0.340203	1.41293	0.121377	0.467321	1	862	tags=50%, list=25%, signal=66%
GOBP_STEROID_BIOSYNTHETIC_PROCESS	48	0.245324	1.41162	0.14214	0.468249	1	689	tags=42%, list=20%, signal=51%
GOBP_NEGATIVE_REGULATION_OF_PROTEIN_CATABOLIC_PROCESS	24	0.294707	1.41118	0.120148	0.46786	1	1919	tags=83%, list=55%, signal=186%
GOBP_CELLULAR_PIGMENTATION	15	0.356757	1.40676	0.116788	0.473634	1	1406	tags=73%, list=41%, signal=123%
GOMF_PHOSPHATASE_BINDING	40	0.257646	1.40672	0.131849	0.472631	1	1171	tags=55%, list=34%, signal=82%
HP_ABNORMALITY_OF_SALIVATION	29	0.28226	1.40521	0.160558	0.474025	1	1906	tags=83%, list=55%, signal=183%
GOMF_METALLOPEPTIDASE_ACTIVITY	28	0.289567	1.40451	0.120135	0.474095	1	807	tags=46%, list=23%, signal=60%
HP_NEPHROLITHIASIS	31	0.274393	1.40412	0.123909	0.47357	1	532	tags=32%, list=15%, signal=38%
GOBP_ACTIN_MEDIATED_CELL_CONTRACTION	22	0.311245	1.40094	0.113475	0.477603	1	1211	tags=59%, list=35%, signal=90%
HP_ABNORMALITY_OF_THE_GALLBLADDER	16	0.351741	1.39752	0.120721	0.481893	1	981	tags=56%, list=28%, signal=78%
HP_PRENATAL_MATERNAL_ABNORMALITY	18	0.334764	1.39676	0.130178	0.482025	1	1086	tags=61%, list=31%, signal=89%
GOBP_CELLULAR_HORMONE_METABOLIC_PROCESS	29	0.283257	1.3967	0.119718	0.481086	1	583	tags=38%, list=17%, signal=45%
GOBP_BILE_ACID_METABOLIC_PROCESS	15	0.356896	1.39648	0.141199	0.480381	1	675	tags=47%, list=20%, signal=58%
HP_FOOT_DORSIFLEXOR_WEAKNESS	16	0.358697	1.39601	0.125227	0.480085	1	1672	tags=88%, list=48%, signal=169%
GOBP_SMOOTH_MUSCLE_CELL_MIGRATION	17	0.343284	1.39448	0.130435	0.48145	1	558	tags=41%, list=16%, signal=49%
HP_ABNORMALITY_OF_LOWER_LIMB_EPIPHYSIS_MORPHOLOGY	23	0.308324	1.39361	0.122124	0.481772	1	1163	tags=61%, list=34%, signal=91%
HP_APLASIA_HYPOPLASIA_OF_THE_RIBS	29	0.281686	1.3934	0.132867	0.481039	1	1977	tags=86%, list=57%, signal=199%
GOBP_REGULATION_OF_ANION_TRANSPORT	16	0.34388	1.39335	0.145873	0.480059	1	1102	tags=69%, list=32%, signal=100%
GOBP_REGULATION_OF_AUTOPHAGY	87	0.196563	1.3928	0.127962	0.479923	1	1731	tags=71%, list=50%, signal=139%
GOCC_CLEAVAGE_FURROW	22	0.309054	1.3927	0.136602	0.47905	1	886	tags=50%, list=26%, signal=67%
GOBP_NEGATIVE_REGULATION_OF_PROTEOLYSIS	63	0.217152	1.39266	0.138436	0.478079	1	1128	tags=54%, list=33%, signal=79%
GOBP_POSITIVE_REGULATION_OF_SMALL_MOLECULE_METABOLIC_PROCESS	34	0.269965	1.39132	0.135652	0.479227	1	1103	tags=53%, list=32%, signal=77%
GOBP_MUSCLE_CELL_MIGRATION	18	0.324876	1.39078	0.129562	0.478991	1	558	tags=39%, list=16%, signal=46%
GOBP_REGULATION_OF_PROTEIN_LOCALIZATION_TO_PLASMA_MEMBRANE	21	0.309092	1.39007	0.123239	0.479037	1	1663	tags=81%, list=48%, signal=155%
HP_AUTOIMMUNITY	27	0.288739	1.38927	0.132486	0.479274	1	1727	tags=78%, list=50%, signal=154%
GOBP_RESPONSE_TO_NUTRIENT	25	0.294293	1.38808	0.132988	0.48008	1	437	tags=36%, list=13%, signal=41%
HP_ABNORMAL_FORM_OF_THE_VERTEBRAL_BODIES	80	0.197068	1.38627	0.134206	0.481919	1	1458	tags=60%, list=42%, signal=101%
GOCC_OXIDOREDUCTASE_COMPLEX	20	0.317336	1.38566	0.12987	0.481874	1	1638	tags=80%, list=47%, signal=151%
GOCC_FILOPODIUM	20	0.316892	1.38469	0.121864	0.482377	1	1327	tags=60%, list=38%, signal=97%
HP_BULBOUS_NOSE	34	0.26398	1.38267	0.128114	0.48456	1	1785	tags=79%, list=52%, signal=162%
GOMF_ENDOPEPTIDASE_ACTIVITY	64	0.216468	1.38213	0.144828	0.484437	1	778	tags=38%, list=22%, signal=47%
GOBP_RHO_PROTEIN_SIGNAL_TRANSDUCTION	22	0.316736	1.38179	0.115385	0.483936	1	1767	tags=82%, list=51%, signal=166%
HP_ARTERIOSCLEROSIS	23	0.302882	1.38178	0.136691	0.482933	1	879	tags=48%, list=25%, signal=64%
GOBP_MEMBRANE_FUSION	24	0.299039	1.38161	0.131532	0.482171	1	1643	tags=75%, list=47%, signal=142%
GOBP_POSITIVE_REGULATION_OF_CELL_CELL_ADHESION	38	0.252822	1.38154	0.12656	0.481282	1	373	tags=26%, list=11%, signal=29%
HP_BRADYKINESIA	17	0.331833	1.38125	0.15146	0.480764	1	1615	tags=82%, list=47%, signal=154%
HP_ABNORMALITY_OF_LIMB_EPIPHYSIS_MORPHOLOGY	30	0.27316	1.38124	0.152753	0.479777	1	1804	tags=80%, list=52%, signal=166%
GOBP_POSITIVE_REGULATION_OF_ERK1_AND_ERK2_CASCADE	30	0.269314	1.37657	0.145756	0.486366	1	927	tags=57%, list=27%, signal=77%
GOBP_SMALL_MOLECULE_METABOLIC_PROCESS	406	0.13949	1.37606	0.0634278	0.486225	1	1446	tags=54%, list=42%, signal=82%
HP_ABNORMAL_CIRCULATING_CHOLESTEROL_CONCENTRATION	29	0.269	1.37603	0.134831	0.48525	1	1294	tags=66%, list=37%, signal=104%
GOBP_RESPONSE_TO_ETHANOL	19	0.327328	1.37558	0.139576	0.48491	1	582	tags=42%, list=17%, signal=50%
GOBP_LOCOMOTION	264	0.152376	1.3739	0.0972603	0.486593	1	845	tags=33%, list=24%, signal=40%
HP_CARDIOMEGALY	31	0.267333	1.37384	0.152513	0.48568	1	1371	tags=65%, list=40%, signal=106%
HP_TELANGIECTASIA	42	0.242259	1.37275	0.141284	0.486423	1	1582	tags=69%, list=46%, signal=126%
GOBP_TRANSPORT_ALONG_MICROTUBULE	33	0.256077	1.37247	0.143636	0.485882	1	2115	tags=88%, list=61%, signal=224%
HP_CEREBELLAR_HYPOPLASIA	104	0.182858	1.37165	0.133122	0.486176	1	344	tags=12%, list=10%, signal=12%
HP_ABNORMAL_PERIPHERAL_NERVOUS_SYSTEM_MORPHOLOGY	125	0.18184	1.37161	0.118211	0.485232	1	1683	tags=67%, list=49%, signal=126%
GOMF_ATPASE_COUPLED_TRANSMEMBRANE_TRANSPORTER_ACTIVITY	17	0.339399	1.3707	0.146296	0.48566	1	1511	tags=76%, list=44%, signal=135%
GOCC_TERTIARY_GRANULE	18	0.325081	1.37055	0.146953	0.484925	1	1203	tags=67%, list=35%, signal=102%
GOMF_HYDROLASE_ACTIVITY_ACTING_ON_ESTER_BONDS	171	0.163273	1.36985	0.131462	0.485092	1	1155	tags=42%, list=33%, signal=59%
GOBP_DEVELOPMENTAL_CELL_GROWTH	36	0.255003	1.36951	0.124352	0.48462	1	1812	tags=78%, list=52%, signal=162%
HP_DEMENTIA	43	0.236944	1.36863	0.14433	0.485203	1	1615	tags=67%, list=47%, signal=125%
HP_THORACIC_HYPOPLASIA	25	0.287448	1.36849	0.135472	0.48444	1	1804	tags=80%, list=52%, signal=166%
HP_ABNORMALITY_OF_THE_URINARY_SYSTEM_PHYSIOLOGY	235	0.152998	1.36839	0.105339	0.483613	1	1434	tags=54%, list=41%, signal=86%
GOBP_ELECTRON_TRANSPORT_CHAIN	39	0.243532	1.36818	0.139535	0.483003	1	1601	tags=69%, list=46%, signal=127%
GOBP_REGULATION_OF_METAL_ION_TRANSPORT	54	0.228121	1.36657	0.152659	0.484601	1	1374	tags=61%, list=40%, signal=100%
GOBP_REGULATION_OF_PROTEIN_LOCALIZATION_TO_MEMBRANE	38	0.24751	1.36654	0.131944	0.483672	1	1694	tags=76%, list=49%, signal=148%
GOBP_REGULATION_OF_BLOOD_PRESSURE	25	0.287935	1.36408	0.14032	0.486607	1	793	tags=44%, list=23%, signal=57%
HP_ARTHROGRYPOSIS_MULTIPLEX_CONGENITA	26	0.281685	1.36347	0.153043	0.486633	1	1555	tags=73%, list=45%, signal=132%
GOBP_RESPONSE_TO_MECHANICAL_STIMULUS	43	0.235176	1.36226	0.151463	0.487625	1	1281	tags=63%, list=37%, signal=98%
GOMF_PROTEIN_PHOSPHATASE_BINDING	29	0.265137	1.36021	0.154657	0.489935	1	1171	tags=55%, list=34%, signal=83%
GOBP_STEROL_BIOSYNTHETIC_PROCESS	15	0.345718	1.3591	0.151351	0.49075	1	2268	tags=100%, list=66%, signal=289%
GOBP_REGULATION_OF_VESICLE_MEDIATED_TRANSPORT	92	0.194166	1.35653	0.151938	0.494124	1	1473	tags=60%, list=43%, signal=101%
GOCC_CLUSTER_OF_ACTIN_BASED_CELL_PROJECTIONS	34	0.261693	1.35637	0.151246	0.493383	1	1934	tags=85%, list=56%, signal=191%
HP_POSITIONAL_FOOT_DEFORMITY	86	0.189963	1.35304	0.170178	0.497865	1	453	tags=14%, list=13%, signal=16%
HP_ABNORMALITY_ON_PULMONARY_FUNCTION_TESTING	21	0.303031	1.35273	0.149013	0.497408	1	1431	tags=71%, list=41%, signal=121%
GOBP_DIGESTIVE_SYSTEM_PROCESS	19	0.315455	1.3518	0.15146	0.497863	1	1588	tags=74%, list=46%, signal=135%
GOBP_ATP_SYNTHESIS_COUPLED_ELECTRON_TRANSPORT	20	0.306609	1.35092	0.137566	0.498353	1	1569	tags=75%, list=45%, signal=136%
GOBP_REGULATION_OF_SYNAPTIC_PLASTICITY	21	0.303436	1.35037	0.15625	0.498282	1	1387	tags=67%, list=40%, signal=111%
GOBP_MICROTUBULE_BASED_TRANSPORT	37	0.25514	1.35015	0.144366	0.497652	1	1825	tags=78%, list=53%, signal=164%
HP_SHORT_RIBS	19	0.317648	1.34941	0.149306	0.497835	1	1977	tags=89%, list=57%, signal=208%
HP_WIDELY_SPACED_TEETH	22	0.306672	1.34832	0.16451	0.498659	1	2234	tags=95%, list=65%, signal=268%
GOBP_BIOLOGICAL_ADHESION	214	0.151896	1.34641	0.113208	0.500825	1	755	tags=30%, list=22%, signal=36%
HP_ABNORMAL_CORONARY_ARTERY_MORPHOLOGY	17	0.331463	1.34534	0.155963	0.501678	1	391	tags=35%, list=11%, signal=40%
GOBP_EXPORT_FROM_CELL	125	0.174234	1.34491	0.134441	0.501422	1	1473	tags=58%, list=43%, signal=98%
HP_HEPATIC_FIBROSIS	35	0.256809	1.34427	0.168174	0.501531	1	2064	tags=86%, list=60%, signal=210%
GOBP_RESPONSE_TO_FATTY_ACID	17	0.337209	1.34369	0.148211	0.501526	1	689	tags=47%, list=20%, signal=58%
GOBP_MAINTENANCE_OF_LOCATION_IN_CELL	42	0.238907	1.3431	0.158895	0.501557	1	862	tags=45%, list=25%, signal=60%
HP_APLASIA_HYPOPLASIA_OF_THE_CEREBELLUM	115	0.179668	1.34152	0.142628	0.503232	1	344	tags=12%, list=10%, signal=13%
GOBP_MUSCLE_SYSTEM_PROCESS	58	0.215844	1.34137	0.159864	0.502535	1	1059	tags=48%, list=31%, signal=68%
HP_ABNORMAL_LEFT_VENTRICLE_MORPHOLOGY	23	0.29521	1.34119	0.166378	0.501869	1	1189	tags=61%, list=34%, signal=92%
GOBP_NEUROTRANSMITTER_SECRETION	21	0.294164	1.34078	0.154412	0.501636	1	1387	tags=67%, list=40%, signal=111%
GOBP_HEART_PROCESS	29	0.265093	1.34016	0.142857	0.501641	1	1058	tags=52%, list=31%, signal=74%
GOBP_SYNAPTIC_SIGNALING	83	0.195613	1.33806	0.148936	0.504116	1	1221	tags=51%, list=35%, signal=76%
HP_APLASIA_HYPOPLASIA_OF_THE_DISTAL_PHALANGES_OF_THE_HAND	31	0.261584	1.33693	0.153025	0.505015	1	2035	tags=87%, list=59%, signal=210%
GOCC_COLLAGEN_CONTAINING_EXTRACELLULAR_MATRIX	56	0.215829	1.33419	0.160656	0.508594	1	1062	tags=54%, list=31%, signal=76%
GOBP_REGULATION_OF_TRANS_SYNAPTIC_SIGNALING	54	0.215652	1.33348	0.157454	0.508788	1	986	tags=44%, list=28%, signal=61%
HP_CONGENITAL_CONTRACTURE	33	0.258661	1.33192	0.16	0.510401	1	1555	tags=73%, list=45%, signal=131%
GOBP_I_KAPPAB_KINASE_NF_KAPPAB_SIGNALING	57	0.213242	1.3319	0.159858	0.509464	1	964	tags=44%, list=28%, signal=60%
HP_ABNORMAL_SPUTUM	18	0.321599	1.33179	0.151013	0.508681	1	768	tags=50%, list=22%, signal=64%
GOBP_SENSORY_PERCEPTION_OF_MECHANICAL_STIMULUS	30	0.265184	1.33173	0.159247	0.507797	1	1299	tags=63%, list=38%, signal=101%
HP_ABNORMAL_CIRCULATING_LIPID_CONCENTRATION	65	0.207524	1.33086	0.175585	0.508157	1	1239	tags=54%, list=36%, signal=82%
HP_HYPOTENSION	18	0.320417	1.33036	0.173675	0.508013	1	1615	tags=78%, list=47%, signal=145%
GOBP_ZYMOGEN_ACTIVATION	21	0.306462	1.33035	0.151184	0.507084	1	392	tags=33%, list=11%, signal=37%
GOMF_HYDROLASE_ACTIVITY_ACTING_ON_GLYCOSYL_BONDS	26	0.281712	1.33011	0.157068	0.506567	1	1420	tags=65%, list=41%, signal=110%
HP_DIALEPTIC_SEIZURE	38	0.254466	1.32817	0.156357	0.508799	1	2064	tags=87%, list=60%, signal=213%
HP_ABNORMAL_CIRCULATING_METABOLITE_CONCENTRATION	248	0.14432	1.32794	0.131805	0.508262	1	1683	tags=63%, list=49%, signal=114%
GOMF_PROTEASE_BINDING	31	0.26024	1.32677	0.174497	0.50923	1	401	tags=26%, list=12%, signal=29%
GOBP_SODIUM_ION_TRANSMEMBRANE_TRANSPORT	27	0.27396	1.32637	0.163121	0.508963	1	201	tags=22%, list=6%, signal=23%
GOBP_CELLULAR_GLUCOSE_HOMEOSTASIS	28	0.268443	1.3258	0.168126	0.50899	1	826	tags=46%, list=24%, signal=60%
HP_SPARSE_EYEBROW	27	0.275732	1.32435	0.159247	0.510503	1	433	tags=30%, list=13%, signal=34%
GOBP_REGULATION_OF_RAS_PROTEIN_SIGNAL_TRANSDUCTION	32	0.269976	1.32414	0.166084	0.50988	1	793	tags=44%, list=23%, signal=56%
HP_OPHTHALMOPARESIS	60	0.207126	1.32391	0.172712	0.509282	1	1578	tags=67%, list=46%, signal=120%
GOBP_METAL_ION_HOMEOSTASIS	98	0.180987	1.32077	0.161031	0.513583	1	946	tags=41%, list=27%, signal=55%
GOBP_RETROGRADE_TRANSPORT_ENDOSOME_TO_GOLGI	15	0.33901	1.31954	0.153707	0.514634	1	1609	tags=80%, list=47%, signal=149%
GOBP_CELLULAR_HOMEOSTASIS	153	0.164512	1.31947	0.14521	0.513792	1	982	tags=40%, list=28%, signal=53%
HP_HYPOREFLEXIA	84	0.187549	1.31723	0.194805	0.516657	1	1700	tags=67%, list=49%, signal=128%
GOBP_ION_HOMEOSTASIS	119	0.172628	1.31676	0.161994	0.516556	1	967	tags=40%, list=28%, signal=54%
GOBP_POSITIVE_REGULATION_OF_MACROAUTOPHAGY	17	0.32442	1.31584	0.180657	0.517221	1	1722	tags=82%, list=50%, signal=163%
HP_ABNORMALITY_OF_THE_PYLORUS	24	0.287829	1.31521	0.16548	0.517369	1	1506	tags=71%, list=44%, signal=125%
GOCC_PRESYNAPSE	60	0.208974	1.31473	0.17265	0.51724	1	1220	tags=52%, list=35%, signal=78%
HP_ABNORMALITY_OF_PULMONARY_CIRCULATION	30	0.270444	1.31455	0.19224	0.516593	1	1285	tags=60%, list=37%, signal=95%
GOCC_CELL_LEADING_EDGE	78	0.19284	1.31454	0.162246	0.515696	1	1014	tags=42%, list=29%, signal=58%
GOBP_REGULATION_OF_SYSTEM_PROCESS	68	0.198041	1.31442	0.151515	0.514948	1	1160	tags=51%, list=34%, signal=76%
GOBP_REGULATION_OF_CHEMOTAXIS	38	0.244598	1.31264	0.194676	0.517064	1	845	tags=45%, list=24%, signal=59%
GOBP_VESICLE_MEDIATED_TRANSPORT_TO_THE_PLASMA_MEMBRANE	29	0.265288	1.31234	0.166375	0.516609	1	1378	tags=62%, list=40%, signal=102%
GOBP_NEURON_PROJECTION_EXTENSION	27	0.268574	1.31174	0.166369	0.51669	1	780	tags=44%, list=23%, signal=57%
HP_DISPROPORTIONATE_SHORT_STATURE	26	0.273535	1.31136	0.178131	0.51642	1	1950	tags=85%, list=56%, signal=192%
GOCC_TRANS_GOLGI_NETWORK_MEMBRANE	18	0.317589	1.3108	0.167568	0.51651	1	1424	tags=72%, list=41%, signal=122%
GOBP_REGULATION_OF_NERVOUS_SYSTEM_PROCESS	19	0.300965	1.31079	0.181467	0.515598	1	986	tags=53%, list=28%, signal=73%
HP_VISUAL_FIELD_DEFECT	53	0.220697	1.31033	0.177994	0.515479	1	1607	tags=68%, list=46%, signal=125%
GOBP_REGULATION_OF_JNK_CASCADE	31	0.259988	1.30936	0.18802	0.516139	1	1395	tags=65%, list=40%, signal=107%
HP_HEADACHE	62	0.203519	1.30704	0.159016	0.519198	1	1437	tags=61%, list=42%, signal=103%
GOMF_P53_BINDING	18	0.31936	1.30667	0.178378	0.518905	1	24	tags=11%, list=1%, signal=11%
GOBP_HOMEOSTATIC_PROCESS	320	0.137571	1.3025	0.136176	0.525309	1	982	tags=38%, list=28%, signal=48%
GOMF_PASSIVE_TRANSMEMBRANE_TRANSPORTER_ACTIVITY	38	0.23903	1.30059	0.171527	0.527761	1	1511	tags=68%, list=44%, signal=120%
GOBP_PHOSPHOLIPID_TRANSPORT	20	0.299384	1.29836	0.192378	0.530796	1	1363	tags=70%, list=39%, signal=115%
GOBP_CELL_PROJECTION_ORGANIZATION	267	0.139712	1.29742	0.144886	0.531476	1	1616	tags=60%, list=47%, signal=104%
GOMF_UBIQUITIN_BINDING	23	0.284418	1.29604	0.16946	0.532913	1	2167	tags=91%, list=63%, signal=243%
GOCC_ION_CHANNEL_COMPLEX	19	0.303865	1.29594	0.165187	0.532141	1	1281	tags=68%, list=37%, signal=108%
GOBP_PHOSPHATIDYLINOSITOL_3_KINASE_SIGNALING	30	0.257062	1.29585	0.172477	0.531386	1	1160	tags=53%, list=34%, signal=80%
GOBP_REGULATION_OF_CYTOSOLIC_CALCIUM_ION_CONCENTRATION	33	0.255683	1.29433	0.189046	0.533087	1	944	tags=48%, list=27%, signal=66%
HP_HYPERMETROPIA	46	0.221643	1.29288	0.188776	0.534662	1	1562	tags=65%, list=45%, signal=117%
GOCC_CYTOPLASMIC_SIDE_OF_MEMBRANE	20	0.290431	1.29274	0.182927	0.533994	1	1185	tags=60%, list=34%, signal=91%
HP_ROD_CONE_DYSTROPHY	49	0.221109	1.29222	0.200669	0.533994	1	1607	tags=67%, list=46%, signal=124%
HP_ABNORMALITY_OF_THE_METACARPAL_BONES	44	0.223929	1.29181	0.192568	0.533757	1	1871	tags=77%, list=54%, signal=166%
HP_APLASIA_HYPOPLASIA_OF_THE_EYEBROW	36	0.241637	1.29164	0.166107	0.533133	1	552	tags=31%, list=16%, signal=36%
GOBP_REGULATION_OF_PEPTIDASE_ACTIVITY	89	0.186019	1.29163	0.196277	0.532222	1	1528	tags=62%, list=44%, signal=108%
GOBP_REGULATION_OF_STRESS_ACTIVATED_PROTEIN_KINASE_SIGNALING_CASCADE	44	0.225284	1.29083	0.173986	0.532646	1	1395	tags=61%, list=40%, signal=102%
GOBP_ANATOMICAL_STRUCTURE_HOMEOSTASIS	52	0.217767	1.28872	0.199656	0.535479	1	1148	tags=50%, list=33%, signal=74%
HP_ARTHRITIS	28	0.258898	1.28697	0.16844	0.53751	1	2009	tags=86%, list=58%, signal=203%
GOBP_MONOCARBOXYLIC_ACID_TRANSPORT	15	0.330456	1.28559	0.203065	0.538988	1	507	tags=40%, list=15%, signal=47%
HP_ABNORMALITY_OF_PANCREAS_PHYSIOLOGY	34	0.242893	1.28336	0.188172	0.541926	1	1640	tags=71%, list=47%, signal=133%
GOMF_ACTIVE_TRANSMEMBRANE_TRANSPORTER_ACTIVITY	73	0.193259	1.2811	0.221338	0.545015	1	1465	tags=62%, list=42%, signal=105%
GOMF_SODIUM_ION_TRANSMEMBRANE_TRANSPORTER_ACTIVITY	21	0.286957	1.28077	0.178322	0.544707	1	1092	tags=57%, list=32%, signal=83%
GOCC_SIDE_OF_MEMBRANE	64	0.20532	1.28039	0.202109	0.544441	1	842	tags=38%, list=24%, signal=49%
GOCC_LEADING_EDGE_MEMBRANE	33	0.245584	1.2801	0.183986	0.543976	1	805	tags=39%, list=23%, signal=51%
GOBP_POSITIVE_REGULATION_OF_MAP_KINASE_ACTIVITY	20	0.293095	1.27854	0.190893	0.545799	1	724	tags=45%, list=21%, signal=57%
HP_DEPRESSION	87	0.184271	1.27686	0.194929	0.547708	1	1640	tags=66%, list=47%, signal=121%
HP_WEAKNESS_DUE_TO_UPPER_MOTOR_NEURON_DYSFUNCTION	117	0.16417	1.27525	0.174603	0.549604	1	1582	tags=57%, list=46%, signal=102%
HP_MEMORY_IMPAIRMENT	30	0.254315	1.2738	0.195793	0.551214	1	1399	tags=63%, list=40%, signal=105%
HP_SHORT_FOOT	24	0.267196	1.2735	0.201401	0.550798	1	1459	tags=67%, list=42%, signal=114%
HP_ABNORMAL_PLEURA_MORPHOLOGY	25	0.270697	1.27322	0.197802	0.550335	1	537	tags=36%, list=16%, signal=42%
GOBP_RESPONSE_TO_RETINOIC_ACID	22	0.285521	1.27286	0.196998	0.550068	1	1067	tags=59%, list=31%, signal=85%
HP_INCOORDINATION	35	0.248671	1.27119	0.198261	0.552148	1	1650	tags=71%, list=48%, signal=135%
GOBP_CELL_CHEMOTAXIS	40	0.233015	1.26934	0.191275	0.554532	1	909	tags=43%, list=26%, signal=57%
GOCC_CELL_SUBSTRATE_JUNCTION	83	0.183822	1.26729	0.200965	0.557252	1	1560	tags=64%, list=45%, signal=113%
GOCC_MOTILE_CILIUM	24	0.268123	1.26724	0.195255	0.556407	1	1118	tags=50%, list=32%, signal=73%
GOBP_ENTRY_INTO_HOST	36	0.246485	1.26723	0.200723	0.555501	1	393	tags=22%, list=11%, signal=25%
HP_ABNORMAL_RENAL_PHYSIOLOGY	144	0.156059	1.26706	0.199409	0.554879	1	1434	tags=54%, list=41%, signal=89%
GOBP_POSITIVE_REGULATION_OF_RESPONSE_TO_WOUNDING	17	0.309878	1.26697	0.192513	0.554144	1	793	tags=59%, list=23%, signal=76%
GOBP_REACTIVE_OXYGEN_SPECIES_METABOLIC_PROCESS	38	0.234543	1.26556	0.205042	0.555652	1	459	tags=29%, list=13%, signal=33%
GOCC_INTRINSIC_COMPONENT_OF_ORGANELLE_MEMBRANE	73	0.184965	1.26515	0.178862	0.555447	1	1632	tags=64%, list=47%, signal=119%
GOBP_CALCIUM_ION_TRANSMEMBRANE_TRANSPORT	39	0.232824	1.26303	0.208122	0.558376	1	862	tags=41%, list=25%, signal=54%
HP_ABNORMAL_CIRCULATING_FATTY_ACID_CONCENTRATION	15	0.328424	1.26125	0.205374	0.560532	1	1843	tags=87%, list=53%, signal=185%
HP_RESTRICTIVE_VENTILATORY_DEFECT	15	0.326241	1.26081	0.199627	0.560425	1	1431	tags=73%, list=41%, signal=125%
HP_PAIN	151	0.154446	1.25931	0.18125	0.562198	1	1686	tags=63%, list=49%, signal=117%
GOBP_REGULATION_OF_SMALL_GTPASE_MEDIATED_SIGNAL_TRANSDUCTION	52	0.21085	1.25869	0.200692	0.562418	1	793	tags=38%, list=23%, signal=49%
HP_APLASIA_HYPOPLASIA_INVOLVING_THE_METACARPAL_BONES	29	0.251905	1.25758	0.187166	0.563484	1	1855	tags=79%, list=54%, signal=170%
GOBP_NEGATIVE_REGULATION_OF_CELL_ADHESION	51	0.211436	1.25729	0.202091	0.563102	1	480	tags=29%, list=14%, signal=34%
GOBP_POSITIVE_REGULATION_OF_PROTEIN_DEPHOSPHORYLATION	15	0.330685	1.25697	0.209854	0.56275	1	89	tags=20%, list=3%, signal=20%
HP_HEPATITIS	19	0.291882	1.25652	0.186257	0.562662	1	1888	tags=84%, list=55%, signal=184%
GOBP_ACTIN_FILAMENT_BUNDLE_ORGANIZATION	35	0.250599	1.25648	0.201852	0.561827	1	1888	tags=80%, list=55%, signal=174%
HP_WEBBED_NECK	17	0.305575	1.25604	0.20904	0.561679	1	1785	tags=82%, list=52%, signal=169%
GOBP_SECRETION	136	0.156154	1.25537	0.205207	0.561974	1	1246	tags=49%, list=36%, signal=73%
GOBP_CELL_CELL_ADHESION_VIA_PLASMA_MEMBRANE_ADHESION_MOLECULES	22	0.283919	1.25531	0.199275	0.561166	1	249	tags=23%, list=7%, signal=24%
GOBP_CELLULAR_KETONE_METABOLIC_PROCESS	57	0.2017	1.25463	0.216966	0.56142	1	1103	tags=56%, list=32%, signal=81%
HP_UPPER_LIMB_MUSCLE_WEAKNESS	17	0.306436	1.25369	0.219858	0.56221	1	1555	tags=76%, list=45%, signal=138%
GOMF_ACTIN_BINDING	71	0.18968	1.25339	0.20684	0.561884	1	1396	tags=59%, list=40%, signal=97%
GOMF_INORGANIC_ANION_TRANSMEMBRANE_TRANSPORTER_ACTIVITY	20	0.289852	1.25309	0.184162	0.56152	1	1203	tags=60%, list=35%, signal=91%
HP_ABNORMAL_DIAPHYSIS_MORPHOLOGY	56	0.205524	1.25262	0.207987	0.561481	1	1977	tags=77%, list=57%, signal=176%
GOBP_PHOSPHATIDYLINOSITOL_BIOSYNTHETIC_PROCESS	31	0.244973	1.25253	0.199295	0.560723	1	1514	tags=68%, list=44%, signal=119%
GOBP_RESPIRATORY_ELECTRON_TRANSPORT_CHAIN	25	0.263972	1.25204	0.224044	0.560694	1	1601	tags=72%, list=46%, signal=133%
GOCC_CELL_DIVISION_SITE	24	0.271082	1.25167	0.205455	0.560447	1	886	tags=46%, list=26%, signal=61%
GOBP_POSITIVE_REGULATION_OF_SUPRAMOLECULAR_FIBER_ORGANIZATION	30	0.249104	1.25039	0.195212	0.561792	1	1645	tags=70%, list=48%, signal=132%
GOBP_NEGATIVE_REGULATION_OF_LEUKOCYTE_PROLIFERATION	15	0.326081	1.25027	0.198516	0.561095	1	318	tags=33%, list=9%, signal=37%
GOBP_REGULATION_OF_CELLULAR_COMPONENT_SIZE	58	0.199741	1.25013	0.215559	0.560472	1	1505	tags=62%, list=43%, signal=108%
GOBP_AXON_DEVELOPMENT	58	0.198112	1.24978	0.210526	0.560141	1	780	tags=40%, list=23%, signal=50%
GOBP_SYNAPSE_ORGANIZATION	46	0.21789	1.24805	0.225752	0.562394	1	472	tags=28%, list=14%, signal=32%
HP_ABNORMAL_URINE_METABOLITE_LEVEL	116	0.166192	1.24743	0.230769	0.562598	1	1555	tags=61%, list=45%, signal=107%
GOBP_CELLULAR_RESPONSE_TO_CARBOHYDRATE_STIMULUS	26	0.264899	1.24561	0.208255	0.565106	1	826	tags=46%, list=24%, signal=60%
GOBP_SODIUM_ION_TRANSPORT	38	0.229346	1.24233	0.227036	0.570072	1	427	tags=26%, list=12%, signal=30%
HP_ABNORMALITY_OF_FACIAL_MUSCULATURE	57	0.198752	1.24177	0.22813	0.570202	1	1787	tags=74%, list=52%, signal=150%
GOBP_ACUTE_INFLAMMATORY_RESPONSE	22	0.27731	1.24143	0.219153	0.569936	1	475	tags=32%, list=14%, signal=37%
HP_ABNORMAL_CONSUMPTION_BEHAVIOR	25	0.256282	1.24084	0.19697	0.570173	1	2232	tags=92%, list=65%, signal=257%
HP_ABNORMAL_RETINAL_VASCULAR_MORPHOLOGY	56	0.200742	1.23958	0.229965	0.57157	1	1578	tags=68%, list=46%, signal=123%
HP_SUDDEN_DEATH	20	0.284153	1.23932	0.215035	0.571134	1	463	tags=35%, list=13%, signal=40%
HP_DISPROPORTIONATE_SHORT_LIMB_SHORT_STATURE	19	0.29729	1.23872	0.214162	0.571314	1	1396	tags=68%, list=40%, signal=114%
GOBP_REGULATION_OF_COAGULATION	19	0.292086	1.23845	0.208981	0.570913	1	793	tags=53%, list=23%, signal=68%
HP_DIMINISHED_MOTIVATION	17	0.294142	1.238	0.207815	0.570883	1	2205	tags=94%, list=64%, signal=258%
GOBP_SIGNAL_RELEASE	66	0.191052	1.23761	0.224456	0.570703	1	982	tags=44%, list=28%, signal=60%
GOBP_CELL_MORPHOGENESIS_INVOLVED_IN_DIFFERENTIATION	107	0.167151	1.23694	0.213465	0.571052	1	780	tags=32%, list=23%, signal=40%
GOCC_SCF_UBIQUITIN_LIGASE_COMPLEX	18	0.291194	1.23616	0.230634	0.571573	1	1316	tags=67%, list=38%, signal=107%
HP_ABNORMAL_METATARSAL_MORPHOLOGY	31	0.245284	1.23573	0.212281	0.571484	1	1425	tags=65%, list=41%, signal=109%
GOBP_NEGATIVE_REGULATION_OF_TRANSPORT	73	0.187171	1.23437	0.219355	0.573055	1	1378	tags=56%, list=40%, signal=91%
HP_HYPOPLASTIC_ILIA	16	0.311644	1.23258	0.222857	0.575283	1	1434	tags=75%, list=41%, signal=127%
HP_MUSCLE_WEAKNESS	192	0.145702	1.23258	0.214506	0.574396	1	1764	tags=66%, list=51%, signal=126%
HP_INABILITY_TO_WALK	44	0.217967	1.23175	0.217993	0.574998	1	1340	tags=55%, list=39%, signal=88%
GOBP_NEGATIVE_REGULATION_OF_LOCOMOTION	52	0.20547	1.23149	0.223592	0.57456	1	1175	tags=52%, list=34%, signal=77%
HP_EXTERNAL_OPHTHALMOPLEGIA	15	0.309883	1.23025	0.219512	0.575959	1	1483	tags=73%, list=43%, signal=128%
GOBP_SULFUR_COMPOUND_METABOLIC_PROCESS	87	0.17187	1.23021	0.220986	0.575158	1	943	tags=41%, list=27%, signal=55%
GOBP_HORMONE_TRANSPORT	48	0.208543	1.22947	0.227891	0.575672	1	840	tags=42%, list=24%, signal=54%
HP_LUMBAR_HYPERLORDOSIS	18	0.298206	1.22914	0.228723	0.575464	1	1254	tags=67%, list=36%, signal=104%
GOBP_ORGANELLE_MEMBRANE_FUSION	19	0.287531	1.22695	0.245115	0.578616	1	1612	tags=74%, list=47%, signal=137%
GOBP_CELL_MIGRATION	227	0.135755	1.22563	0.206944	0.580109	1	845	tags=32%, list=24%, signal=39%
GOBP_LIPID_HOMEOSTASIS	41	0.212422	1.22443	0.2247	0.581406	1	514	tags=29%, list=15%, signal=34%
GOBP_ADENYLATE_CYCLASE_MODULATING_G_PROTEIN_COUPLED_RECEPTOR_SIGNALING_PATHWAY	18	0.300344	1.22401	0.232472	0.581326	1	639	tags=44%, list=18%, signal=54%
HP_INTESTINAL_MALROTATION	23	0.268456	1.22284	0.231183	0.582532	1	2380	tags=96%, list=69%, signal=304%
GOMF_AMIDE_BINDING	86	0.173449	1.22242	0.225857	0.582391	1	1351	tags=53%, list=39%, signal=86%
HP_LETHARGY	42	0.216942	1.22164	0.22093	0.582994	1	1661	tags=71%, list=48%, signal=136%
HP_APNEA	66	0.186774	1.22157	0.211475	0.582228	1	1903	tags=74%, list=55%, signal=162%
GOBP_POTASSIUM_ION_TRANSPORT	24	0.262444	1.22109	0.223853	0.582257	1	1653	tags=75%, list=48%, signal=143%
GOBP_IMMUNE_RESPONSE	222	0.137245	1.22034	0.225852	0.582734	1	444	tags=19%, list=13%, signal=21%
GOBP_PROTEIN_N_LINKED_GLYCOSYLATION	19	0.285963	1.21955	0.209647	0.583256	1	2475	tags=100%, list=72%, signal=349%
GOBP_REGULATION_OF_NEURON_PROJECTION_DEVELOPMENT	81	0.172665	1.21869	0.233766	0.583894	1	1956	tags=75%, list=57%, signal=169%
HP_ABNORMAL_ENZYME_COENZYME_ACTIVITY	108	0.165449	1.2168	0.236111	0.58648	1	1901	tags=73%, list=55%, signal=157%
GOBP_ENDOMEMBRANE_SYSTEM_ORGANIZATION	107	0.159705	1.21626	0.224111	0.586592	1	2030	tags=76%, list=59%, signal=178%
GOBP_REGULATION_OF_ANATOMICAL_STRUCTURE_SIZE	81	0.177292	1.21588	0.238908	0.586375	1	1505	tags=59%, list=43%, signal=102%
HP_LONG_EYELASHES	21	0.266143	1.21431	0.21755	0.588449	1	2035	tags=86%, list=59%, signal=207%
HP_TENTED_UPPER_LIP_VERMILION	20	0.288532	1.21312	0.223022	0.589789	1	1099	tags=55%, list=32%, signal=80%
HP_RETINAL_DYSTROPHY	69	0.181654	1.21146	0.243655	0.592031	1	2152	tags=81%, list=62%, signal=210%
HP_ABNORMAL_PULMONARY_THORACIC_IMAGING_FINDING	18	0.29471	1.21038	0.23475	0.593219	1	1863	tags=83%, list=54%, signal=180%
GOBP_DIGESTIVE_SYSTEM_DEVELOPMENT	24	0.259165	1.20867	0.216638	0.595474	1	747	tags=42%, list=22%, signal=53%
GOBP_NEGATIVE_REGULATION_OF_HYDROLASE_ACTIVITY	77	0.178149	1.2077	0.26087	0.596395	1	1549	tags=62%, list=45%, signal=110%
HP_NEOPLASM_OF_THE_PERIPHERAL_NERVOUS_SYSTEM	18	0.291278	1.20707	0.240708	0.596673	1	1640	tags=78%, list=47%, signal=147%
HP_ABNORMALITY_OF_ADRENAL_MORPHOLOGY	17	0.294044	1.20417	0.234165	0.601368	1	1676	tags=76%, list=48%, signal=148%
HP_ABNORMAL_VASCULAR_PHYSIOLOGY	49	0.204535	1.20414	0.240741	0.600548	1	1437	tags=59%, list=42%, signal=100%
GOBP_CARBOHYDRATE_HOMEOSTASIS	52	0.197702	1.20343	0.238422	0.601003	1	982	tags=46%, list=28%, signal=63%
HP_ABNORMALITY_OF_TIBIA_MORPHOLOGY	19	0.288559	1.20231	0.24408	0.602181	1	1590	tags=74%, list=46%, signal=136%
HP_ABNORMAL_THORAX_MORPHOLOGY	170	0.139704	1.20146	0.230194	0.602908	1	1993	tags=72%, list=58%, signal=162%
GOMF_LIPID_TRANSPORTER_ACTIVITY	28	0.248344	1.20067	0.219178	0.603479	1	1306	tags=61%, list=38%, signal=97%
HP_DEVELOPMENTAL_CATARACT	30	0.23854	1.19965	0.231034	0.604472	1	1736	tags=77%, list=50%, signal=153%
HP_ABNORMAL_RENAL_CORTEX_MORPHOLOGY	44	0.211203	1.19847	0.241667	0.605747	1	1434	tags=61%, list=41%, signal=103%
GOBP_REGULATION_OF_BLOOD_CIRCULATION	29	0.241367	1.19796	0.240678	0.605842	1	1058	tags=52%, list=31%, signal=74%
HP_ABNORMALITY_OF_THE_UPPER_RESPIRATORY_TRACT	87	0.171371	1.1973	0.248438	0.606235	1	1894	tags=72%, list=55%, signal=156%
GOBP_PEPTIDE_TRANSPORT	35	0.219434	1.19663	0.233696	0.606592	1	840	tags=43%, list=24%, signal=56%
HP_ELBOW_FLEXION_CONTRACTURE	17	0.291093	1.19595	0.233333	0.607017	1	1731	tags=82%, list=50%, signal=164%
GOBP_ESTABLISHMENT_OF_PROTEIN_LOCALIZATION_TO_MEMBRANE	54	0.197126	1.19541	0.243902	0.607177	1	1694	tags=69%, list=49%, signal=132%
HP_ABNORMALITY_OF_HAIR_PIGMENTATION	16	0.299403	1.19529	0.243243	0.606523	1	1751	tags=81%, list=51%, signal=164%
GOBP_POSITIVE_REGULATION_OF_I_KAPPAB_KINASE_NF_KAPPAB_SIGNALING	37	0.224256	1.19516	0.220137	0.605859	1	964	tags=46%, list=28%, signal=63%
HP_ABNORMAL_ACETABULUM_MORPHOLOGY	18	0.283556	1.19502	0.247723	0.605251	1	2483	tags=100%, list=72%, signal=352%
HP_EXCESSIVE_SALIVATION	18	0.280959	1.195	0.25046	0.604411	1	1906	tags=83%, list=55%, signal=185%
GOBP_POSITIVE_REGULATION_OF_HYDROLASE_ACTIVITY	109	0.159982	1.1939	0.239234	0.605573	1	1568	tags=61%, list=45%, signal=107%
GOBP_REGULATION_OF_HEART_CONTRACTION	23	0.256921	1.193	0.262264	0.606346	1	1058	tags=52%, list=31%, signal=75%
HP_BRACHYCEPHALY	58	0.192126	1.19257	0.257191	0.606301	1	2311	tags=86%, list=67%, signal=255%
HP_URINARY_INCONTINENCE	33	0.229313	1.19254	0.259259	0.605501	1	1298	tags=58%, list=38%, signal=91%
GOBP_SECOND_MESSENGER_MEDIATED_SIGNALING	36	0.217366	1.19214	0.229342	0.605374	1	944	tags=44%, list=27%, signal=60%
GOBP_ENDOCYTIC_RECYCLING	15	0.305951	1.19161	0.246094	0.605462	1	1340	tags=67%, list=39%, signal=108%
GOBP_ORGANOPHOSPHATE_BIOSYNTHETIC_PROCESS	143	0.148404	1.19115	0.244898	0.605396	1	1514	tags=56%, list=44%, signal=95%
GOBP_RESPONSE_TO_INTERFERON_GAMMA	21	0.263788	1.19099	0.232014	0.604835	1	1175	tags=57%, list=34%, signal=86%
HP_ACUTE_PHASE_RESPONSE	28	0.244026	1.19055	0.242424	0.604822	1	1738	tags=75%, list=50%, signal=149%
HP_HYPERAMMONEMIA	18	0.285046	1.19026	0.243856	0.604432	1	1371	tags=67%, list=40%, signal=110%
GOBP_POSITIVE_REGULATION_OF_PROTEIN_LOCALIZATION_TO_MEMBRANE	25	0.25382	1.19022	0.247292	0.603648	1	1694	tags=76%, list=49%, signal=148%
HP_ABNORMAL_STERNUM_MORPHOLOGY	96	0.164263	1.18953	0.2576	0.604092	1	1977	tags=74%, list=57%, signal=168%
GOMF_ZINC_ION_BINDING	163	0.143588	1.18948	0.25	0.603338	1	319	tags=13%, list=9%, signal=14%
GOBP_NEGATIVE_REGULATION_OF_IMMUNE_SYSTEM_PROCESS	68	0.178691	1.18903	0.248387	0.603312	1	763	tags=34%, list=22%, signal=43%
GOBP_RESPONSE_TO_ALCOHOL	42	0.212019	1.18751	0.255208	0.605251	1	1225	tags=57%, list=35%, signal=87%
GOCC_APICAL_PART_OF_CELL	79	0.170192	1.18735	0.262136	0.604703	1	792	tags=33%, list=23%, signal=42%
GOBP_CELL_PART_MORPHOGENESIS	89	0.167318	1.18623	0.271331	0.605971	1	1539	tags=61%, list=44%, signal=106%
HP_NON_MOTOR_SEIZURE	32	0.228552	1.18586	0.243612	0.605823	1	2064	tags=84%, list=60%, signal=207%
HP_MICROMELIA	22	0.27388	1.18508	0.263352	0.606483	1	1562	tags=73%, list=45%, signal=132%
HP_POSTURAL_INSTABILITY	17	0.294984	1.18438	0.236295	0.60691	1	199	tags=24%, list=6%, signal=25%
GOBP_REGULATION_OF_PROTEIN_LOCALIZATION_TO_CELL_PERIPHERY	25	0.256614	1.18401	0.251327	0.606758	1	1663	tags=76%, list=48%, signal=145%
GOBP_RECEPTOR_INTERNALIZATION	20	0.267061	1.18337	0.253333	0.607027	1	61	tags=10%, list=2%, signal=10%
HP_ABNORMAL_VERTEBRAL_MORPHOLOGY	97	0.162009	1.18217	0.257143	0.608395	1	1599	tags=62%, list=46%, signal=112%
GOBP_CELL_PROJECTION_ASSEMBLY	107	0.159553	1.18164	0.262997	0.608524	1	1570	tags=58%, list=45%, signal=103%
GOCC_POSTSYNAPSE	63	0.185726	1.1815	0.252475	0.607936	1	805	tags=32%, list=23%, signal=41%
HP_FATIGUE	75	0.179053	1.181	0.28363	0.6081	1	1668	tags=65%, list=48%, signal=123%
GOBP_NEGATIVE_REGULATION_OF_CELLULAR_PROTEIN_CATABOLIC_PROCESS	17	0.287928	1.18038	0.250909	0.608434	1	2059	tags=88%, list=60%, signal=217%
HP_PAPULE	16	0.302889	1.18007	0.267528	0.608181	1	1555	tags=75%, list=45%, signal=136%
GOBP_CELLULAR_ION_HOMEOSTASIS	101	0.161112	1.17972	0.252459	0.607969	1	967	tags=40%, list=28%, signal=53%
GOMF_ION_TRANSMEMBRANE_TRANSPORTER_ACTIVITY	121	0.153901	1.17906	0.253106	0.608352	1	1432	tags=56%, list=41%, signal=93%
HP_APLASIA_HYPOPLASIA_OF_THE_FEMUR	16	0.295169	1.17657	0.270796	0.612181	1	1863	tags=88%, list=54%, signal=189%
GOCC_VESICLE_TETHERING_COMPLEX	17	0.289393	1.17592	0.252632	0.612511	1	2019	tags=88%, list=58%, signal=211%
HP_RENAL_TUBULAR_DYSFUNCTION	18	0.283075	1.17551	0.268551	0.612451	1	1581	tags=78%, list=46%, signal=142%
GOCC_RUFFLE	31	0.226013	1.17526	0.245931	0.612088	1	1185	tags=52%, list=34%, signal=78%
GOBP_NEGATIVE_REGULATION_OF_IMMUNE_RESPONSE	28	0.237972	1.1747	0.270364	0.612361	1	1103	tags=54%, list=32%, signal=78%
GOMF_HYDROLASE_ACTIVITY_ACTING_ON_CARBON_NITROGEN_BUT_NOT_PEPTIDE_BONDS_IN_LINEAR_AMIDES	17	0.275783	1.17222	0.255245	0.61624	1	1453	tags=71%, list=42%, signal=121%
GOBP_REGULATION_OF_ENDOTHELIAL_CELL_MIGRATION	32	0.229318	1.17208	0.238596	0.615665	1	439	tags=25%, list=13%, signal=28%
GOBP_ORGANELLE_FUSION	28	0.2352	1.17092	0.274648	0.616903	1	1694	tags=71%, list=49%, signal=139%
GOMF_PEPTIDE_BINDING	65	0.181666	1.16982	0.268333	0.6182	1	1056	tags=45%, list=31%, signal=63%
GOBP_CILIUM_ORGANIZATION	79	0.169703	1.1698	0.275081	0.61739	1	655	tags=27%, list=19%, signal=32%
GOBP_ENDOSOME_ORGANIZATION	17	0.292237	1.16885	0.249077	0.618326	1	1582	tags=76%, list=46%, signal=140%
GOBP_AXO_DENDRITIC_TRANSPORT	19	0.276732	1.16851	0.25859	0.61812	1	2097	tags=89%, list=61%, signal=226%
GOBP_REGULATION_OF_RECEPTOR_MEDIATED_ENDOCYTOSIS	22	0.256712	1.16827	0.243243	0.617722	1	1357	tags=64%, list=39%, signal=104%
GOBP_NUCLEOSOME_ORGANIZATION	40	0.210714	1.16808	0.269815	0.617239	1	299	tags=18%, list=9%, signal=19%
HP_DEVELOPMENTAL_REGRESSION	78	0.175658	1.16762	0.294788	0.617289	1	896	tags=37%, list=26%, signal=49%
HP_POSTAXIAL_POLYDACTYLY	30	0.226492	1.16544	0.246046	0.620639	1	1970	tags=80%, list=57%, signal=184%
GOBP_NEGATIVE_REGULATION_OF_CYTOSKELETON_ORGANIZATION	34	0.225044	1.16443	0.269027	0.621744	1	2688	tags=100%, list=78%, signal=444%
GOBP_CELL_JUNCTION_ORGANIZATION	100	0.154916	1.16424	0.270142	0.621266	1	1663	tags=64%, list=48%, signal=120%
GOBP_SKELETAL_SYSTEM_MORPHOGENESIS	41	0.202963	1.16395	0.27305	0.620937	1	1118	tags=51%, list=32%, signal=75%
HP_ABNORMAL_GASTROINTESTINAL_MOTILITY	22	0.255902	1.16336	0.253142	0.621213	1	1100	tags=59%, list=32%, signal=86%
HP_ABDOMINAL_DISTENTION	25	0.247312	1.16312	0.260398	0.620831	1	1915	tags=80%, list=55%, signal=178%
GOCC_DISTAL_AXON	34	0.217777	1.16261	0.285714	0.620973	1	1812	tags=74%, list=52%, signal=153%
GOBP_REGULATION_OF_TOLL_LIKE_RECEPTOR_SIGNALING_PATHWAY	21	0.262429	1.16246	0.281739	0.620401	1	1576	tags=71%, list=46%, signal=130%
HP_ADULT_ONSET	57	0.189925	1.16145	0.274247	0.621646	1	1623	tags=65%, list=47%, signal=120%
HP_ABNORMAL_NEURON_MORPHOLOGY	21	0.266115	1.16126	0.257944	0.621158	1	1570	tags=71%, list=45%, signal=130%
GOBP_DIVALENT_INORGANIC_CATION_HOMEOSTASIS	62	0.184095	1.16097	0.267123	0.620868	1	946	tags=42%, list=27%, signal=57%
HP_ABNORMAL_SYNAPTIC_TRANSMISSION_AT_THE_NEUROMUSCULAR_JUNCTION	18	0.279812	1.16015	0.28361	0.621734	1	1717	tags=78%, list=50%, signal=154%
GOBP_SMALL_MOLECULE_BIOSYNTHETIC_PROCESS	141	0.145507	1.1595	0.295008	0.622187	1	692	tags=30%, list=20%, signal=37%
GOCC_APICAL_JUNCTION_COMPLEX	28	0.241711	1.15874	0.264599	0.622893	1	1663	tags=71%, list=48%, signal=136%
GOMF_UBIQUITIN_LIKE_PROTEIN_BINDING	30	0.232802	1.15674	0.259897	0.625946	1	2059	tags=83%, list=60%, signal=204%
GOMF_BETA_CATENIN_BINDING	15	0.289994	1.15663	0.255121	0.625304	1	1396	tags=67%, list=40%, signal=111%
HP_ABNORMAL_ILIUM_MORPHOLOGY	22	0.252936	1.15649	0.276408	0.624736	1	1434	tags=68%, list=41%, signal=116%
HP_COXA_VARA	19	0.273598	1.15632	0.27156	0.624246	1	1647	tags=74%, list=48%, signal=140%
GOBP_CELLULAR_TRANSITION_METAL_ION_HOMEOSTASIS	30	0.227331	1.15587	0.269784	0.62431	1	1750	tags=77%, list=51%, signal=154%
GOCC_RESPIRASOME	17	0.282064	1.15543	0.274583	0.624313	1	1569	tags=76%, list=45%, signal=139%
GOCC_DENDRITIC_TREE	81	0.161921	1.15479	0.277504	0.624642	1	1864	tags=69%, list=54%, signal=146%
HP_CEREBRAL_CALCIFICATION	34	0.215929	1.15471	0.283247	0.623957	1	1437	tags=62%, list=42%, signal=105%
GOBP_STEROL_HOMEOSTASIS	27	0.239649	1.15443	0.2625	0.623672	1	1425	tags=63%, list=41%, signal=106%
GOBP_REGULATION_OF_CELL_PROJECTION_ORGANIZATION	127	0.148647	1.15425	0.28189	0.623152	1	1676	tags=63%, list=48%, signal=118%
HP_GAIT_DISTURBANCE	224	0.131899	1.15392	0.264706	0.622945	1	1650	tags=57%, list=48%, signal=102%
HP_PECTUS_EXCAVATUM	56	0.18881	1.1533	0.275244	0.623235	1	1950	tags=75%, list=56%, signal=169%
GOBP_POSITIVE_REGULATION_OF_NEURON_PROJECTION_DEVELOPMENT	34	0.222307	1.15226	0.297834	0.624317	1	1956	tags=79%, list=57%, signal=181%
GOMF_ACTIVE_ION_TRANSMEMBRANE_TRANSPORTER_ACTIVITY	45	0.201113	1.15164	0.283113	0.624629	1	1432	tags=62%, list=41%, signal=105%
GOBP_SUBSTRATE_ADHESION_DEPENDENT_CELL_SPREADING	20	0.261667	1.15068	0.274021	0.625653	1	1434	tags=65%, list=41%, signal=110%
GOBP_DEFENSE_RESPONSE_TO_BACTERIUM	22	0.249942	1.15065	0.295826	0.624894	1	621	tags=41%, list=18%, signal=50%
GOCC_CELL_PROJECTION_MEMBRANE	61	0.184326	1.15051	0.281099	0.624374	1	1171	tags=48%, list=34%, signal=71%
GOBP_NEGATIVE_REGULATION_OF_LEUKOCYTE_CELL_CELL_ADHESION	24	0.243868	1.15012	0.28853	0.624318	1	445	tags=29%, list=13%, signal=33%
HP_MITOCHONDRIAL_MYOPATHY	17	0.28156	1.14995	0.28	0.623801	1	1569	tags=76%, list=45%, signal=139%
HP_CONGENITAL_MALFORMATION_OF_THE_RIGHT_HEART	15	0.289752	1.14911	0.279851	0.624597	1	1762	tags=80%, list=51%, signal=162%
GOCC_BRUSH_BORDER	23	0.251504	1.14496	0.272897	0.631763	1	1812	tags=83%, list=52%, signal=172%
GOBP_CELLULAR_MONOVALENT_INORGANIC_CATION_HOMEOSTASIS	26	0.23855	1.14431	0.28169	0.63222	1	1650	tags=73%, list=48%, signal=139%
HP_ABNORMAL_SYSTEMIC_BLOOD_PRESSURE	98	0.156756	1.14404	0.289474	0.631972	1	1155	tags=45%, list=33%, signal=65%
GOBP_ACTIVATION_OF_CYSTEINE_TYPE_ENDOPEPTIDASE_ACTIVITY_INVOLVED_IN_APOPTOTIC_PROCESS	16	0.289424	1.14327	0.281536	0.632555	1	1271	tags=69%, list=37%, signal=108%
GOMF_CYTOKINE_RECEPTOR_BINDING	38	0.208151	1.14317	0.298246	0.63193	1	379	tags=18%, list=11%, signal=20%
HP_ABNORMAL_SCLERA_MORPHOLOGY	28	0.239348	1.14317	0.301754	0.631119	1	1425	tags=64%, list=41%, signal=108%
HP_ABNORMAL_EXTEROCEPTIVE_SENSATION	37	0.21142	1.14297	0.28223	0.630723	1	1397	tags=59%, list=40%, signal=99%
GOBP_ENDOTHELIAL_CELL_MIGRATION	40	0.203482	1.14292	0.276923	0.630006	1	439	tags=23%, list=13%, signal=25%
GOBP_DEFENSE_RESPONSE	226	0.126294	1.14281	0.271329	0.629408	1	718	tags=27%, list=21%, signal=32%
GOCC_9PLUS2_MOTILE_CILIUM	15	0.296035	1.14272	0.292254	0.628782	1	1058	tags=53%, list=31%, signal=76%
HP_CARDIAC_ARREST	24	0.247421	1.1426	0.304813	0.628236	1	896	tags=46%, list=26%, signal=61%
GOBP_CALCIUM_ION_TRANSPORT	53	0.189112	1.1421	0.282095	0.628396	1	946	tags=42%, list=27%, signal=56%
GOBP_ANION_TRANSPORT	90	0.163145	1.14158	0.294599	0.628541	1	1307	tags=52%, list=38%, signal=82%
HP_ABNORMALITY_OF_ADRENAL_PHYSIOLOGY	33	0.22107	1.14043	0.293706	0.629973	1	1640	tags=70%, list=47%, signal=131%
GOMF_PROTEIN_TYROSINE_KINASE_ACTIVITY	23	0.246548	1.14027	0.296364	0.629486	1	1378	tags=61%, list=40%, signal=100%
GOBP_REGULATION_OF_AXONOGENESIS	18	0.272305	1.13925	0.284112	0.630639	1	780	tags=44%, list=23%, signal=57%
GOBP_NEGATIVE_REGULATION_OF_AUTOPHAGY	25	0.243295	1.13813	0.273723	0.63194	1	1645	tags=72%, list=48%, signal=136%
GOBP_POSITIVE_REGULATION_OF_CHEMOTAXIS	24	0.247475	1.13807	0.284483	0.631248	1	288	tags=25%, list=8%, signal=27%
HP_KYPHOSCOLIOSIS	36	0.212031	1.13749	0.297578	0.631502	1	2404	tags=92%, list=69%, signal=297%
GOBP_AMINE_METABOLIC_PROCESS	21	0.246621	1.13496	0.287004	0.635457	1	915	tags=52%, list=26%, signal=71%
GOBP_REGULATION_OF_TUBE_SIZE	25	0.233901	1.13484	0.287546	0.6349	1	982	tags=48%, list=28%, signal=67%
GOBP_TOLL_LIKE_RECEPTOR_SIGNALING_PATHWAY	26	0.239638	1.13454	0.286957	0.63472	1	1576	tags=69%, list=46%, signal=126%
GOBP_REGULATION_OF_CELL_CELL_ADHESION	68	0.173651	1.13402	0.311183	0.634905	1	373	tags=21%, list=11%, signal=23%
GOBP_GASTRULATION	40	0.20938	1.13378	0.284264	0.634524	1	7	tags=5%, list=0%, signal=5%
GOBP_AXON_EXTENSION	17	0.278963	1.13316	0.289773	0.634878	1	780	tags=47%, list=23%, signal=60%
HP_GENERALIZED_HIRSUTISM	17	0.268594	1.13149	0.311504	0.63722	1	2272	tags=94%, list=66%, signal=273%
GOBP_REGULATION_OF_CELL_SIZE	30	0.230737	1.13119	0.308108	0.637015	1	1455	tags=63%, list=42%, signal=108%
GOBP_VASCULAR_PROCESS_IN_CIRCULATORY_SYSTEM	54	0.179178	1.13	0.296053	0.638375	1	709	tags=31%, list=20%, signal=39%
HP_ABNORMALITY_OF_THE_NASAL_TIP	71	0.170063	1.12971	0.314286	0.638169	1	2350	tags=87%, list=68%, signal=267%
HP_GENERALIZED_MYOCLONIC_SEIZURE	35	0.214589	1.12955	0.322638	0.637699	1	1501	tags=66%, list=43%, signal=115%
HP_CEREBRAL_VISUAL_IMPAIRMENT	58	0.179563	1.12943	0.294939	0.637148	1	1593	tags=66%, list=46%, signal=119%
GOBP_CARBOHYDRATE_DERIVATIVE_CATABOLIC_PROCESS	30	0.220165	1.12939	0.280423	0.636411	1	2037	tags=83%, list=59%, signal=201%
GOBP_POSITIVE_REGULATION_OF_DEPHOSPHORYLATION	18	0.266592	1.12858	0.270718	0.637172	1	89	tags=17%, list=3%, signal=17%
GOBP_AMINOGLYCAN_BIOSYNTHETIC_PROCESS	16	0.286016	1.1283	0.286957	0.636924	1	1365	tags=69%, list=39%, signal=113%
GOBP_CELL_CELL_JUNCTION_ORGANIZATION	39	0.201379	1.12793	0.309932	0.636859	1	1586	tags=67%, list=46%, signal=122%
GOBP_CARBOHYDRATE_DERIVATIVE_METABOLIC_PROCESS	221	0.127666	1.12742	0.292199	0.637	1	1365	tags=51%, list=39%, signal=78%
GOBP_TRANSITION_METAL_ION_HOMEOSTASIS	35	0.211173	1.12722	0.301754	0.636593	1	1750	tags=74%, list=51%, signal=149%
HP_THIN_SKIN	17	0.278265	1.12665	0.298701	0.636883	1	2272	tags=94%, list=66%, signal=273%
GOBP_CHROMATIN_REMODELING	57	0.180195	1.12608	0.325383	0.637126	1	314	tags=16%, list=9%, signal=17%
GOBP_POSITIVE_REGULATION_OF_TRANSPORT	149	0.140111	1.12477	0.299841	0.638774	1	1395	tags=52%, list=40%, signal=83%
HP_DELAYED_CNS_MYELINATION	20	0.26322	1.12471	0.286486	0.638103	1	1992	tags=85%, list=58%, signal=199%
GOBP_CELLULAR_COMPONENT_DISASSEMBLY	116	0.148128	1.12418	0.306154	0.638354	1	2200	tags=80%, list=64%, signal=213%
HP_CONSTITUTIONAL_SYMPTOM	202	0.126784	1.12402	0.287157	0.637855	1	1434	tags=50%, list=41%, signal=81%
GOBP_GENERATION_OF_PRECURSOR_METABOLITES_AND_ENERGY	107	0.150431	1.12402	0.3021	0.637078	1	1605	tags=62%, list=46%, signal=111%
GOBP_TRIGLYCERIDE_METABOLIC_PROCESS	24	0.245385	1.1208	0.301818	0.642425	1	1103	tags=54%, list=32%, signal=79%
GOBP_VESICLE_MEDIATED_TRANSPORT_IN_SYNAPSE	29	0.224928	1.12057	0.316364	0.642072	1	101	tags=10%, list=3%, signal=11%
GOBP_NEGATIVE_REGULATION_OF_TRANSMEMBRANE_TRANSPORT	22	0.250281	1.12039	0.292683	0.641632	1	1079	tags=50%, list=31%, signal=72%
HP_FOCAL_MOTOR_SEIZURE	17	0.272624	1.12036	0.306715	0.640897	1	1334	tags=65%, list=39%, signal=105%
HP_OMPHALOCELE	16	0.280073	1.12013	0.306738	0.640574	1	1500	tags=69%, list=43%, signal=121%
HP_PROPORTIONATE_SHORT_STATURE	39	0.203613	1.11977	0.301587	0.640444	1	2011	tags=79%, list=58%, signal=188%
HP_BILATERAL_SENSORINEURAL_HEARING_IMPAIRMENT	20	0.258607	1.11969	0.322183	0.639803	1	66	tags=10%, list=2%, signal=10%
GOMF_PHOSPHOLIPID_TRANSPORTER_ACTIVITY	15	0.29366	1.1172	0.289048	0.643644	1	1306	tags=67%, list=38%, signal=107%
HP_GENERALIZED_ABNORMALITY_OF_SKIN	205	0.12907	1.11661	0.315789	0.643917	1	1585	tags=58%, list=46%, signal=100%
GOBP_FATTY_ACID_TRANSPORT	16	0.275908	1.11637	0.289803	0.643621	1	1006	tags=56%, list=29%, signal=79%
HP_GLOBAL_BRAIN_ATROPHY	17	0.272604	1.11507	0.301226	0.645344	1	2091	tags=88%, list=60%, signal=222%
HP_FETAL_ULTRASOUND_SOFT_MARKER	22	0.249176	1.11502	0.324074	0.644656	1	1244	tags=59%, list=36%, signal=92%
GOBP_REGULATION_OF_SODIUM_ION_TRANSPORT	15	0.284102	1.11351	0.318618	0.646856	1	99	tags=20%, list=3%, signal=20%
HP_ABNORMAL_RETINAL_MORPHOLOGY	200	0.129072	1.11331	0.304024	0.646454	1	1578	tags=57%, list=46%, signal=98%
HP_NYCTALOPIA	41	0.19653	1.11313	0.300347	0.645999	1	1607	tags=66%, list=46%, signal=122%
GOBP_ORGANIC_ACID_TRANSPORT	65	0.168754	1.11104	0.328383	0.64916	1	725	tags=32%, list=21%, signal=40%
GOBP_SCF_DEPENDENT_PROTEASOMAL_UBIQUITIN_DEPENDENT_PROTEIN_CATABOLIC_PROCESS	16	0.27682	1.11032	0.29434	0.649771	1	1846	tags=81%, list=53%, signal=173%
HP_BROAD_NASAL_TIP	36	0.208865	1.10969	0.31383	0.650238	1	2350	tags=92%, list=68%, signal=283%
HP_EMOTIONAL_LABILITY	29	0.223597	1.10939	0.31127	0.65006	1	1582	tags=72%, list=46%, signal=132%
HP_ABNORMAL_FEMORAL_NECK_MORPHOLOGY	40	0.19767	1.1083	0.317406	0.651351	1	2404	tags=90%, list=69%, signal=291%
GOBP_NEURON_DEVELOPMENT	176	0.131422	1.10694	0.354227	0.653135	1	1676	tags=63%, list=48%, signal=116%
GOBP_CELL_CELL_JUNCTION_ASSEMBLY	24	0.239663	1.10682	0.333948	0.652599	1	1586	tags=71%, list=46%, signal=130%
HP_HYPERTRIGLYCERIDEMIA	28	0.228813	1.10617	0.311111	0.653007	1	1046	tags=50%, list=30%, signal=71%
GOBP_INSULIN_SECRETION	26	0.232427	1.10464	0.313149	0.655174	1	840	tags=42%, list=24%, signal=55%
HP_ABNORMAL_RIB_CAGE_MORPHOLOGY	71	0.165679	1.10436	0.318255	0.654932	1	1977	tags=76%, list=57%, signal=174%
HP_ABNORMAL_THORACIC_SPINE_MORPHOLOGY	20	0.255235	1.10383	0.331532	0.655209	1	1993	tags=85%, list=58%, signal=199%
GOBP_NECROTIC_CELL_DEATH	15	0.281968	1.10309	0.31694	0.655832	1	1260	tags=67%, list=36%, signal=104%
HP_SEVERE_SHORT_STATURE	30	0.214983	1.10088	0.305983	0.659258	1	2011	tags=80%, list=58%, signal=189%
GOBP_REGULATION_OF_GTPASE_ACTIVITY	62	0.172103	1.09938	0.344178	0.661417	1	640	tags=29%, list=18%, signal=35%
GOBP_EMBRYONIC_APPENDAGE_MORPHOGENESIS	23	0.24087	1.09809	0.330986	0.663105	1	1148	tags=57%, list=33%, signal=84%
HP_VASCULAR_SKIN_ABNORMALITY	117	0.145061	1.09756	0.32967	0.6634	1	1585	tags=60%, list=46%, signal=107%
HP_APLASIA_HYPOPLASIA_OF_THE_SPLEEN	17	0.263343	1.0969	0.338951	0.663877	1	1148	tags=59%, list=33%, signal=88%
HP_INCOMPLETE_PENETRANCE	30	0.220361	1.09525	0.320273	0.666279	1	1425	tags=63%, list=41%, signal=107%
HP_UNSTEADY_GAIT	32	0.214461	1.09496	0.336824	0.666147	1	1932	tags=78%, list=56%, signal=175%
HP_ABNORMAL_EYEBROW_MORPHOLOGY	136	0.138389	1.09329	0.339623	0.668575	1	1956	tags=71%, list=57%, signal=158%
HP_APLASIA_HYPOPLASIA_INVOLVING_THE_NOSE	20	0.254487	1.0932	0.339928	0.667955	1	1975	tags=85%, list=57%, signal=197%
HP_ARTHRALGIA	30	0.212367	1.09181	0.322795	0.669936	1	1378	tags=57%, list=40%, signal=93%
GOBP_JNK_CASCADE	37	0.203745	1.09107	0.323214	0.67059	1	1439	tags=62%, list=42%, signal=105%
GOMF_PROTEIN_PHOSPHATASE_REGULATOR_ACTIVITY	26	0.232139	1.09046	0.339254	0.671022	1	2153	tags=88%, list=62%, signal=232%
HP_ABNORMALITY_OF_THE_RIBS	59	0.168892	1.09034	0.343186	0.670488	1	1977	tags=76%, list=57%, signal=175%
HP_ABNORMAL_BLOOD_INORGANIC_CATION_CONCENTRATION	27	0.227222	1.08789	0.309859	0.674555	1	1731	tags=74%, list=50%, signal=147%
GOBP_POST_GOLGI_VESICLE_MEDIATED_TRANSPORT	23	0.237434	1.0868	0.323268	0.675861	1	2019	tags=83%, list=58%, signal=197%
HP_ABNORMAL_UVEA_MORPHOLOGY	112	0.143772	1.08655	0.352484	0.675597	1	576	tags=24%, list=17%, signal=28%
HP_AMINOACIDURIA	30	0.215994	1.08653	0.342561	0.674829	1	1992	tags=83%, list=58%, signal=195%
HP_ABNORMALITY_OF_THE_VASCULATURE_OF_THE_EYE	75	0.157874	1.08617	0.34647	0.674739	1	1578	tags=63%, list=46%, signal=113%
GOBP_LEUKOCYTE_PROLIFERATION	58	0.172108	1.0849	0.349515	0.676513	1	534	tags=26%, list=15%, signal=30%
GOBP_REGULATION_OF_MUSCLE_SYSTEM_PROCESS	33	0.205966	1.08425	0.359712	0.676973	1	944	tags=45%, list=27%, signal=62%
HP_COARSE_FACIAL_FEATURES	55	0.174901	1.084	0.348214	0.676677	1	1784	tags=69%, list=52%, signal=140%
HP_TRUNCAL_OBESITY	15	0.272195	1.08375	0.32973	0.676355	1	2272	tags=93%, list=66%, signal=271%
HP_BENIGN_NEOPLASM_OF_THE_CENTRAL_NERVOUS_SYSTEM	23	0.238155	1.08253	0.340033	0.67807	1	1762	tags=74%, list=51%, signal=150%
GOCC_AXON	86	0.153223	1.08058	0.342327	0.68108	1	1570	tags=58%, list=45%, signal=104%
GOBP_ACTIVATION_OF_PROTEIN_KINASE_ACTIVITY	25	0.22544	1.07804	0.341155	0.685275	1	300	tags=16%, list=9%, signal=17%
GOCC_CELL_CORTEX	53	0.178956	1.07784	0.330508	0.684887	1	1588	tags=64%, list=46%, signal=117%
HP_DERMAL_ATROPHY	21	0.236973	1.07676	0.349638	0.686249	1	1030	tags=48%, list=30%, signal=67%
GOBP_REGULATION_OF_EXTENT_OF_CELL_GROWTH	15	0.271769	1.07656	0.333952	0.685868	1	780	tags=47%, list=23%, signal=60%
GOBP_ORGANIC_HYDROXY_COMPOUND_BIOSYNTHETIC_PROCESS	46	0.186755	1.0759	0.346552	0.686382	1	808	tags=37%, list=23%, signal=48%
GOCC_PERINUCLEAR_REGION_OF_CYTOPLASM	153	0.132467	1.07486	0.355982	0.687672	1	1586	tags=58%, list=46%, signal=101%
HP_HYPERLIPIDEMIA	31	0.210153	1.07485	0.334513	0.686896	1	1046	tags=48%, list=30%, signal=69%
HP_SKIN_RASH	21	0.239147	1.07312	0.336347	0.689469	1	1631	tags=71%, list=47%, signal=134%
HP_ABNORMAL_URINARY_ELECTROLYTE_CONCENTRATION	25	0.229037	1.07208	0.349736	0.690719	1	1058	tags=48%, list=31%, signal=69%
GOBP_NEGATIVE_REGULATION_OF_NEURON_PROJECTION_DEVELOPMENT	23	0.235049	1.07187	0.344828	0.690342	1	780	tags=43%, list=23%, signal=56%
GOBP_NEGATIVE_REGULATION_OF_CELL_CELL_ADHESION	39	0.202982	1.07088	0.363636	0.691446	1	445	tags=26%, list=13%, signal=29%
HP_BACK_PAIN	19	0.251783	1.07084	0.33935	0.690771	1	1555	tags=68%, list=45%, signal=124%
GOBP_PROTEIN_LOCALIZATION_TO_EXTRACELLULAR_REGION	55	0.174425	1.07076	0.365132	0.690136	1	982	tags=42%, list=28%, signal=57%
GOMF_PROTEIN_HETERODIMERIZATION_ACTIVITY	58	0.169552	1.07024	0.356564	0.6904	1	318	tags=19%, list=9%, signal=21%
HP_INCREASED_HEAD_CIRCUMFERENCE	95	0.147635	1.06915	0.35748	0.691763	1	1856	tags=69%, list=54%, signal=146%
GOBP_REGULATION_OF_CELL_SHAPE	26	0.214173	1.06901	0.357782	0.691253	1	558	tags=31%, list=16%, signal=36%
HP_BILIARY_TRACT_ABNORMALITY	24	0.2309	1.06803	0.353791	0.692443	1	1727	tags=75%, list=50%, signal=149%
GOBP_CARDIAC_CELL_DEVELOPMENT	15	0.282381	1.06778	0.355963	0.692139	1	74	tags=13%, list=2%, signal=14%
GOBP_REGULATION_OF_TRANSPORT	282	0.113665	1.06776	0.361264	0.691396	1	1473	tags=52%, list=43%, signal=84%
HP_IMPAIRMENT_IN_PERSONALITY_FUNCTIONING	151	0.130031	1.06693	0.372404	0.692268	1	1904	tags=70%, list=55%, signal=148%
GOBP_NEGATIVE_REGULATION_OF_HEMOPOIESIS	23	0.230972	1.06609	0.342513	0.693244	1	373	tags=26%, list=11%, signal=29%
GOMF_PHOSPHATASE_REGULATOR_ACTIVITY	29	0.21302	1.06482	0.338155	0.694975	1	2153	tags=86%, list=62%, signal=226%
GOMF_INTRAMOLECULAR_OXIDOREDUCTASE_ACTIVITY	15	0.276915	1.0648	0.356215	0.694238	1	7	tags=7%, list=0%, signal=7%
GOBP_ORGANELLE_DISASSEMBLY	32	0.202659	1.06372	0.379433	0.695638	1	1702	tags=69%, list=49%, signal=134%
GOBP_NEGATIVE_REGULATION_OF_CELL_PROJECTION_ORGANIZATION	36	0.203438	1.06171	0.352941	0.698791	1	780	tags=39%, list=23%, signal=50%
GOBP_TUMOR_NECROSIS_FACTOR_MEDIATED_SIGNALING_PATHWAY	17	0.260548	1.06161	0.352273	0.698181	1	1035	tags=53%, list=30%, signal=75%
GOCC_BLOOD_MICROPARTICLE	18	0.251504	1.0613	0.352612	0.697999	1	1068	tags=56%, list=31%, signal=80%
GOBP_CYTOPLASMIC_MICROTUBULE_ORGANIZATION	15	0.275472	1.06029	0.375231	0.699213	1	2510	tags=100%, list=73%, signal=363%
HP_CHRONIC_KIDNEY_DISEASE	37	0.194762	1.05995	0.373083	0.699055	1	1434	tags=59%, list=41%, signal=100%
GOBP_NEGATIVE_REGULATION_OF_PROTEIN_SERINE_THREONINE_KINASE_ACTIVITY	31	0.209814	1.05794	0.38765	0.702176	1	362	tags=23%, list=10%, signal=25%
GOBP_NEGATIVE_REGULATION_OF_DEPHOSPHORYLATION	16	0.265253	1.05765	0.353167	0.701963	1	1635	tags=75%, list=47%, signal=142%
GOBP_PROTEIN_TARGETING_TO_MEMBRANE	28	0.207795	1.05762	0.388889	0.701233	1	1694	tags=71%, list=49%, signal=139%
HP_HYPERLORDOSIS	37	0.200521	1.05611	0.339559	0.703378	1	1938	tags=78%, list=56%, signal=176%
HP_ABNORMAL_PULMONARY_VALVE_PHYSIOLOGY	32	0.202256	1.05609	0.35461	0.70264	1	1099	tags=47%, list=32%, signal=68%
HP_ABNORMAL_PHARYNX_MORPHOLOGY	39	0.186996	1.05607	0.366554	0.701892	1	1938	tags=77%, list=56%, signal=173%
GOMF_EXOGENOUS_PROTEIN_BINDING	19	0.247239	1.05571	0.340909	0.701821	1	115	tags=11%, list=3%, signal=11%
GOBP_BODY_FLUID_SECRETION	15	0.27384	1.0541	0.394213	0.70412	1	1103	tags=60%, list=32%, signal=88%
HP_ABNORMALITY_OF_CIRCULATING_GLUCOCORTICOID_LEVEL	15	0.272996	1.05304	0.381308	0.705411	1	1403	tags=67%, list=41%, signal=112%
HP_ABNORMALITY_OF_THE_PALM	91	0.150063	1.05297	0.369818	0.704784	1	1784	tags=66%, list=52%, signal=133%
HP_MYOCLONIC_SEIZURE	38	0.195609	1.05285	0.339012	0.70426	1	1501	tags=63%, list=43%, signal=110%
HP_GENU_VALGUM	29	0.209851	1.0525	0.363475	0.704201	1	2739	tags=100%, list=79%, signal=476%
GOBP_BIOLOGICAL_PROCESS_INVOLVED_IN_INTERACTION_WITH_HOST	47	0.177957	1.05215	0.368151	0.704137	1	393	tags=17%, list=11%, signal=19%
GOBP_MUSCLE_CELL_DEVELOPMENT	26	0.22141	1.0518	0.363309	0.70406	1	537	tags=27%, list=16%, signal=32%
GOBP_REGULATION_OF_CELL_PROJECTION_ASSEMBLY	41	0.188138	1.05163	0.364912	0.70363	1	646	tags=32%, list=19%, signal=39%
GOBP_NEGATIVE_REGULATION_OF_LYMPHOCYTE_ACTIVATION	29	0.215355	1.05158	0.363958	0.702947	1	373	tags=24%, list=11%, signal=27%
GOBP_INORGANIC_ANION_TRANSPORT	28	0.223742	1.05125	0.376307	0.702804	1	1203	tags=54%, list=35%, signal=81%
HP_PARKINSONISM	22	0.23991	1.05028	0.381041	0.703869	1	1615	tags=73%, list=47%, signal=136%
HP_BRUISING_SUSCEPTIBILITY	38	0.187584	1.05	0.376838	0.703659	1	391	tags=18%, list=11%, signal=21%
HP_PRIMARY_ADRENAL_INSUFFICIENCY	15	0.269568	1.04957	0.381215	0.703728	1	1595	tags=73%, list=46%, signal=135%
GOBP_SKELETAL_SYSTEM_DEVELOPMENT	79	0.154294	1.04941	0.384486	0.703265	1	1169	tags=47%, list=34%, signal=69%
HP_ABNORMALITY_OF_FONTANELLES	32	0.208172	1.04929	0.384201	0.702717	1	1595	tags=66%, list=46%, signal=121%
HP_ARACHNODACTYLY	26	0.228253	1.04904	0.41443	0.702437	1	1278	tags=58%, list=37%, signal=91%
HP_NAIL_DYSPLASIA	26	0.21666	1.04845	0.365809	0.70275	1	732	tags=38%, list=21%, signal=48%
GOCC_INNER_MITOCHONDRIAL_MEMBRANE_PROTEIN_COMPLEX	23	0.224873	1.04814	0.368231	0.702604	1	1684	tags=74%, list=49%, signal=143%
HP_ABNORMALITY_OF_URINE_CALCIUM_CONCENTRATION	16	0.261769	1.04754	0.354059	0.703003	1	1731	tags=75%, list=50%, signal=149%
GOBP_REGULATION_OF_DEFENSE_RESPONSE	100	0.142306	1.04752	0.363919	0.702271	1	1059	tags=44%, list=31%, signal=62%
GOBP_RECEPTOR_METABOLIC_PROCESS	34	0.202242	1.04738	0.354317	0.701791	1	1357	tags=53%, list=39%, signal=86%
GOBP_POSITIVE_REGULATION_OF_CARBOHYDRATE_METABOLIC_PROCESS	18	0.251627	1.03897	0.394316	0.71751	1	1667	tags=72%, list=48%, signal=139%
GOCC_RUFFLE_MEMBRANE	22	0.231443	1.03855	0.378284	0.7176	1	65	tags=9%, list=2%, signal=9%
HP_NEPHROCALCINOSIS	23	0.232987	1.03765	0.347751	0.718594	1	463	tags=26%, list=13%, signal=30%
GOBP_MEMORY	16	0.255942	1.03755	0.386973	0.718027	1	955	tags=56%, list=28%, signal=77%
GOBP_IMMUNE_RESPONSE_REGULATING_SIGNALING_PATHWAY	58	0.168819	1.03669	0.390328	0.718917	1	1576	tags=60%, list=46%, signal=109%
HP_INCREASED_BONE_MINERAL_DENSITY	20	0.243367	1.03639	0.386525	0.718729	1	1234	tags=55%, list=36%, signal=85%
GOBP_ACTIN_FILAMENT_ORGANIZATION	74	0.159901	1.03531	0.383973	0.720124	1	1888	tags=72%, list=55%, signal=154%
HP_ADDUCTED_THUMB	21	0.234475	1.03484	0.394444	0.720302	1	677	tags=38%, list=20%, signal=47%
HP_ABNORMAL_CHOROID_MORPHOLOGY	39	0.18555	1.0345	0.382504	0.720188	1	548	tags=28%, list=16%, signal=33%
HP_STROKE	40	0.188202	1.03251	0.385417	0.723412	1	1000	tags=43%, list=29%, signal=59%
HP_DISTAL_MUSCLE_WEAKNESS	38	0.190988	1.0322	0.370432	0.723291	1	1623	tags=66%, list=47%, signal=123%
HP_SUBCUTANEOUS_HEMORRHAGE	48	0.176469	1.0319	0.394693	0.723077	1	391	tags=19%, list=11%, signal=21%
GOBP_RESPONSE_TO_TUMOR_NECROSIS_FACTOR	41	0.182954	1.03179	0.380546	0.722519	1	1061	tags=46%, list=31%, signal=66%
HP_ABSENT_HAIR	16	0.253701	1.03175	0.392086	0.721832	1	1855	tags=81%, list=54%, signal=174%
HP_RENAL_CYST	57	0.166703	1.02908	0.377926	0.726505	1	1962	tags=74%, list=57%, signal=167%
GOBP_SUPRAMOLECULAR_FIBER_ORGANIZATION	130	0.132311	1.02611	0.427052	0.731639	1	1939	tags=68%, list=56%, signal=150%
GOBP_REGULATION_OF_BMP_SIGNALING_PATHWAY	16	0.256072	1.02571	0.391382	0.731647	1	291	tags=25%, list=8%, signal=27%
GOBP_CELL_MORPHOGENESIS_INVOLVED_IN_NEURON_DIFFERENTIATION	72	0.151775	1.0256	0.40429	0.7311	1	1676	tags=65%, list=48%, signal=124%
HP_ABNORMALITY_OF_THE_ADRENAL_GLANDS	47	0.176428	1.02538	0.381579	0.730733	1	1676	tags=66%, list=48%, signal=126%
HP_ABNORMALITY_OF_THE_LARYNX	38	0.185634	1.0252	0.383681	0.730309	1	1590	tags=66%, list=46%, signal=120%
GOCC_INTRINSIC_COMPONENT_OF_ENDOPLASMIC_RETICULUM_MEMBRANE	33	0.199833	1.02496	0.380789	0.730028	1	1632	tags=70%, list=47%, signal=131%
HP_BOWING_OF_THE_LEGS	39	0.18356	1.02401	0.396959	0.731189	1	2739	tags=97%, list=79%, signal=462%
GOMF_KINASE_ACTIVATOR_ACTIVITY	17	0.248389	1.02364	0.421429	0.731157	1	377	tags=29%, list=11%, signal=33%
GOBP_CARBOXYLIC_ACID_TRANSPORT	50	0.165162	1.02355	0.405941	0.730562	1	709	tags=32%, list=20%, signal=40%
HP_LIMITED_ELBOW_MOVEMENT	26	0.218464	1.0224	0.398198	0.732121	1	1731	tags=77%, list=50%, signal=153%
HP_ABNORMAL_FEMORAL_HEAD_MORPHOLOGY	25	0.217655	1.02153	0.391228	0.733039	1	1863	tags=76%, list=54%, signal=163%
GOBP_RECEPTOR_MEDIATED_ENDOCYTOSIS	40	0.188334	1.02118	0.398291	0.732998	1	1535	tags=63%, list=44%, signal=111%
GOBP_RESPONSE_TO_METAL_ION	67	0.156311	1.0207	0.398347	0.73318	1	929	tags=40%, list=27%, signal=54%
HP_HEPATOMEGALY	123	0.133355	1.02064	0.43921	0.732526	1	1942	tags=72%, list=56%, signal=157%
GOBP_STRESS_FIBER_ASSEMBLY	19	0.246568	1.01972	0.410909	0.733604	1	1888	tags=79%, list=55%, signal=173%
HP_MYOCLONUS	71	0.154775	1.01943	0.412646	0.733411	1	1674	tags=65%, list=48%, signal=123%
HP_ABNORMAL_BLOOD_GLUCOSE_CONCENTRATION	55	0.168634	1.01938	0.402377	0.732734	1	1751	tags=67%, list=51%, signal=134%
GOBP_APPENDAGE_DEVELOPMENT	34	0.197329	1.01933	0.405063	0.732072	1	1169	tags=53%, list=34%, signal=79%
HP_SARCOMA	48	0.176102	1.01914	0.385159	0.731705	1	1736	tags=69%, list=50%, signal=136%
GOBP_NEGATIVE_REGULATION_OF_LIPID_METABOLIC_PROCESS	24	0.220425	1.01912	0.404676	0.730971	1	689	tags=42%, list=20%, signal=52%
HP_ABNORMALITY_OF_THE_FONTANELLES_OR_CRANIAL_SUTURES	85	0.142879	1.01791	0.382489	0.732614	1	1977	tags=72%, list=57%, signal=163%
HP_ABNORMAL_ATRIOVENTRICULAR_VALVE_MORPHOLOGY	23	0.224526	1.01731	0.386538	0.733021	1	758	tags=39%, list=22%, signal=50%
HP_PARESTHESIA	21	0.224661	1.01715	0.417563	0.732561	1	1397	tags=62%, list=40%, signal=103%
HP_APLASIA_HYPOPLASIA_INVOLVING_BONES_OF_THE_THORAX	40	0.183615	1.01647	0.388215	0.733163	1	1977	tags=78%, list=57%, signal=179%
GOBP_IMPORT_ACROSS_PLASMA_MEMBRANE	37	0.191078	1.01389	0.400691	0.73761	1	1079	tags=49%, list=31%, signal=70%
GOCC_SUPRAMOLECULAR_POLYMER	161	0.123014	1.01378	0.442424	0.737064	1	634	tags=23%, list=18%, signal=27%
GOCC_MICROBODY_MEMBRANE	17	0.254832	1.01235	0.411215	0.739078	1	1993	tags=82%, list=58%, signal=193%
GOBP_NEGATIVE_REGULATION_OF_PROTEIN_CONTAINING_COMPLEX_DISASSEMBLY	20	0.236337	1.01222	0.415493	0.738551	1	2646	tags=100%, list=76%, signal=423%
HP_OBSESSIVE_COMPULSIVE_BEHAVIOR	21	0.230009	1.01219	0.40531	0.73785	1	2668	tags=100%, list=77%, signal=434%
GOMF_PHOSPHORIC_ESTER_HYDROLASE_ACTIVITY	75	0.151819	1.01184	0.399323	0.73776	1	1482	tags=59%, list=43%, signal=100%
GOBP_STRESS_ACTIVATED_PROTEIN_KINASE_SIGNALING_CASCADE	56	0.162413	1.00953	0.402536	0.741768	1	1467	tags=59%, list=42%, signal=101%
HP_SKIN_ULCER	21	0.22332	1.00917	0.39781	0.741733	1	1687	tags=71%, list=49%, signal=139%
GOBP_CHROMATIN_ASSEMBLY_OR_DISASSEMBLY	52	0.164298	1.00742	0.407216	0.744474	1	314	tags=15%, list=9%, signal=17%
GOBP_CELL_JUNCTION_ASSEMBLY	59	0.157725	1.007	0.431856	0.744547	1	1615	tags=63%, list=47%, signal=116%
HP_HORIZONTAL_NYSTAGMUS	15	0.255192	1.00672	0.439394	0.744365	1	2032	tags=87%, list=59%, signal=209%
GOBP_ORGANOPHOSPHATE_CATABOLIC_PROCESS	30	0.196722	1.00577	0.442446	0.745486	1	1363	tags=57%, list=39%, signal=93%
GOBP_REGULATION_OF_HISTONE_MODIFICATION	42	0.177894	1.00557	0.405085	0.745141	1	2426	tags=90%, list=70%, signal=299%
GOBP_NEGATIVE_REGULATION_OF_MYELOID_CELL_DIFFERENTIATION	20	0.229071	1.00523	0.420068	0.745054	1	125	tags=15%, list=4%, signal=15%
HP_NEVUS	27	0.209004	1.00514	0.426288	0.74445	1	171	tags=15%, list=5%, signal=15%
HP_ABNORMALITY_OF_FACIAL_SOFT_TISSUE	88	0.143015	1.00343	0.430577	0.747142	1	1800	tags=68%, list=52%, signal=138%
HP_SLEEP_APNEA	17	0.248556	1.00329	0.408015	0.746648	1	1894	tags=82%, list=55%, signal=181%
HP_CONSTIPATION	82	0.143527	1.00212	0.434057	0.748138	1	1650	tags=61%, list=48%, signal=114%
GOBP_REGULATION_OF_NEURAL_PRECURSOR_CELL_PROLIFERATION	19	0.235336	1.00203	0.406193	0.747542	1	320	tags=26%, list=9%, signal=29%
HP_DERMATOLOGICAL_MANIFESTATIONS_OF_SYSTEMIC_DISORDERS	62	0.156894	1.00189	0.421138	0.747058	1	1208	tags=47%, list=35%, signal=71%
GOBP_REGULATION_OF_ACTOMYOSIN_STRUCTURE_ORGANIZATION	19	0.237344	1.0008	0.424408	0.748466	1	731	tags=32%, list=21%, signal=40%
HP_ABNORMAL_NERVOUS_SYSTEM_ELECTROPHYSIOLOGY	125	0.129127	0.999358	0.47541	0.750564	1	1844	tags=68%, list=53%, signal=140%
GOBP_NEGATIVE_REGULATION_OF_CELLULAR_CATABOLIC_PROCESS	72	0.146392	0.998581	0.415973	0.751372	1	2097	tags=76%, list=61%, signal=190%
GOMF_ENZYME_INHIBITOR_ACTIVITY	82	0.144337	0.997992	0.429766	0.751766	1	576	tags=24%, list=17%, signal=29%
GOBP_CELLULAR_RESPONSE_TO_INORGANIC_SUBSTANCE	45	0.17736	0.9971	0.421769	0.752789	1	843	tags=40%, list=24%, signal=52%
GOBP_POSITIVE_REGULATION_OF_GTPASE_ACTIVITY	41	0.177437	0.995941	0.416667	0.754308	1	1568	tags=63%, list=45%, signal=115%
GOBP_REGULATION_OF_PROTEIN_DEPHOSPHORYLATION	28	0.205329	0.994955	0.422609	0.755476	1	1812	tags=71%, list=52%, signal=149%
GOMF_PHOSPHATASE_ACTIVITY	59	0.156519	0.994939	0.421053	0.754757	1	1688	tags=68%, list=49%, signal=130%
GOBP_PROTEIN_KINASE_B_SIGNALING	38	0.18661	0.994927	0.437716	0.75402	1	929	tags=45%, list=27%, signal=60%
GOBP_RESPONSE_TO_ACID_CHEMICAL	25	0.20748	0.994646	0.409747	0.753811	1	742	tags=40%, list=21%, signal=51%
GOBP_EPITHELIAL_CELL_DEVELOPMENT	36	0.18675	0.99403	0.418605	0.754289	1	358	tags=22%, list=10%, signal=25%
GOBP_REGULATED_EXOCYTOSIS	29	0.199716	0.992848	0.432482	0.755861	1	1387	tags=59%, list=40%, signal=97%
HP_DYSPHONIA	21	0.224641	0.990244	0.452727	0.760306	1	1570	tags=67%, list=45%, signal=121%
GOBP_REGULATION_OF_PEPTIDE_TRANSPORT	26	0.205864	0.989256	0.420677	0.761599	1	541	tags=31%, list=16%, signal=36%
GOMF_ACYLTRANSFERASE_ACTIVITY	52	0.163585	0.987449	0.429293	0.764399	1	1577	tags=62%, list=46%, signal=111%
HP_SPLENOMEGALY	69	0.148728	0.986949	0.430948	0.764589	1	1992	tags=75%, list=58%, signal=174%
HP_LIMITATION_OF_JOINT_MOBILITY	81	0.14414	0.985734	0.474026	0.766177	1	1731	tags=64%, list=50%, signal=125%
HP_ABNORMALITY_OF_THE_ANKLES	35	0.181977	0.985572	0.439268	0.765739	1	1688	tags=66%, list=49%, signal=127%
HP_RESPIRATORY_DISTRESS	46	0.174805	0.985398	0.429795	0.765376	1	2248	tags=85%, list=65%, signal=239%
GOMF_UBIQUITIN_LIKE_PROTEIN_LIGASE_ACTIVITY	55	0.156022	0.985352	0.432247	0.764713	1	45	tags=4%, list=1%, signal=4%
HP_HYPERKERATOSIS	41	0.17829	0.984757	0.424731	0.765181	1	708	tags=32%, list=20%, signal=39%
HP_INFLAMMATORY_ABNORMALITY_OF_THE_EYE	36	0.185062	0.98443	0.42517	0.765116	1	724	tags=36%, list=21%, signal=45%
HP_HIRSUTISM	49	0.16648	0.983835	0.460345	0.765504	1	2272	tags=86%, list=66%, signal=246%
HP_ABNORMAL_MITRAL_VALVE_PHYSIOLOGY	29	0.202146	0.983288	0.429338	0.765857	1	463	tags=24%, list=13%, signal=28%
HP_APLASIA_HYPOPLASIA_OF_THE_PHALANGES_OF_THE_HAND	48	0.166734	0.983056	0.429766	0.76555	1	1590	tags=65%, list=46%, signal=118%
HP_CORTICAL_DYSPLASIA	29	0.197747	0.982237	0.425532	0.766385	1	311	tags=21%, list=9%, signal=23%
HP_ABNORMAL_AORTIC_VALVE_PHYSIOLOGY	37	0.182038	0.981629	0.408027	0.766821	1	645	tags=30%, list=19%, signal=36%
HP_ABNORMALITY_OF_CIRCULATING_ENZYME_LEVEL	56	0.157792	0.980879	0.42328	0.767484	1	1238	tags=48%, list=36%, signal=74%
GOBP_METENCEPHALON_DEVELOPMENT	26	0.204891	0.980664	0.468917	0.767161	1	1026	tags=46%, list=30%, signal=65%
HP_MALE_SEXUAL_DYSFUNCTION	23	0.211828	0.978792	0.431095	0.770042	1	475	tags=30%, list=14%, signal=35%
GOBP_ENDOTHELIUM_DEVELOPMENT	23	0.215214	0.978401	0.442991	0.770079	1	4	tags=4%, list=0%, signal=4%
HP_INCREASED_BLOOD_PRESSURE	86	0.14464	0.978363	0.472	0.769393	1	1155	tags=44%, list=33%, signal=65%
HP_APLASIA_HYPOPLASIA_INVOLVING_THE_VERTEBRAL_COLUMN	20	0.223597	0.977093	0.46098	0.771239	1	1434	tags=65%, list=41%, signal=110%
HP_MICRODONTIA	26	0.20275	0.977006	0.443038	0.770656	1	467	tags=27%, list=13%, signal=31%
GOBP_REGULATION_OF_SECRETION	79	0.142223	0.975553	0.472222	0.772851	1	1246	tags=48%, list=36%, signal=73%
GOBP_MESODERM_MORPHOGENESIS	15	0.240928	0.97311	0.432282	0.776983	1	7	tags=7%, list=0%, signal=7%
HP_HETEROGENEOUS	44	0.16585	0.973073	0.456559	0.7763	1	1661	tags=64%, list=48%, signal=121%
HP_CLONUS	27	0.194776	0.971985	0.461274	0.777701	1	1231	tags=52%, list=36%, signal=80%
HP_OSTEOLYSIS	18	0.235027	0.9719	0.463636	0.777109	1	997	tags=44%, list=29%, signal=62%
HP_HYPOPLASIA_OF_THE_CORPUS_CALLOSUM	130	0.126285	0.971734	0.466872	0.776683	1	0	tags=1%, list=0%, signal=1%
GOBP_SMALL_GTPASE_MEDIATED_SIGNAL_TRANSDUCTION	88	0.134266	0.971508	0.493266	0.776401	1	793	tags=30%, list=23%, signal=37%
HP_ABNORMAL_FEMORAL_NECK_HEAD_MORPHOLOGY	50	0.164244	0.968923	0.465278	0.780858	1	1977	tags=74%, list=57%, signal=170%
GOBP_REGULATION_OF_MITOCHONDRION_ORGANIZATION	27	0.202227	0.968541	0.465827	0.780829	1	1555	tags=63%, list=45%, signal=113%
GOBP_REGULATION_OF_GLUCOSE_METABOLIC_PROCESS	36	0.182588	0.968092	0.440932	0.780998	1	1371	tags=56%, list=40%, signal=91%
GOMF_UBIQUITIN_LIKE_PROTEIN_TRANSFERASE_ACTIVITY	85	0.134451	0.967703	0.468019	0.781058	1	2535	tags=87%, list=73%, signal=318%
GOMF_PROTEIN_DIMERIZATION_ACTIVITY	227	0.107193	0.966939	0.497914	0.781825	1	278	tags=11%, list=8%, signal=12%
HP_SPARSE_OR_ABSENT_EYELASHES	21	0.219036	0.965926	0.453552	0.783041	1	552	tags=29%, list=16%, signal=34%
GOBP_CELLULAR_CARBOHYDRATE_METABOLIC_PROCESS	68	0.144079	0.965616	0.455272	0.782915	1	1013	tags=40%, list=29%, signal=55%
HP_IMPAIRMENT_OF_ACTIVITIES_OF_DAILY_LIVING	41	0.171784	0.965413	0.459459	0.782571	1	1298	tags=51%, list=38%, signal=81%
HP_ABNORMALITY_OF_THE_BILIARY_SYSTEM	78	0.139189	0.965242	0.484026	0.782145	1	1941	tags=72%, list=56%, signal=160%
HP_ABNORMAL_NEPHRON_MORPHOLOGY	49	0.162824	0.964981	0.474916	0.781898	1	1434	tags=57%, list=41%, signal=96%
HP_PHENOTYPIC_VARIABILITY	72	0.14533	0.961881	0.483713	0.787303	1	1555	tags=58%, list=45%, signal=104%
GOBP_REGULATION_OF_PATTERN_RECOGNITION_RECEPTOR_SIGNALING_PATHWAY	29	0.191453	0.96014	0.476021	0.790065	1	1844	tags=72%, list=53%, signal=154%
HP_DELAYED_ABILITY_TO_WALK	42	0.173138	0.959008	0.448833	0.791599	1	2114	tags=81%, list=61%, signal=206%
GOCC_ADHERENS_JUNCTION	33	0.186222	0.95833	0.466312	0.792161	1	685	tags=27%, list=20%, signal=34%
HP_ATONIC_SEIZURE	15	0.247366	0.957875	0.488764	0.792295	1	1248	tags=60%, list=36%, signal=93%
GOBP_NEURAL_TUBE_FORMATION	21	0.219032	0.957396	0.471869	0.792481	1	1148	tags=52%, list=33%, signal=78%
HP_SKELETAL_DYSPLASIA	44	0.164086	0.957055	0.468048	0.792361	1	1192	tags=48%, list=34%, signal=72%
GOBP_REGULATION_OF_DEPHOSPHORYLATION	36	0.175697	0.955747	0.462766	0.794249	1	1635	tags=64%, list=47%, signal=120%
GOBP_MUCOPOLYSACCHARIDE_METABOLIC_PROCESS	16	0.246346	0.953705	0.492674	0.797553	1	1572	tags=75%, list=45%, signal=137%
HP_CONGENITAL_HIP_DISLOCATION	17	0.232023	0.953415	0.487365	0.797393	1	2338	tags=94%, list=68%, signal=289%
GOBP_ANTIGEN_RECEPTOR_MEDIATED_SIGNALING_PATHWAY	20	0.216187	0.953167	0.480076	0.797109	1	493	tags=30%, list=14%, signal=35%
GOMF_SH3_DOMAIN_BINDING	17	0.231352	0.952914	0.480226	0.796869	1	1582	tags=71%, list=46%, signal=129%
HP_EXERCISE_INTOLERANCE	23	0.204141	0.949711	0.480916	0.8025	1	1100	tags=52%, list=32%, signal=76%
GOBP_POSITIVE_REGULATION_OF_JNK_CASCADE	18	0.231261	0.949539	0.49654	0.802066	1	1356	tags=61%, list=39%, signal=100%
GOMF_ALCOHOL_BINDING	15	0.242066	0.949271	0.507092	0.801849	1	1514	tags=67%, list=44%, signal=118%
HP_ABNORMALITY_OF_THE_CALF	53	0.157383	0.949159	0.506452	0.801301	1	1736	tags=64%, list=50%, signal=127%
GOBP_CELLULAR_RESPONSE_TO_INTERFERON_GAMMA	19	0.224079	0.948364	0.500945	0.80217	1	1450	tags=63%, list=42%, signal=108%
GOMF_VITAMIN_BINDING	31	0.184341	0.947707	0.457295	0.802685	1	751	tags=35%, list=22%, signal=45%
HP_DYSTONIA	107	0.122503	0.9473	0.5	0.802706	1	1978	tags=72%, list=57%, signal=163%
GOBP_T_CELL_DIFFERENTIATION_IN_THYMUS	17	0.226429	0.94698	0.49387	0.802586	1	318	tags=24%, list=9%, signal=26%
HP_ABNORMAL_DISTAL_PHALANX_MORPHOLOGY_OF_FINGER	36	0.175169	0.945945	0.473404	0.803902	1	1573	tags=64%, list=45%, signal=116%
HP_CONFUSION	16	0.237977	0.945137	0.493433	0.80475	1	1420	tags=63%, list=41%, signal=106%
HP_GASTROESOPHAGEAL_REFLUX	92	0.130597	0.943885	0.502423	0.806587	1	1977	tags=72%, list=57%, signal=163%
HP_MACULAR_PURPURA	19	0.218275	0.943228	0.463768	0.80714	1	7	tags=5%, list=0%, signal=5%
GOMF_SYMPORTER_ACTIVITY	26	0.197664	0.942175	0.465398	0.808424	1	582	tags=31%, list=17%, signal=37%
HP_FLAT_FACE	26	0.195801	0.941174	0.493554	0.80967	1	1443	tags=62%, list=42%, signal=105%
HP_ABNORMAL_FEAR_ANXIETY_RELATED_BEHAVIOR	83	0.134059	0.939812	0.511327	0.811623	1	1593	tags=60%, list=46%, signal=109%
HP_DELAYED_GROSS_MOTOR_DEVELOPMENT	76	0.137806	0.939652	0.510433	0.811189	1	1992	tags=72%, list=58%, signal=167%
GOMF_CELL_ADHESION_MOLECULE_BINDING	125	0.121015	0.93941	0.532182	0.810946	1	1812	tags=63%, list=52%, signal=128%
GOCC_CULLIN_RING_UBIQUITIN_LIGASE_COMPLEX	49	0.159307	0.939101	0.509967	0.810803	1	1946	tags=73%, list=56%, signal=166%
HP_INGUINAL_HERNIA	62	0.150436	0.939018	0.494915	0.810193	1	655	tags=27%, list=19%, signal=33%
HP_ABNORMALITY_OF_ALKALINE_PHOSPHATASE_LEVEL	15	0.246365	0.938053	0.521179	0.811364	1	1627	tags=73%, list=47%, signal=138%
GOBP_HISTONE_H3_ACETYLATION	23	0.199153	0.936769	0.481973	0.813237	1	432	tags=22%, list=12%, signal=25%
HP_ABNORMALITY_OF_THE_CARPAL_BONES	15	0.23991	0.936146	0.489399	0.813736	1	669	tags=40%, list=19%, signal=49%
HP_ABNORMAL_VISUAL_ELECTROPHYSIOLOGY	49	0.155744	0.935383	0.494058	0.81449	1	2205	tags=82%, list=64%, signal=222%
GOBP_REGULATION_OF_ACTIN_FILAMENT_BUNDLE_ASSEMBLY	21	0.214029	0.935207	0.508711	0.814089	1	1888	tags=76%, list=55%, signal=167%
GOBP_AMIDE_TRANSPORT	49	0.158373	0.935203	0.503534	0.813334	1	840	tags=37%, list=24%, signal=48%
GOBP_REGULATION_OF_ACTIN_FILAMENT_ORGANIZATION	45	0.167545	0.935149	0.476868	0.81269	1	1549	tags=60%, list=45%, signal=107%
HP_CUTIS_LAXA	36	0.173612	0.935047	0.491379	0.812131	1	537	tags=28%, list=16%, signal=33%
HP_ABNORMALITY_OF_COORDINATION	244	0.102623	0.93491	0.566038	0.811661	1	1624	tags=57%, list=47%, signal=100%
HP_SOFT_TISSUE_SARCOMA	41	0.16552	0.934375	0.499145	0.812006	1	1689	tags=66%, list=49%, signal=127%
HP_ABNORMALITY_OF_THE_MITOCHONDRION	49	0.157832	0.932803	0.508361	0.814385	1	2156	tags=80%, list=62%, signal=208%
HP_BLINDNESS	60	0.147762	0.932503	0.485857	0.814251	1	1578	tags=58%, list=46%, signal=105%
GOBP_REGULATION_OF_CYTOSKELETON_ORGANIZATION	102	0.127674	0.932469	0.533532	0.813565	1	666	tags=24%, list=19%, signal=28%
HP_ABNORMAL_RETINAL_ARTERY_MORPHOLOGY	20	0.221018	0.931604	0.485915	0.81451	1	1669	tags=70%, list=48%, signal=134%
GOBP_PROTEIN_DEPOLYMERIZATION	28	0.185532	0.930112	0.522361	0.816714	1	2676	tags=96%, list=77%, signal=422%
HP_MOTOR_DELAY	169	0.110802	0.929829	0.567251	0.816573	1	2009	tags=70%, list=58%, signal=158%
GOMF_PROTEIN_MACROMOLECULE_ADAPTOR_ACTIVITY	73	0.140313	0.928472	0.516184	0.81852	1	412	tags=19%, list=12%, signal=21%
GOBP_POSITIVE_REGULATION_OF_SECRETION	36	0.176498	0.928427	0.505435	0.817861	1	1130	tags=47%, list=33%, signal=69%
HP_ABNORMAL_LIVER_MORPHOLOGY	189	0.108542	0.928419	0.553957	0.817122	1	1958	tags=69%, list=57%, signal=150%
GOBP_EXOCYTOSIS	53	0.151985	0.928161	0.502504	0.816866	1	1473	tags=57%, list=43%, signal=97%
GOBP_MAINTENANCE_OF_PROTEIN_LOCATION_IN_CELL	20	0.214649	0.925194	0.5	0.821987	1	1825	tags=75%, list=53%, signal=158%
GOBP_CELLULAR_RESPONSE_TO_CORTICOSTEROID_STIMULUS	19	0.214082	0.925118	0.521898	0.821373	1	583	tags=37%, list=17%, signal=44%
HP_MOTOR_SEIZURE	71	0.140584	0.924691	0.550987	0.82144	1	1818	tags=68%, list=53%, signal=140%
HP_APLASIA_HYPOPLASIA_OF_THE_LUNGS	37	0.171339	0.922506	0.489039	0.825107	1	1882	tags=73%, list=54%, signal=158%
HP_SMALL_FOR_GESTATIONAL_AGE	48	0.155354	0.920969	0.505863	0.827413	1	1978	tags=75%, list=57%, signal=173%
HP_DELAYED_ERUPTION_OF_TEETH	34	0.17687	0.919578	0.513889	0.829423	1	1361	tags=53%, list=39%, signal=86%
HP_ECCHYMOSIS	19	0.218275	0.9194	0.537522	0.829013	1	7	tags=5%, list=0%, signal=5%
HP_ABNORMAL_SUBARACHNOID_SPACE_MORPHOLOGY	25	0.189519	0.918707	0.550274	0.829702	1	108	tags=8%, list=3%, signal=8%
GOBP_ENDOPLASMIC_RETICULUM_TO_GOLGI_VESICLE_MEDIATED_TRANSPORT	19	0.217893	0.918143	0.512059	0.830088	1	2121	tags=84%, list=61%, signal=216%
GOMF_TRANSMEMBRANE_TRANSPORTER_BINDING	17	0.224844	0.917467	0.523297	0.830649	1	894	tags=41%, list=26%, signal=55%
HP_COGNITIVE_IMPAIRMENT	127	0.120025	0.916896	0.530903	0.830943	1	1615	tags=57%, list=47%, signal=104%
GOBP_CARDIAC_MUSCLE_CELL_DIFFERENTIATION	21	0.207093	0.916536	0.513227	0.830916	1	248	tags=14%, list=7%, signal=15%
GOBP_REGULATION_OF_GLUCONEOGENESIS	20	0.210364	0.916517	0.529091	0.830196	1	445	tags=25%, list=13%, signal=29%
GOCC_GLUTAMATERGIC_SYNAPSE	47	0.157081	0.915281	0.516351	0.83192	1	65	tags=6%, list=2%, signal=6%
HP_APLASIA_HYPOPLASIA_OF_THE_SKIN	39	0.167729	0.914486	0.554795	0.832742	1	732	tags=31%, list=21%, signal=39%
HP_ABNORMAL_BRONCHUS_MORPHOLOGY	27	0.18804	0.914068	0.549223	0.832792	1	724	tags=33%, list=21%, signal=42%
HP_ABNORMALITY_OF_THE_PHARYNX	46	0.158149	0.913257	0.506306	0.83366	1	1938	tags=74%, list=56%, signal=166%
HP_PALLOR	25	0.198939	0.91257	0.499109	0.83432	1	1556	tags=64%, list=45%, signal=115%
HP_SLENDER_LONG_BONE	16	0.234001	0.912294	0.531482	0.834124	1	1977	tags=81%, list=57%, signal=189%
GOBP_PATTERN_RECOGNITION_RECEPTOR_SIGNALING_PATHWAY	37	0.170244	0.911888	0.534196	0.834157	1	1844	tags=70%, list=53%, signal=149%
HP_ABNORMALITY_OF_THE_KNEE	61	0.142169	0.911025	0.544427	0.835086	1	1977	tags=70%, list=57%, signal=162%
HP_ABNORMAL_EATING_BEHAVIOR	18	0.212129	0.910259	0.545946	0.83588	1	2232	tags=89%, list=65%, signal=249%
GOBP_REGULATION_OF_CARBOHYDRATE_BIOSYNTHETIC_PROCESS	28	0.189406	0.909057	0.510055	0.837544	1	1006	tags=43%, list=29%, signal=60%
HP_RECURRENT_LOWER_RESPIRATORY_TRACT_INFECTIONS	30	0.185106	0.908839	0.509058	0.837201	1	1976	tags=77%, list=57%, signal=177%
GOBP_POSITIVE_REGULATION_OF_STRESS_ACTIVATED_PROTEIN_KINASE_SIGNALING_CASCADE	25	0.194102	0.907944	0.533214	0.838155	1	1879	tags=76%, list=54%, signal=165%
HP_PULMONIC_STENOSIS	29	0.177828	0.907901	0.536804	0.837491	1	1099	tags=45%, list=32%, signal=65%
GOBP_APPENDAGE_MORPHOGENESIS	31	0.18127	0.907428	0.510274	0.837655	1	1425	tags=61%, list=41%, signal=103%
HP_ABNORMAL_ESOPHAGUS_PHYSIOLOGY	149	0.112824	0.907306	0.587349	0.837141	1	1977	tags=70%, list=57%, signal=157%
HP_HEMOLYTIC_ANEMIA	22	0.199346	0.90706	0.522556	0.836871	1	1941	tags=77%, list=56%, signal=175%
HP_CHRONIC_OTITIS_MEDIA	19	0.213173	0.906541	0.550179	0.837133	1	1778	tags=74%, list=51%, signal=151%
HP_SPECIFIC_LEARNING_DISABILITY	61	0.142864	0.905163	0.534768	0.839091	1	2011	tags=74%, list=58%, signal=173%
GOBP_DNA_DAMAGE_RESPONSE_SIGNAL_TRANSDUCTION_BY_P53_CLASS_MEDIATOR	29	0.179828	0.904736	0.529204	0.839165	1	498	tags=24%, list=14%, signal=28%
GOBP_ORGANONITROGEN_COMPOUND_CATABOLIC_PROCESS	303	0.096261	0.904567	0.605541	0.838711	1	2018	tags=69%, list=58%, signal=152%
HP_SLENDER_FINGER	30	0.18145	0.904279	0.535163	0.838558	1	1936	tags=77%, list=56%, signal=173%
HP_ADRENAL_INSUFFICIENCY	26	0.189276	0.90416	0.54529	0.838054	1	1469	tags=62%, list=42%, signal=106%
GOBP_SENSORY_PERCEPTION_OF_LIGHT_STIMULUS	24	0.1931	0.90219	0.537102	0.84114	1	1070	tags=50%, list=31%, signal=72%
GOMF_CALCIUM_DEPENDENT_PROTEIN_BINDING	16	0.225531	0.901835	0.53902	0.841055	1	946	tags=44%, list=27%, signal=60%
HP_SPARSE_EYELASHES	15	0.231216	0.90183	0.542342	0.840318	1	268	tags=20%, list=8%, signal=22%
GOBP_POSITIVE_REGULATION_OF_CELL_PROJECTION_ORGANIZATION	70	0.134334	0.901787	0.569983	0.839643	1	1676	tags=61%, list=48%, signal=117%
HP_BRONCHIECTASIS	16	0.222296	0.901759	0.517241	0.838951	1	690	tags=38%, list=20%, signal=47%
HP_ABNORMALITY_OF_THE_WRIST	27	0.181676	0.901346	0.543403	0.839031	1	669	tags=33%, list=19%, signal=41%
HP_ABNORMAL_PARANASAL_SINUS_MORPHOLOGY	20	0.205559	0.900257	0.537522	0.84041	1	1888	tags=75%, list=55%, signal=164%
GOBP_NEGATIVE_REGULATION_OF_PROTEIN_POLYMERIZATION	15	0.223803	0.900081	0.542857	0.840001	1	2688	tags=100%, list=78%, signal=446%
GOBP_VASCULAR_TRANSPORT	22	0.199335	0.899305	0.525271	0.840777	1	433	tags=27%, list=13%, signal=31%
GOBP_IRON_ION_HOMEOSTASIS	20	0.212556	0.899238	0.551724	0.840172	1	1511	tags=65%, list=44%, signal=115%
HP_VARIABLE_EXPRESSIVITY	50	0.148363	0.899171	0.536752	0.839569	1	1555	tags=58%, list=45%, signal=104%
GOBP_ORGAN_GROWTH	28	0.184743	0.899033	0.558182	0.83908	1	1150	tags=54%, list=33%, signal=80%
HP_METABOLIC_ACIDOSIS	35	0.169309	0.897983	0.560498	0.840418	1	1581	tags=63%, list=46%, signal=115%
HP_ABNORMAL_CEREBRAL_VENTRICLE_MORPHOLOGY	194	0.102771	0.89727	0.593567	0.841053	1	108	tags=3%, list=3%, signal=3%
GOBP_CARBOHYDRATE_TRANSPORT	36	0.17283	0.897113	0.549909	0.840586	1	1663	tags=69%, list=48%, signal=132%
GOBP_NEGATIVE_REGULATION_OF_NF_KAPPAB_TRANSCRIPTION_FACTOR_ACTIVITY	21	0.203924	0.89625	0.52931	0.841511	1	1345	tags=62%, list=39%, signal=101%
HP_LOWER_LIMB_HYPERREFLEXIA	20	0.206554	0.896072	0.564014	0.84109	1	1650	tags=70%, list=48%, signal=133%
HP_ABNORMAL_CEREBRAL_VASCULAR_MORPHOLOGY	74	0.134016	0.895643	0.569492	0.841184	1	1399	tags=51%, list=40%, signal=84%
HP_INFANTILE_MUSCULAR_HYPOTONIA	45	0.158727	0.895537	0.535211	0.840651	1	1727	tags=69%, list=50%, signal=136%
GOBP_APICAL_JUNCTION_ASSEMBLY	15	0.231023	0.895487	0.537786	0.840003	1	151	tags=13%, list=4%, signal=14%
GOBP_REGULATION_OF_PHOSPHOPROTEIN_PHOSPHATASE_ACTIVITY	18	0.214157	0.895051	0.535849	0.840121	1	1936	tags=78%, list=56%, signal=176%
HP_ABNORMALITY_OF_HINDBRAIN_MORPHOLOGY	214	0.101194	0.894779	0.589337	0.839885	1	348	tags=9%, list=10%, signal=10%
HP_ABNORMAL_RENAL_TUBULE_MORPHOLOGY	22	0.198878	0.894711	0.537634	0.839272	1	1399	tags=59%, list=40%, signal=99%
HP_RESPIRATORY_INSUFFICIENCY	128	0.113354	0.894352	0.622821	0.83922	1	1979	tags=70%, list=57%, signal=158%
GOBP_GLYCOSYL_COMPOUND_METABOLIC_PROCESS	22	0.195416	0.893533	0.566265	0.840105	1	816	tags=36%, list=24%, signal=47%
GOCC_CYTOPLASMIC_REGION	38	0.165551	0.892999	0.544408	0.840404	1	1795	tags=68%, list=52%, signal=141%
HP_ABNORMAL_PALMAR_DERMATOGLYPHICS	48	0.154171	0.892151	0.566608	0.841351	1	1970	tags=73%, list=57%, signal=167%
HP_BROAD_BASED_GAIT	23	0.197532	0.891316	0.538462	0.842284	1	2288	tags=87%, list=66%, signal=255%
HP_ATROPHY_DEGENERATION_AFFECTING_THE_CENTRAL_NERVOUS_SYSTEM	202	0.100584	0.891245	0.60438	0.84168	1	2234	tags=76%, list=65%, signal=203%
HP_TACHYPNEA	19	0.206037	0.889891	0.55814	0.843578	1	2525	tags=95%, list=73%, signal=349%
HP_POINTED_CHIN	26	0.185335	0.888421	0.534602	0.845622	1	2668	tags=96%, list=77%, signal=417%
GOBP_TIGHT_JUNCTION_ORGANIZATION	15	0.230927	0.887816	0.55706	0.846079	1	151	tags=13%, list=4%, signal=14%
HP_ABNORMAL_PATTERN_OF_RESPIRATION	146	0.108313	0.886427	0.589896	0.848026	1	1977	tags=68%, list=57%, signal=153%
HP_INFECTION_RELATED_SEIZURE	19	0.213551	0.886329	0.556338	0.847474	1	199	tags=16%, list=6%, signal=17%
HP_IRRITABILITY	44	0.159653	0.885675	0.55292	0.847963	1	1745	tags=66%, list=50%, signal=131%
GOBP_REGULATION_OF_VIRAL_PROCESS	29	0.180329	0.884326	0.566667	0.849874	1	2433	tags=90%, list=70%, signal=300%
GOBP_SYNAPSE_ASSEMBLY	18	0.206515	0.884124	0.596491	0.849531	1	1327	tags=56%, list=38%, signal=90%
GOBP_AEROBIC_RESPIRATION	41	0.158633	0.883575	0.558484	0.849839	1	1483	tags=59%, list=43%, signal=101%
GOCC_EXTRINSIC_COMPONENT_OF_PLASMA_MEMBRANE	19	0.212955	0.88281	0.601818	0.850618	1	685	tags=32%, list=20%, signal=39%
GOMF_SECONDARY_ACTIVE_TRANSMEMBRANE_TRANSPORTER_ACTIVITY	47	0.152944	0.881755	0.539898	0.851909	1	1307	tags=53%, list=38%, signal=84%
GOCC_TIGHT_JUNCTION	22	0.190745	0.880733	0.575758	0.853154	1	1153	tags=45%, list=33%, signal=68%
GOBP_PURINE_CONTAINING_COMPOUND_METABOLIC_PROCESS	91	0.127041	0.879569	0.577708	0.854637	1	2048	tags=74%, list=59%, signal=176%
GOBP_REGULATION_OF_SMOOTHENED_SIGNALING_PATHWAY	17	0.212279	0.879262	0.547945	0.85446	1	1316	tags=59%, list=38%, signal=94%
HP_ABNORMAL_URINE_CYTOLOGY	44	0.1545	0.879081	0.566781	0.854047	1	170	tags=9%, list=5%, signal=9%
GOBP_APOPTOTIC_MITOCHONDRIAL_CHANGES	16	0.219544	0.879004	0.583181	0.853452	1	1115	tags=50%, list=32%, signal=73%
HP_ABNORMALITY_OF_SKIN_ADNEXA_PHYSIOLOGY	33	0.168478	0.878818	0.55	0.853114	1	1135	tags=48%, list=33%, signal=71%
GOBP_PHAGOCYTOSIS	32	0.167659	0.878658	0.558464	0.852672	1	467	tags=19%, list=13%, signal=21%
HP_ABNORMAL_CARDIAC_VENTRICULAR_FUNCTION	23	0.192394	0.878394	0.55	0.852441	1	1189	tags=52%, list=34%, signal=79%
HP_ABNORMALITY_OF_EPIPHYSIS_MORPHOLOGY	65	0.133618	0.877929	0.586207	0.852556	1	1977	tags=72%, list=57%, signal=166%
HP_STAGE_5_CHRONIC_KIDNEY_DISEASE	30	0.17539	0.877319	0.557587	0.852961	1	1118	tags=47%, list=32%, signal=68%
GOCC_TRANSPORT_VESICLE_MEMBRANE	23	0.194542	0.876921	0.568306	0.852995	1	1566	tags=74%, list=45%, signal=134%
GOBP_POSITIVE_REGULATION_OF_ENDOCYTOSIS	25	0.183545	0.875018	0.574669	0.855938	1	1204	tags=52%, list=35%, signal=79%
HP_ABNORMALITY_OF_ACID_BASE_HOMEOSTASIS	88	0.121211	0.87496	0.596376	0.855326	1	1992	tags=70%, list=58%, signal=162%
HP_GINGIVAL_BLEEDING	20	0.200476	0.874883	0.561739	0.854732	1	7	tags=5%, list=0%, signal=5%
HP_BRACHYDACTYLY	69	0.134772	0.874559	0.589916	0.854564	1	1871	tags=70%, list=54%, signal=148%
HP_RETINOPATHY	25	0.18664	0.873939	0.564057	0.855043	1	105	tags=12%, list=3%, signal=12%
GOMF_MODIFIED_AMINO_ACID_BINDING	20	0.201575	0.873449	0.550943	0.855232	1	1328	tags=60%, list=38%, signal=97%
HP_JOINT_STIFFNESS	40	0.158198	0.872356	0.567138	0.856583	1	1555	tags=60%, list=45%, signal=108%
GOCC_INTRINSIC_COMPONENT_OF_MITOCHONDRIAL_MEMBRANE	20	0.200291	0.871336	0.563869	0.857739	1	2770	tags=100%, list=80%, signal=499%
HP_NEOPLASM_OF_THE_ORAL_CAVITY	17	0.219324	0.871076	0.566202	0.85748	1	1785	tags=76%, list=52%, signal=157%
GOBP_CELLULAR_RESPONSE_TO_MECHANICAL_STIMULUS	17	0.207364	0.869914	0.57732	0.858936	1	1260	tags=53%, list=36%, signal=83%
GOBP_TRANSITION_METAL_ION_TRANSPORT	25	0.19237	0.869654	0.594891	0.858687	1	1036	tags=48%, list=30%, signal=68%
HP_ABNORMAL_CLAVICLE_MORPHOLOGY	24	0.190351	0.868368	0.581272	0.860389	1	1977	tags=79%, list=57%, signal=183%
GOBP_REGULATION_OF_PH	20	0.205365	0.868333	0.566547	0.85973	1	1650	tags=70%, list=48%, signal=133%
HP_GLOMERULAR_SCLEROSIS	20	0.199537	0.865779	0.566484	0.863781	1	1399	tags=60%, list=40%, signal=100%
GOMF_PROTEIN_TYROSINE_KINASE_BINDING	16	0.210407	0.865697	0.595628	0.863202	1	2183	tags=88%, list=63%, signal=236%
HP_ABNORMAL_BLEEDING	104	0.115945	0.863769	0.621236	0.866097	1	1689	tags=60%, list=49%, signal=113%
GOBP_REGULATION_OF_RESPONSE_TO_OXIDATIVE_STRESS	22	0.187775	0.863199	0.589965	0.866436	1	906	tags=41%, list=26%, signal=55%
HP_HEPATIC_FAILURE	37	0.160277	0.862261	0.598616	0.867505	1	1908	tags=73%, list=55%, signal=161%
GOBP_MEMBRANE_ORGANIZATION	136	0.107146	0.861271	0.642089	0.868673	1	2030	tags=71%, list=59%, signal=164%
GOBP_VACUOLAR_LOCALIZATION	17	0.213406	0.861098	0.581952	0.868258	1	1653	tags=71%, list=48%, signal=134%
GOBP_CELLULAR_IRON_ION_HOMEOSTASIS	17	0.208034	0.86103	0.597096	0.867657	1	1511	tags=65%, list=44%, signal=114%
GOBP_STRIATED_MUSCLE_CELL_DIFFERENTIATION	42	0.157976	0.861012	0.594502	0.866963	1	445	tags=19%, list=13%, signal=22%
HP_INTELLECTUAL_DISABILITY_SEVERE	80	0.125957	0.860483	0.619281	0.867204	1	2118	tags=76%, list=61%, signal=192%
GOBP_INTRINSIC_APOPTOTIC_SIGNALING_PATHWAY_BY_P53_CLASS_MEDIATOR	28	0.176976	0.860187	0.59331	0.867038	1	387	tags=21%, list=11%, signal=24%
GOBP_MAINTENANCE_OF_PROTEIN_LOCALIZATION_IN_ORGANELLE	16	0.217294	0.859407	0.574818	0.86773	1	1271	tags=56%, list=37%, signal=88%
HP_ABNORMAL_ORAL_PHYSIOLOGY	49	0.141978	0.859302	0.594828	0.867187	1	442	tags=20%, list=13%, signal=23%
HP_DELAYED_CRANIAL_SUTURE_CLOSURE	15	0.223744	0.857744	0.55	0.86937	1	1595	tags=67%, list=46%, signal=123%
GOBP_SPECIFICATION_OF_SYMMETRY	21	0.196907	0.85636	0.610487	0.871219	1	1148	tags=52%, list=33%, signal=78%
HP_GENERALIZED_ONSET_SEIZURE	68	0.129113	0.855355	0.593698	0.872413	1	2008	tags=72%, list=58%, signal=168%
GOBP_MAINTENANCE_OF_PROTEIN_LOCATION	25	0.181516	0.855244	0.565217	0.871891	1	1825	tags=72%, list=53%, signal=151%
HP_POSTAXIAL_HAND_POLYDACTYLY	21	0.192162	0.855161	0.59132	0.871329	1	1970	tags=76%, list=57%, signal=176%
GOBP_LEUKOCYTE_CHEMOTAXIS	29	0.175089	0.855076	0.601802	0.870764	1	840	tags=38%, list=24%, signal=50%
GOBP_NEGATIVE_REGULATION_OF_INTRACELLULAR_TRANSPORT	19	0.202562	0.855032	0.599271	0.870126	1	2546	tags=95%, list=74%, signal=357%
HP_RECURRENT_PNEUMONIA	18	0.203323	0.854121	0.599284	0.871172	1	2134	tags=83%, list=62%, signal=216%
HP_NEOPLASM_OF_THE_LIVER	28	0.176037	0.853797	0.576512	0.871071	1	80	tags=11%, list=2%, signal=11%
HP_GENERALIZED_ONSET_MOTOR_SEIZURE	39	0.159994	0.853684	0.596252	0.870556	1	1501	tags=59%, list=43%, signal=103%
GOBP_PROTEIN_O_LINKED_GLYCOSYLATION	15	0.218568	0.853393	0.603636	0.870401	1	2361	tags=93%, list=68%, signal=293%
GOCC_INTERMEDIATE_FILAMENT_CYTOSKELETON	22	0.184385	0.85339	0.605556	0.869686	1	669	tags=32%, list=19%, signal=39%
GOBP_SYNAPTIC_VESICLE_EXOCYTOSIS	17	0.212314	0.853062	0.580038	0.869575	1	1387	tags=59%, list=40%, signal=98%
GOBP_CELLULAR_RESPONSE_TO_PEPTIDE	78	0.12553	0.852917	0.625828	0.86912	1	768	tags=31%, list=22%, signal=39%
GOMF_SOLUTE_CATION_SYMPORTER_ACTIVITY	18	0.207717	0.852554	0.608696	0.86905	1	1307	tags=56%, list=38%, signal=89%
GOCC_CYTOPLASMIC_MICROTUBULE	17	0.208986	0.851917	0.6125	0.869499	1	666	tags=35%, list=19%, signal=43%
HP_TELECANTHUS	29	0.170758	0.851607	0.584369	0.869333	1	2151	tags=83%, list=62%, signal=217%
HP_ABNORMAL_REFLEX	260	0.0928918	0.851397	0.679598	0.869016	1	2205	tags=73%, list=64%, signal=186%
GOBP_CYTOSKELETON_DEPENDENT_INTRACELLULAR_TRANSPORT	42	0.151711	0.851274	0.60424	0.868539	1	1825	tags=69%, list=53%, signal=144%
GOBP_PROTEOLYSIS	362	0.0870018	0.850522	0.695122	0.869249	1	1904	tags=65%, list=55%, signal=129%
HP_HEPATOSPLENOMEGALY	32	0.164394	0.84984	0.635563	0.869783	1	1958	tags=75%, list=57%, signal=171%
HP_NEOPLASM_OF_THE_ENDOCRINE_SYSTEM	37	0.157349	0.849573	0.606762	0.869534	1	1640	tags=65%, list=47%, signal=122%
HP_ABNORMALITY_OF_THE_LYMPHATIC_SYSTEM	145	0.103647	0.848893	0.647619	0.870074	1	1762	tags=62%, list=51%, signal=121%
HP_SINGLE_TRANSVERSE_PALMAR_CREASE	35	0.157592	0.847674	0.617597	0.871608	1	1970	tags=74%, list=57%, signal=171%
GOBP_NEGATIVE_REGULATION_OF_INNATE_IMMUNE_RESPONSE	16	0.211556	0.846555	0.600719	0.872958	1	1103	tags=50%, list=32%, signal=73%
HP_DISINHIBITION	43	0.148362	0.845765	0.609215	0.873746	1	2232	tags=81%, list=65%, signal=226%
GOBP_NEGATIVE_REGULATION_OF_CATABOLIC_PROCESS	78	0.126099	0.845725	0.61465	0.873102	1	2097	tags=76%, list=61%, signal=188%
GOBP_REGULATION_OF_REGULATED_SECRETORY_PATHWAY	18	0.199383	0.844941	0.625926	0.873836	1	1387	tags=61%, list=40%, signal=101%
GOMF_CYCLIN_DEPENDENT_PROTEIN_SERINE_THREONINE_KINASE_REGULATOR_ACTIVITY	16	0.213272	0.844095	0.571174	0.874676	1	443	tags=25%, list=13%, signal=29%
HP_APLASIA_HYPOPLASIA_OF_METATARSAL_BONES	16	0.215857	0.843483	0.611314	0.875133	1	1409	tags=63%, list=41%, signal=105%
GOMF_CALMODULIN_BINDING	34	0.161215	0.843043	0.60034	0.875236	1	66	tags=6%, list=2%, signal=6%
HP_JUVENILE_ONSET	26	0.174931	0.842813	0.613757	0.874926	1	1572	tags=62%, list=45%, signal=112%
HP_OSTEOPENIA	62	0.134672	0.842587	0.608333	0.874613	1	841	tags=34%, list=24%, signal=44%
GOBP_REGULATION_OF_PROTEOLYSIS	154	0.10278	0.842509	0.656061	0.874036	1	1128	tags=40%, list=33%, signal=57%
GOBP_CELLULAR_GLUCAN_METABOLIC_PROCESS	15	0.213645	0.841521	0.596522	0.875144	1	1013	tags=47%, list=29%, signal=66%
HP_ABNORMAL_PANCREAS_MORPHOLOGY	24	0.18203	0.838998	0.608108	0.879015	1	1501	tags=58%, list=43%, signal=102%
GOBP_CELLULAR_RESPONSE_TO_PEPTIDE_HORMONE_STIMULUS	71	0.126903	0.837667	0.623729	0.880721	1	768	tags=31%, list=22%, signal=39%
HP_COUGH	28	0.173995	0.836902	0.614711	0.88138	1	1762	tags=68%, list=51%, signal=137%
GOBP_NUCLEOBASE_CONTAINING_SMALL_MOLECULE_METABOLIC_PROCESS	135	0.103256	0.835805	0.668168	0.882666	1	2064	tags=71%, list=60%, signal=169%
GOBP_BIOLOGICAL_PROCESS_INVOLVED_IN_SYMBIOTIC_INTERACTION	60	0.130809	0.835564	0.62521	0.882398	1	393	tags=15%, list=11%, signal=17%
HP_ABNORMALITY_OF_FLUID_REGULATION	117	0.109767	0.83556	0.654341	0.881693	1	1745	tags=62%, list=50%, signal=120%
GOBP_VIRAL_LIFE_CYCLE	70	0.127667	0.835085	0.61875	0.881813	1	2129	tags=74%, list=62%, signal=189%
HP_ABNORMAL_ATRIOVENTRICULAR_VALVE_PHYSIOLOGY	34	0.158079	0.835023	0.599321	0.88122	1	463	tags=21%, list=13%, signal=24%
HP_ABNORMALITY_OF_THE_SPLEEN	113	0.110849	0.83437	0.634409	0.88169	1	1992	tags=71%, list=58%, signal=161%
HP_BLUE_SCLERAE	22	0.185795	0.833052	0.61939	0.88341	1	1956	tags=77%, list=57%, signal=177%
GOBP_NON_MOTILE_CILIUM_ASSEMBLY	17	0.203182	0.832197	0.620939	0.88422	1	2115	tags=82%, list=61%, signal=211%
GOBP_ORGANELLE_ASSEMBLY	220	0.0927477	0.829771	0.695335	0.887798	1	171	tags=7%, list=5%, signal=7%
HP_PURPURA	23	0.184442	0.829264	0.625219	0.888027	1	7	tags=4%, list=0%, signal=4%
GOMF_MOLECULAR_ADAPTOR_ACTIVITY	89	0.117336	0.828535	0.661642	0.888642	1	2270	tags=78%, list=66%, signal=220%
HP_PREMATURE_BIRTH	32	0.159921	0.825867	0.635879	0.892818	1	1555	tags=63%, list=45%, signal=112%
GOBP_REGULATION_OF_ATP_DEPENDENT_ACTIVITY	19	0.18948	0.824227	0.649485	0.895043	1	2807	tags=100%, list=81%, signal=527%
HP_ABNORMALITY_IRIS_MORPHOLOGY	89	0.116077	0.822898	0.649762	0.896739	1	520	tags=20%, list=15%, signal=23%
HP_ALOPECIA	37	0.15671	0.822852	0.641869	0.896108	1	115	tags=11%, list=3%, signal=11%
GOBP_IMMUNE_RESPONSE_REGULATING_CELL_SURFACE_RECEPTOR_SIGNALING_PATHWAY	23	0.176773	0.822826	0.645161	0.895445	1	493	tags=26%, list=14%, signal=30%
GOBP_MORPHOGENESIS_OF_EMBRYONIC_EPITHELIUM	24	0.18105	0.822787	0.598976	0.894805	1	1148	tags=50%, list=33%, signal=74%
HP_DILATED_CARDIOMYOPATHY	36	0.154994	0.822243	0.646739	0.89506	1	1569	tags=61%, list=45%, signal=111%
GOBP_REGULATION_OF_CELLULAR_CARBOHYDRATE_METABOLIC_PROCESS	39	0.148387	0.821979	0.645907	0.894814	1	1006	tags=41%, list=29%, signal=57%
GOBP_INNATE_IMMUNE_RESPONSE	112	0.109208	0.821566	0.646154	0.89484	1	425	tags=17%, list=12%, signal=19%
GOBP_REGULATION_OF_CELLULAR_RESPONSE_TO_INSULIN_STIMULUS	15	0.208418	0.82019	0.650538	0.896604	1	2741	tags=100%, list=79%, signal=479%
HP_ABNORMAL_PULMONARY_INTERSTITIAL_MORPHOLOGY	29	0.16069	0.8185	0.630089	0.89891	1	1941	tags=72%, list=56%, signal=164%
HP_ABNORMALITY_OF_THE_METAPHYSIS	51	0.135977	0.818478	0.639316	0.898235	1	1942	tags=71%, list=56%, signal=159%
HP_ABNORMAL_ELECTRORETINOGRAM	41	0.147199	0.817692	0.647255	0.898874	1	1595	tags=61%, list=46%, signal=112%
GOBP_REGULATION_OF_PROTEIN_DEPOLYMERIZATION	23	0.185229	0.816753	0.629234	0.899836	1	2646	tags=96%, list=76%, signal=404%
GOMF_PHOSPHORIC_DIESTER_HYDROLASE_ACTIVITY	16	0.203076	0.816124	0.63619	0.90024	1	836	tags=38%, list=24%, signal=49%
GOBP_REGULATION_OF_CELL_MORPHOGENESIS	57	0.134885	0.816069	0.684385	0.899631	1	1565	tags=60%, list=45%, signal=107%
GOBP_ACTIN_FILAMENT_DEPOLYMERIZATION	16	0.203814	0.81578	0.659091	0.89944	1	1862	tags=75%, list=54%, signal=162%
HP_ABNORMAL_DERMATOGLYPHICS	56	0.131636	0.815432	0.637782	0.899294	1	1778	tags=64%, list=51%, signal=130%
HP_PROGRESSIVE	63	0.12667	0.814769	0.633826	0.899788	1	2156	tags=78%, list=62%, signal=203%
GOBP_REGULATION_OF_INSULIN_SECRETION	21	0.184314	0.813995	0.669675	0.900458	1	541	tags=29%, list=16%, signal=34%
HP_PRENATAL_MOVEMENT_ABNORMALITY	34	0.150867	0.813519	0.655109	0.900604	1	2378	tags=85%, list=69%, signal=270%
GOBP_INTRINSIC_APOPTOTIC_SIGNALING_PATHWAY_IN_RESPONSE_TO_DNA_DAMAGE_BY_P53_CLASS_MEDIATOR	18	0.193747	0.813382	0.666667	0.900143	1	387	tags=22%, list=11%, signal=25%
GOMF_CIS_TRANS_ISOMERASE_ACTIVITY	15	0.208708	0.813012	0.650854	0.90007	1	2740	tags=100%, list=79%, signal=478%
HP_AVASCULAR_NECROSIS	18	0.193761	0.811649	0.648798	0.901761	1	1977	tags=78%, list=57%, signal=181%
HP_DUPLICATION_INVOLVING_BONES_OF_THE_FEET	31	0.167396	0.811181	0.647585	0.901901	1	2505	tags=90%, list=72%, signal=324%
HP_ABNORMAL_HEART_VALVE_PHYSIOLOGY	70	0.124202	0.8108	0.650685	0.901915	1	1099	tags=39%, list=32%, signal=55%
HP_ABNORMALITY_OF_CRANIAL_SUTURES	70	0.124368	0.810342	0.655949	0.902024	1	1977	tags=70%, list=57%, signal=160%
HP_ASTHMA	17	0.199192	0.80997	0.645102	0.901988	1	1888	tags=76%, list=55%, signal=167%
GOBP_CELLULAR_RESPONSE_TO_UV	30	0.161388	0.809732	0.635888	0.901706	1	309	tags=17%, list=9%, signal=18%
GOBP_NEGATIVE_REGULATION_OF_CYTOKINE_PRODUCTION	37	0.147343	0.808408	0.674497	0.903341	1	634	tags=27%, list=18%, signal=33%
GOBP_OXIDATIVE_PHOSPHORYLATION	29	0.163391	0.806626	0.644214	0.905736	1	1569	tags=62%, list=45%, signal=113%
HP_GLOMERULONEPHRITIS	15	0.203346	0.806098	0.66065	0.905941	1	2251	tags=87%, list=65%, signal=247%
GOBP_REGULATION_OF_SUPRAMOLECULAR_FIBER_ORGANIZATION	64	0.128589	0.804231	0.672697	0.90848	1	731	tags=27%, list=21%, signal=33%
GOBP_REGULATION_OF_PROTEIN_SECRETION	35	0.150886	0.804151	0.660131	0.907911	1	1298	tags=51%, list=38%, signal=81%
GOCC_NEURON_PROJECTION_CYTOPLASM	21	0.180621	0.804057	0.661737	0.907376	1	2097	tags=81%, list=61%, signal=204%
HP_VISUAL_LOSS	62	0.125684	0.803736	0.672697	0.907242	1	1607	tags=60%, list=46%, signal=109%
HP_PACE_OF_PROGRESSION	95	0.110851	0.803051	0.70016	0.907743	1	1689	tags=60%, list=49%, signal=114%
HP_CORNEAL_OPACITY	72	0.121897	0.802881	0.668239	0.907334	1	879	tags=32%, list=25%, signal=42%
GOBP_CELLULAR_RESPONSE_TO_INSULIN_STIMULUS	56	0.128561	0.800284	0.668293	0.911075	1	768	tags=30%, list=22%, signal=38%
HP_CLEFT_LIP	40	0.14317	0.800276	0.664865	0.910376	1	1844	tags=68%, list=53%, signal=143%
HP_HALLUCINATIONS	32	0.160146	0.799919	0.669659	0.910288	1	1489	tags=56%, list=43%, signal=98%
GOBP_POSITIVE_REGULATION_OF_HISTONE_MODIFICATION	25	0.170122	0.799117	0.652778	0.91096	1	2219	tags=84%, list=64%, signal=233%
GOBP_REGULATION_OF_CARBOHYDRATE_METABOLIC_PROCESS	47	0.133976	0.79866	0.679549	0.911015	1	1371	tags=53%, list=40%, signal=87%
HP_NEURODEGENERATION	16	0.198171	0.798171	0.660886	0.91115	1	2091	tags=81%, list=60%, signal=204%
GOBP_HORMONE_MEDIATED_SIGNALING_PATHWAY	45	0.136263	0.798022	0.653782	0.910708	1	2874	tags=98%, list=83%, signal=570%
HP_OPTIC_NEUROPATHY	15	0.203796	0.796575	0.703704	0.912504	1	1569	tags=67%, list=45%, signal=121%
HP_EPISTAXIS	23	0.172552	0.795572	0.652174	0.91351	1	7	tags=4%, list=0%, signal=4%
HP_OPTIC_ATROPHY	145	0.0960525	0.795233	0.740566	0.913419	1	1649	tags=58%, list=48%, signal=106%
HP_ABNORMAL_SKIN_MORPHOLOGY_OF_THE_PALM	73	0.11793	0.794552	0.684887	0.913865	1	1778	tags=63%, list=51%, signal=127%
HP_ABNORMALITY_OF_CENTRAL_NERVOUS_SYSTEM_ELECTROPHYSIOLOGY	104	0.10862	0.793833	0.695312	0.914404	1	1844	tags=66%, list=53%, signal=138%
HP_ABNORMAL_DELIVERY	21	0.180185	0.793355	0.667263	0.914516	1	7	tags=5%, list=0%, signal=5%
GOBP_MYELOID_CELL_ACTIVATION_INVOLVED_IN_IMMUNE_RESPONSE	15	0.206224	0.792902	0.67263	0.914558	1	1184	tags=53%, list=34%, signal=81%
GOBP_INNER_EAR_MORPHOGENESIS	21	0.185219	0.792754	0.667864	0.914101	1	747	tags=33%, list=22%, signal=42%
HP_REDUCED_VISUAL_ACUITY	97	0.110048	0.792598	0.692683	0.913683	1	1578	tags=56%, list=46%, signal=99%
HP_SPASTICITY	204	0.0884648	0.792436	0.759768	0.913252	1	105	tags=2%, list=3%, signal=2%
GOBP_PROTEIN_K48_LINKED_UBIQUITINATION	19	0.184658	0.792124	0.655235	0.913063	1	2432	tags=89%, list=70%, signal=299%
HP_ASPIRATION_PNEUMONIA	17	0.191271	0.790857	0.672381	0.914557	1	2035	tags=82%, list=59%, signal=199%
GOBP_REGULATION_OF_PROTEIN_TARGETING	21	0.184402	0.790641	0.667276	0.914251	1	1694	tags=67%, list=49%, signal=130%
HP_ABNORMAL_ANATOMIC_LOCATION_OF_THE_HEART	29	0.157473	0.790495	0.675725	0.9138	1	1804	tags=69%, list=52%, signal=143%
HP_DISTAL_SENSORY_IMPAIRMENT	32	0.15294	0.790177	0.677536	0.913669	1	1683	tags=66%, list=49%, signal=127%
GOBP_NEGATIVE_REGULATION_OF_SUPRAMOLECULAR_FIBER_ORGANIZATION	33	0.152093	0.78913	0.688969	0.914799	1	2688	tags=94%, list=78%, signal=417%
GOMF_GTPASE_ACTIVITY	57	0.128421	0.788504	0.697262	0.915152	1	70	tags=5%, list=2%, signal=5%
GOBP_REGULATION_OF_EXOCYTOSIS	31	0.156506	0.788067	0.675042	0.915198	1	1473	tags=58%, list=43%, signal=100%
GOBP_ADULT_BEHAVIOR	18	0.188932	0.784959	0.686567	0.919811	1	1544	tags=67%, list=45%, signal=120%
HP_APHASIA	29	0.160624	0.783646	0.682043	0.921307	1	1566	tags=62%, list=45%, signal=112%
HP_ABNORMAL_ANTERIOR_EYE_SEGMENT_MORPHOLOGY	261	0.0849749	0.782735	0.781818	0.922138	1	1483	tags=49%, list=43%, signal=79%
GOMF_ANTIPORTER_ACTIVITY	19	0.182537	0.78251	0.690392	0.921817	1	1300	tags=58%, list=38%, signal=92%
HP_ABNORMAL_STOMACH_MORPHOLOGY	63	0.122847	0.782026	0.681445	0.921933	1	1506	tags=56%, list=44%, signal=97%
HP_ABNORMALITY_OF_THE_HELIX	27	0.161541	0.781595	0.661404	0.921957	1	1804	tags=70%, list=52%, signal=146%
HP_SUPERNUMERARY_SPLEENS	19	0.185849	0.781359	0.706522	0.921645	1	652	tags=32%, list=19%, signal=39%
HP_ABNORMAL_ABDOMEN_MORPHOLOGY	164	0.0932806	0.779484	0.73773	0.924087	1	1992	tags=69%, list=58%, signal=155%
HP_ABNORMAL_BASAL_GANGLIA_MRI_SIGNAL_INTENSITY	15	0.198408	0.778866	0.68873	0.924435	1	1991	tags=87%, list=58%, signal=203%
HP_ABNORMALLY_LAX_OR_HYPEREXTENSIBLE_SKIN	49	0.135206	0.778358	0.701365	0.924592	1	650	tags=27%, list=19%, signal=32%
GOCC_CILIARY_BASAL_BODY	36	0.146147	0.778285	0.720812	0.92404	1	171	tags=11%, list=5%, signal=12%
GOBP_ENERGY_DERIVATION_BY_OXIDATION_OF_ORGANIC_COMPOUNDS	66	0.122477	0.778074	0.694859	0.923687	1	1605	tags=59%, list=46%, signal=108%
GOBP_ACTIVATION_OF_GTPASE_ACTIVITY	21	0.175733	0.777247	0.686792	0.924356	1	1457	tags=62%, list=42%, signal=106%
GOBP_DEVELOPMENTAL_GROWTH_INVOLVED_IN_MORPHOGENESIS	40	0.137892	0.777125	0.713087	0.92384	1	780	tags=35%, list=23%, signal=45%
HP_INVOLUNTARY_MOVEMENTS	236	0.0875301	0.777065	0.78125	0.92325	1	1624	tags=56%, list=47%, signal=97%
GOBP_REGULATION_OF_CELLULAR_PH	19	0.18149	0.776917	0.705674	0.92279	1	1650	tags=68%, list=48%, signal=130%
GOCC_FICOLIN_1_RICH_GRANULE_LUMEN	30	0.154842	0.776858	0.691508	0.922173	1	2301	tags=83%, list=67%, signal=247%
HP_ICHTHYOSIS	32	0.151179	0.776569	0.724437	0.921958	1	488	tags=25%, list=14%, signal=29%
HP_GYNECOMASTIA	22	0.178686	0.775601	0.726297	0.922857	1	1067	tags=50%, list=31%, signal=72%
GOCC_PIGMENT_GRANULE	39	0.142279	0.774905	0.694539	0.923309	1	70	tags=5%, list=2%, signal=5%
GOCC_NON_MOTILE_CILIUM	22	0.174548	0.774233	0.693548	0.923705	1	488	tags=27%, list=14%, signal=32%
GOBP_TOR_SIGNALING	32	0.152964	0.773617	0.680284	0.923996	1	1458	tags=59%, list=42%, signal=102%
HP_SMOOTH_PHILTRUM	40	0.139498	0.770247	0.676617	0.9289	1	2142	tags=78%, list=62%, signal=201%
HP_ABNORMAL_EMOTION_AFFECT_BEHAVIOR	143	0.0992106	0.768301	0.743902	0.931449	1	2278	tags=80%, list=66%, signal=224%
HP_PERIPHERAL_DEMYELINATION	15	0.195185	0.767467	0.721723	0.932093	1	1973	tags=80%, list=57%, signal=185%
HP_LIPODYSTROPHY	23	0.174772	0.767423	0.707665	0.931483	1	1088	tags=48%, list=31%, signal=69%
HP_CHEST_PAIN	19	0.180381	0.76731	0.700176	0.930967	1	1668	tags=68%, list=48%, signal=131%
HP_NAIL_DYSTROPHY	20	0.174087	0.76715	0.723214	0.930535	1	544	tags=25%, list=16%, signal=29%
GOCC_NEURON_TO_NEURON_SYNAPSE	30	0.152477	0.766755	0.687285	0.930476	1	768	tags=33%, list=22%, signal=42%
HP_NEOPLASM_OF_THE_SKIN	42	0.139083	0.76608	0.702128	0.930903	1	1736	tags=64%, list=50%, signal=127%
HP_NEPHRITIS	20	0.175805	0.765951	0.724335	0.930407	1	1363	tags=55%, list=39%, signal=90%
HP_SEVERE_MUSCULAR_HYPOTONIA	19	0.184249	0.765296	0.726257	0.930819	1	1555	tags=63%, list=45%, signal=114%
GOBP_MICROTUBULE_BASED_MOVEMENT	59	0.123151	0.764873	0.675497	0.930813	1	2115	tags=75%, list=61%, signal=189%
GOBP_POSTSYNAPSE_ORGANIZATION	19	0.183392	0.764842	0.696751	0.930166	1	472	tags=26%, list=14%, signal=30%
HP_PATENT_FORAMEN_OVALE	19	0.181423	0.76426	0.71558	0.930433	1	2415	tags=89%, list=70%, signal=295%
GOBP_CELLULAR_CARBOHYDRATE_BIOSYNTHETIC_PROCESS	20	0.175231	0.762865	0.705341	0.931999	1	767	tags=35%, list=22%, signal=45%
HP_LONG_FINGERS	55	0.125972	0.76261	0.701013	0.931713	1	1278	tags=47%, list=37%, signal=74%
GOMF_ENZYME_REGULATOR_ACTIVITY	242	0.0832337	0.760406	0.787921	0.934651	1	1643	tags=55%, list=47%, signal=98%
HP_RECURRENT_RESPIRATORY_INFECTIONS	113	0.100732	0.758663	0.760938	0.936761	1	1979	tags=69%, list=57%, signal=156%
HP_ELEVATED_HEPATIC_TRANSAMINASE	60	0.119503	0.757832	0.715254	0.937368	1	2542	tags=88%, list=73%, signal=327%
HP_PULMONARY_HYPOPLASIA	31	0.148988	0.757648	0.708929	0.936956	1	1882	tags=71%, list=54%, signal=154%
HP_ABNORMALITY_OF_THE_TONGUE	81	0.110001	0.757266	0.772213	0.936869	1	1973	tags=72%, list=57%, signal=163%
HP_MIDFACE_RETRUSION	61	0.122541	0.755669	0.705584	0.938696	1	1942	tags=69%, list=56%, signal=154%
GOBP_NEGATIVE_REGULATION_OF_CATALYTIC_ACTIVITY	164	0.0900378	0.755477	0.774003	0.938302	1	1515	tags=52%, list=44%, signal=88%
HP_KYPHOSIS	96	0.105093	0.753937	0.74028	0.940039	1	1993	tags=71%, list=58%, signal=162%
HP_PROMINENT_FOREHEAD	47	0.130827	0.753806	0.725724	0.939572	1	1585	tags=60%, list=46%, signal=108%
GOMF_UDP_GLYCOSYLTRANSFERASE_ACTIVITY	16	0.18552	0.753506	0.74026	0.93936	1	421	tags=19%, list=12%, signal=21%
GOBP_ACTIN_FILAMENT_POLYMERIZATION	26	0.158302	0.752701	0.708185	0.939948	1	1363	tags=54%, list=39%, signal=88%
HP_ABNORMALITY_OF_THE_TARSAL_BONES	32	0.143501	0.752037	0.71777	0.940307	1	1970	tags=75%, list=57%, signal=173%
HP_DISTAL_AMYOTROPHY	33	0.148673	0.751853	0.714795	0.939931	1	1575	tags=61%, list=46%, signal=110%
HP_MYOPIA	76	0.109025	0.750697	0.741214	0.94108	1	2084	tags=72%, list=60%, signal=178%
GOBP_PROTEIN_LOCALIZATION_TO_CILIUM	15	0.196979	0.7491	0.746403	0.942843	1	2499	tags=93%, list=72%, signal=335%
GOBP_MALE_SEX_DIFFERENTIATION	33	0.143761	0.747556	0.745645	0.944534	1	1115	tags=42%, list=32%, signal=62%
GOBP_REGULATION_OF_PROTEIN_CONTAINING_COMPLEX_DISASSEMBLY	31	0.14412	0.747088	0.748227	0.944547	1	2693	tags=94%, list=78%, signal=418%
GOBP_EAR_MORPHOGENESIS	25	0.158286	0.746364	0.745063	0.944998	1	747	tags=32%, list=22%, signal=41%
GOMF_KINASE_ACTIVITY	168	0.0896397	0.745236	0.790251	0.946087	1	1746	tags=59%, list=50%, signal=113%
GOBP_ACTIN_POLYMERIZATION_OR_DEPOLYMERIZATION	31	0.149405	0.744913	0.74787	0.945863	1	1505	tags=58%, list=43%, signal=102%
HP_ANOREXIA	27	0.15584	0.744508	0.750877	0.945791	1	2924	tags=100%, list=85%, signal=640%
GOBP_LEUKOCYTE_MIGRATION	39	0.135692	0.743699	0.745267	0.946328	1	840	tags=33%, list=24%, signal=44%
GOBP_DEPHOSPHORYLATION	101	0.102187	0.743626	0.78057	0.945748	1	1688	tags=60%, list=49%, signal=114%
HP_ABNORMAL_SACCADIC_EYE_MOVEMENTS	15	0.193797	0.743187	0.725777	0.945726	1	1569	tags=67%, list=45%, signal=121%
HP_APLASIA_HYPOPLASIA_INVOLVING_BONES_OF_THE_LOWER_LIMBS	82	0.107421	0.741429	0.766497	0.947772	1	1977	tags=71%, list=57%, signal=161%
HP_ABNORMAL_CHORIORETINAL_MORPHOLOGY	36	0.139986	0.740725	0.738176	0.948194	1	548	tags=25%, list=16%, signal=29%
HP_RECURRENT_BACTERIAL_INFECTIONS	27	0.152188	0.739825	0.739051	0.948897	1	1510	tags=59%, list=44%, signal=104%
GOBP_NITROGEN_COMPOUND_TRANSPORT	432	0.07242	0.739559	0.880795	0.948592	1	1663	tags=54%, list=48%, signal=90%
HP_DYSPNEA	90	0.105424	0.739472	0.769737	0.948036	1	2447	tags=83%, list=71%, signal=277%
HP_MULTICYSTIC_KIDNEY_DYSPLASIA	22	0.170193	0.739108	0.73578	0.947916	1	1871	tags=73%, list=54%, signal=157%
HP_ABNORMAL_MIDBRAIN_MORPHOLOGY	15	0.195406	0.738263	0.74761	0.948521	1	2479	tags=93%, list=72%, signal=328%
HP_ABNORMALITY_OF_DENTAL_ERUPTION	45	0.129039	0.737869	0.743421	0.948465	1	1382	tags=49%, list=40%, signal=80%
HP_SLOWLY_PROGRESSIVE	30	0.149398	0.737866	0.749559	0.947779	1	1672	tags=63%, list=48%, signal=121%
GOCC_MICROTUBULE_ASSOCIATED_COMPLEX	33	0.140256	0.736059	0.741319	0.949828	1	108	tags=9%, list=3%, signal=9%
GOBP_POSITIVE_REGULATION_OF_PEPTIDASE_ACTIVITY	45	0.126539	0.734695	0.743243	0.951263	1	1528	tags=56%, list=44%, signal=98%
GOBP_RAS_PROTEIN_SIGNAL_TRANSDUCTION	60	0.115455	0.733905	0.761345	0.95177	1	793	tags=30%, list=23%, signal=38%
GOBP_PROTEIN_CONTAINING_COMPLEX_LOCALIZATION	38	0.133453	0.733234	0.761818	0.952136	1	101	tags=5%, list=3%, signal=5%
GOBP_POSITIVE_REGULATION_OF_PROTEIN_CONTAINING_COMPLEX_ASSEMBLY	32	0.143102	0.732514	0.738255	0.952569	1	1696	tags=63%, list=49%, signal=121%
HP_APLASIA_HYPOPLASIA_INVOLVING_BONES_OF_THE_FEET	57	0.119191	0.731759	0.784014	0.953027	1	1888	tags=68%, list=55%, signal=148%
HP_EXERTIONAL_DYSPNEA	25	0.155756	0.731704	0.782837	0.952419	1	391	tags=20%, list=11%, signal=22%
GOBP_AMINO_ACID_TRANSPORT	33	0.141869	0.730849	0.735	0.95301	1	691	tags=30%, list=20%, signal=38%
GOCC_VESICLE_LUMEN	76	0.10892	0.730374	0.753226	0.953041	1	435	tags=17%, list=13%, signal=19%
HP_PROMINENT_NASAL_BRIDGE	40	0.133255	0.729347	0.718085	0.953862	1	2596	tags=90%, list=75%, signal=356%
GOMF_FLAVIN_ADENINE_DINUCLEOTIDE_BINDING	27	0.15395	0.727834	0.720768	0.955448	1	2237	tags=81%, list=65%, signal=229%
HP_THICKENED_SKIN	84	0.106964	0.726493	0.77907	0.956727	1	708	tags=26%, list=20%, signal=32%
HP_ABNORMALITY_OF_THE_BASAL_GANGLIA	55	0.117416	0.726405	0.761076	0.956179	1	1908	tags=69%, list=55%, signal=152%
HP_HYPERHIDROSIS	23	0.159657	0.725231	0.750883	0.957233	1	1687	tags=70%, list=49%, signal=135%
GOBP_GLUCOSE_METABOLIC_PROCESS	59	0.115729	0.725037	0.763113	0.956824	1	1046	tags=39%, list=30%, signal=55%
HP_FINE_HAIR	15	0.183889	0.724582	0.780656	0.956816	1	381	tags=20%, list=11%, signal=22%
HP_ABNORMAL_CORPUS_CALLOSUM_MORPHOLOGY	206	0.082909	0.724138	0.822946	0.956762	1	0	tags=0%, list=0%, signal=0%
GOCC_OUTER_MEMBRANE	53	0.122129	0.723867	0.761905	0.956476	1	937	tags=34%, list=27%, signal=46%
HP_ATROPHY_DEGENERATION_AFFECTING_THE_CEREBRUM	160	0.0875128	0.721901	0.826087	0.958645	1	2234	tags=75%, list=65%, signal=202%
HP_ABNORMAL_RENAL_PELVIS_MORPHOLOGY	39	0.130061	0.720117	0.781818	0.960614	1	1459	tags=54%, list=42%, signal=92%
HP_INCREASED_SERUM_LACTATE	49	0.117295	0.719638	0.784411	0.960637	1	2810	tags=94%, list=81%, signal=493%
GOBP_REGULATION_OF_ACTIN_FILAMENT_LENGTH	26	0.149146	0.719629	0.752244	0.959963	1	1505	tags=58%, list=43%, signal=101%
GOMF_CADHERIN_BINDING	90	0.101006	0.71909	0.76461	0.960064	1	1812	tags=62%, list=52%, signal=127%
HP_ABNORMAL_EYELASH_MORPHOLOGY	55	0.11878	0.718574	0.78	0.960143	1	586	tags=22%, list=17%, signal=26%
HP_AUTISTIC_BEHAVIOR	114	0.0942144	0.718166	0.783661	0.960033	1	1927	tags=67%, list=56%, signal=146%
HP_SKIN_NODULE	25	0.151438	0.717426	0.782531	0.960421	1	768	tags=32%, list=22%, signal=41%
GOBP_POSITIVE_REGULATION_OF_CYTOSKELETON_ORGANIZATION	36	0.131036	0.717395	0.752941	0.959788	1	359	tags=14%, list=10%, signal=15%
HP_ABNORMAL_CIRCULATING_NITROGEN_COMPOUND_CONCENTRATION	36	0.135986	0.715941	0.760943	0.961179	1	1371	tags=53%, list=40%, signal=87%
GOBP_REGULATION_OF_LEUKOCYTE_MIGRATION	27	0.147392	0.715614	0.770435	0.960986	1	687	tags=30%, list=20%, signal=37%
GOBP_CARBOHYDRATE_TRANSMEMBRANE_TRANSPORT	28	0.149646	0.71535	0.741379	0.960682	1	1471	tags=61%, list=43%, signal=105%
GOBP_NUCLEOSIDE_BISPHOSPHATE_BIOSYNTHETIC_PROCESS	17	0.174227	0.714633	0.77102	0.961056	1	1990	tags=76%, list=58%, signal=179%
GOMF_PROTEIN_KINASE_ACTIVITY	123	0.0927286	0.71454	0.822047	0.960505	1	568	tags=18%, list=16%, signal=21%
HP_ABNORMAL_URINE_PROTEIN_LEVEL	49	0.121827	0.713216	0.748744	0.961708	1	1434	tags=53%, list=41%, signal=89%
HP_SUBCUTANEOUS_NODULE	16	0.177007	0.712998	0.745826	0.961329	1	105	tags=13%, list=3%, signal=13%
HP_APRAXIA	51	0.119716	0.711407	0.784348	0.962966	1	2151	tags=76%, list=62%, signal=199%
HP_LIPID_ACCUMULATION_IN_HEPATOCYTES	42	0.124934	0.709735	0.752166	0.964642	1	2604	tags=93%, list=75%, signal=371%
HP_ABNORMALITY_OF_HAIR_TEXTURE	36	0.129889	0.709587	0.804538	0.964178	1	412	tags=17%, list=12%, signal=19%
GOBP_NEGATIVE_REGULATION_OF_PROTEIN_CONTAINING_COMPLEX_ASSEMBLY	27	0.14606	0.708821	0.776753	0.964557	1	1396	tags=56%, list=40%, signal=92%
GOBP_RIBOSE_PHOSPHATE_METABOLIC_PROCESS	90	0.0984529	0.708757	0.811321	0.96397	1	2048	tags=71%, list=59%, signal=170%
HP_CLEFT_UPPER_LIP	31	0.136285	0.708286	0.776801	0.96396	1	2276	tags=81%, list=66%, signal=234%
GOBP_ATP_METABOLIC_PROCESS	56	0.115037	0.707493	0.778342	0.964378	1	1681	tags=64%, list=49%, signal=123%
HP_LIMB_ATAXIA	18	0.17062	0.707103	0.801923	0.964264	1	1637	tags=67%, list=47%, signal=126%
HP_THIN_UPPER_LIP_VERMILION	64	0.107792	0.706268	0.79021	0.964786	1	2314	tags=80%, list=67%, signal=236%
HP_CHOREA	61	0.111436	0.705764	0.775578	0.96484	1	1569	tags=56%, list=45%, signal=100%
HP_ABNORMALITY_OF_HEAD_BLOOD_VESSEL	22	0.153284	0.705088	0.789753	0.965087	1	1669	tags=64%, list=48%, signal=122%
GOMF_KINASE_BINDING	164	0.0830411	0.704111	0.85044	0.96577	1	412	tags=15%, list=12%, signal=16%
HP_ABNORMAL_LUNG_DEVELOPMENT	52	0.118033	0.701912	0.777409	0.968152	1	1882	tags=67%, list=54%, signal=145%
HP_RADIAL_DEVIATION_OF_THE_HAND_OR_OF_FINGERS_OF_THE_HAND	18	0.163911	0.701383	0.763107	0.968242	1	1778	tags=72%, list=51%, signal=148%
GOCC_FICOLIN_1_RICH_GRANULE	36	0.132921	0.700966	0.778157	0.968166	1	505	tags=22%, list=15%, signal=26%
GOMF_GUANYL_NUCLEOTIDE_BINDING	69	0.10413	0.699797	0.820312	0.969104	1	70	tags=4%, list=2%, signal=4%
HP_DYSARTHRIA	123	0.0924452	0.696989	0.835312	0.972179	1	2009	tags=70%, list=58%, signal=161%
HP_THYROID_CARCINOMA	16	0.171751	0.696477	0.806569	0.972204	1	1640	tags=69%, list=47%, signal=130%
GOBP_ORGANOPHOSPHATE_ESTER_TRANSPORT	32	0.136416	0.695349	0.799655	0.973094	1	1394	tags=56%, list=40%, signal=93%
GOMF_HYDROLASE_ACTIVITY_ACTING_ON_CARBON_NITROGEN_BUT_NOT_PEPTIDE_BONDS	30	0.138864	0.694264	0.808743	0.973913	1	1453	tags=57%, list=42%, signal=97%
GOBP_REGULATION_OF_CILIUM_ASSEMBLY	26	0.145629	0.692144	0.809199	0.976052	1	1053	tags=42%, list=30%, signal=60%
HP_RECURRENT_SKIN_INFECTIONS	15	0.179202	0.692084	0.788973	0.975462	1	2546	tags=93%, list=74%, signal=352%
HP_INTERICTAL_EEG_ABNORMALITY	55	0.114149	0.691651	0.79402	0.975351	1	1143	tags=42%, list=33%, signal=61%
HP_ABNORMALITY_OF_THE_CALVARIA	215	0.0779785	0.691586	0.885042	0.974765	1	2151	tags=72%, list=62%, signal=178%
HP_ABNORMAL_NERVE_CONDUCTION_VELOCITY	24	0.147733	0.691073	0.811723	0.974757	1	2422	tags=88%, list=70%, signal=290%
HP_CHOLESTASIS	56	0.112861	0.690882	0.804918	0.974341	1	1941	tags=70%, list=56%, signal=156%
HP_ABNORMALITY_OF_PERIPHERAL_NERVES	30	0.134462	0.690154	0.803604	0.974642	1	2422	tags=87%, list=70%, signal=286%
HP_ABNORMALITY_OF_UPPER_LIP_VERMILLION	91	0.0967679	0.68997	0.824615	0.974207	1	311	tags=12%, list=9%, signal=13%
GOBP_ENERGY_RESERVE_METABOLIC_PROCESS	16	0.172633	0.6896	0.8	0.974044	1	1013	tags=44%, list=29%, signal=62%
HP_BABINSKI_SIGN	59	0.110302	0.689525	0.810373	0.973469	1	2205	tags=76%, list=64%, signal=207%
HP_ABNORMALITY_OF_THE_LIVER	232	0.0762255	0.68951	0.88169	0.972808	1	1942	tags=65%, list=56%, signal=138%
HP_MITRAL_VALVE_PROLAPSE	17	0.164346	0.688127	0.807207	0.973994	1	758	tags=35%, list=22%, signal=45%
HP_ABNORMAL_ELASTICITY_OF_SKIN	60	0.109809	0.687997	0.806338	0.97349	1	1826	tags=65%, list=53%, signal=135%
HP_POOR_SPEECH	60	0.112021	0.687911	0.811419	0.972921	1	1978	tags=70%, list=57%, signal=161%
HP_ABNORMALITY_OF_THE_BLADDER	106	0.0908879	0.687277	0.825816	0.973119	1	666	tags=22%, list=19%, signal=26%
HP_IMMUNOLOGIC_HYPERSENSITIVITY	24	0.144491	0.686806	0.77969	0.973095	1	1888	tags=71%, list=55%, signal=155%
GOMF_PROTEIN_C_TERMINUS_BINDING	40	0.125199	0.686766	0.795812	0.972476	1	390	tags=18%, list=11%, signal=19%
GOBP_NEGATIVE_REGULATION_OF_PEPTIDYL_TYROSINE_PHOSPHORYLATION	16	0.167393	0.686549	0.823762	0.972117	1	1538	tags=63%, list=44%, signal=112%
HP_ABNORMAL_CRANIAL_NERVE_PHYSIOLOGY	57	0.110495	0.685595	0.809221	0.972701	1	828	tags=32%, list=24%, signal=41%
HP_ABNORMAL_LOWER_LIMB_BONE_MORPHOLOGY	166	0.0810537	0.685547	0.872857	0.972092	1	1977	tags=67%, list=57%, signal=150%
HP_LANGUAGE_IMPAIRMENT	200	0.0795295	0.685342	0.858939	0.971668	1	2239	tags=75%, list=65%, signal=200%
HP_PRURITUS	15	0.177651	0.684366	0.816216	0.972298	1	670	tags=33%, list=19%, signal=41%
GOBP_RIBONUCLEOSIDE_TRIPHOSPHATE_BIOSYNTHETIC_PROCESS	17	0.167082	0.684355	0.819853	0.971647	1	2412	tags=88%, list=70%, signal=290%
HP_ABNORMAL_SHAPE_OF_THE_OCCIPUT	34	0.131774	0.68323	0.806838	0.972441	1	2064	tags=74%, list=60%, signal=180%
GOMF_ISOMERASE_ACTIVITY	47	0.111844	0.682359	0.836207	0.972893	1	333	tags=11%, list=10%, signal=12%
HP_ABNORMALITY_OF_THE_SEPTUM_PELLUCIDUM	30	0.136667	0.682126	0.778947	0.972523	1	1817	tags=67%, list=53%, signal=139%
GOBP_NEGATIVE_REGULATION_OF_ESTABLISHMENT_OF_PROTEIN_LOCALIZATION	27	0.136777	0.680768	0.829604	0.973607	1	2546	tags=89%, list=74%, signal=334%
HP_HAND_POLYDACTYLY	38	0.125268	0.68049	0.795533	0.973307	1	352	tags=16%, list=10%, signal=17%
HP_MUSCLE_ABNORMALITY_RELATED_TO_MITOCHONDRIAL_DYSFUNCTION	21	0.150433	0.67989	0.809091	0.973416	1	1843	tags=71%, list=53%, signal=152%
GOBP_REGULATION_OF_FATTY_ACID_BIOSYNTHETIC_PROCESS	15	0.172779	0.67908	0.823748	0.973805	1	1426	tags=60%, list=41%, signal=102%
GOBP_T_CELL_RECEPTOR_SIGNALING_PATHWAY	15	0.175306	0.679055	0.797373	0.973164	1	910	tags=40%, list=26%, signal=54%
GOBP_CELLULAR_RESPONSE_TO_LIGHT_STIMULUS	35	0.129176	0.678723	0.810767	0.972916	1	309	tags=14%, list=9%, signal=16%
HP_ABNORMAL_PERIPHERAL_NERVOUS_SYSTEM_PHYSIOLOGY	34	0.12855	0.678422	0.812392	0.972643	1	2318	tags=82%, list=67%, signal=247%
GOMF_MODIFICATION_DEPENDENT_PROTEIN_BINDING	44	0.116236	0.678238	0.832496	0.972196	1	2012	tags=70%, list=58%, signal=166%
GOMF_STRUCTURAL_MOLECULE_ACTIVITY	98	0.0924522	0.676576	0.831761	0.973574	1	418	tags=15%, list=12%, signal=17%
HP_CEREBELLAR_CYST	40	0.118331	0.675511	0.821306	0.974322	1	105	tags=8%, list=3%, signal=8%
HP_ABNORMALITY_OF_TEMPERATURE_REGULATION	97	0.0927922	0.675175	0.830428	0.974041	1	1510	tags=52%, list=44%, signal=89%
HP_DILATED_FOURTH_VENTRICLE	39	0.123994	0.674755	0.815199	0.973923	1	105	tags=8%, list=3%, signal=8%
HP_HYPERTONIA	251	0.0749854	0.674099	0.894882	0.974094	1	105	tags=2%, list=3%, signal=2%
HP_ABNORMAL_CIRCULATING_PROTEINOGENIC_AMINO_ACID_DERIVATIVE_CONCENTRATION	15	0.175466	0.673201	0.836299	0.974565	1	1399	tags=60%, list=40%, signal=100%
HP_ABNORMAL_BLISTERING_OF_THE_SKIN	18	0.163512	0.672703	0.837168	0.974554	1	268	tags=17%, list=8%, signal=18%
GOBP_NEGATIVE_REGULATION_OF_PROTEIN_LOCALIZATION	41	0.118587	0.672304	0.824779	0.974388	1	1543	tags=54%, list=45%, signal=96%
GOBP_REGULATION_OF_PHOSPHATASE_ACTIVITY	24	0.142452	0.671886	0.846957	0.974248	1	1635	tags=63%, list=47%, signal=118%
HP_ABNORMAL_JOINT_MORPHOLOGY	217	0.076146	0.670893	0.873547	0.974828	1	1977	tags=66%, list=57%, signal=144%
GOBP_POSITIVE_REGULATION_OF_CATABOLIC_PROCESS	126	0.0842909	0.670821	0.854037	0.974253	1	557	tags=18%, list=16%, signal=21%
HP_TRIANGULAR_FACE	36	0.12427	0.670478	0.829604	0.974001	1	1593	tags=58%, list=46%, signal=107%
HP_BASAL_CELL_CARCINOMA	15	0.171265	0.670334	0.849265	0.973508	1	2350	tags=87%, list=68%, signal=269%
GOCC_INCLUSION_BODY	22	0.153198	0.670202	0.815443	0.973022	1	89	tags=9%, list=3%, signal=9%
HP_ABNORMALITY_OF_THE_SYNOVIA	71	0.101035	0.66905	0.83908	0.973806	1	2514	tags=86%, list=73%, signal=308%
HP_FASCICULATIONS	21	0.153794	0.668614	0.836555	0.973717	1	1570	tags=62%, list=45%, signal=113%
GOBP_CELLULAR_RESPONSE_TO_HYDROGEN_PEROXIDE	15	0.174284	0.666162	0.826007	0.976026	1	1645	tags=67%, list=48%, signal=127%
GOMF_TRANSCRIPTION_COACTIVATOR_ACTIVITY	62	0.105417	0.665573	0.831169	0.976097	1	208	tags=10%, list=6%, signal=10%
HP_OCULAR_ANTERIOR_SEGMENT_DYSGENESIS	71	0.0992298	0.665348	0.836634	0.975711	1	463	tags=17%, list=13%, signal=19%
HP_VISUAL_IMPAIRMENT	245	0.0710632	0.664152	0.907407	0.976586	1	1595	tags=53%, list=46%, signal=91%
HP_TONIC_SEIZURE	15	0.169983	0.663708	0.825455	0.976452	1	1048	tags=47%, list=30%, signal=67%
GOBP_NUCLEOSIDE_TRIPHOSPHATE_BIOSYNTHETIC_PROCESS	20	0.15324	0.663615	0.825046	0.975903	1	2696	tags=95%, list=78%, signal=428%
HP_NARROW_PALATE	36	0.120859	0.662439	0.802448	0.976669	1	192	tags=11%, list=6%, signal=12%
GOBP_MEMBRANE_BIOGENESIS	15	0.170565	0.661778	0.862888	0.976814	1	2604	tags=93%, list=75%, signal=376%
HP_ABNORMALITY_OF_THE_ANTERIOR_FONTANELLE	18	0.156006	0.661102	0.836127	0.976983	1	1552	tags=61%, list=45%, signal=110%
HP_SLEEP_DISTURBANCE	96	0.0902942	0.661096	0.848967	0.976336	1	1927	tags=67%, list=56%, signal=146%
HP_ABNORMAL_TOENAIL_MORPHOLOGY	40	0.118498	0.660969	0.84063	0.975839	1	668	tags=25%, list=19%, signal=31%
HP_ABNORMALITY_OF_THE_SUPRAORBITAL_RIDGES	22	0.146784	0.660528	0.837838	0.975736	1	488	tags=23%, list=14%, signal=26%
HP_NEONATAL_HYPOTONIA	39	0.118922	0.659825	0.846939	0.975906	1	1894	tags=69%, list=55%, signal=151%
GOMF_GUANYL_NUCLEOTIDE_EXCHANGE_FACTOR_ACTIVITY	42	0.116775	0.657458	0.845626	0.978025	1	1609	tags=57%, list=47%, signal=106%
GOBP_REGULATION_OF_TOR_SIGNALING	25	0.139932	0.657436	0.834234	0.977399	1	1458	tags=60%, list=42%, signal=103%
GOBP_NEGATIVE_REGULATION_OF_STRESS_ACTIVATED_PROTEIN_KINASE_SIGNALING_CASCADE	15	0.170887	0.656849	0.844607	0.977453	1	748	tags=33%, list=22%, signal=42%
GOBP_ESTABLISHMENT_OF_PROTEIN_LOCALIZATION	370	0.066652	0.656633	0.933511	0.977062	1	1684	tags=55%, list=49%, signal=95%
HP_STEREOTYPY	49	0.109474	0.656518	0.828125	0.976565	1	1973	tags=71%, list=57%, signal=164%
HP_ABNORMALITY_OF_THE_PERIPHERAL_NERVOUS_SYSTEM	86	0.093126	0.655657	0.857835	0.976922	1	1293	tags=43%, list=37%, signal=67%
HP_INSULIN_RESISTANCE	17	0.163362	0.655088	0.83906	0.97696	1	315	tags=18%, list=9%, signal=19%
HP_FAILURE_TO_THRIVE	213	0.0742152	0.654555	0.913165	0.976945	1	1979	tags=67%, list=57%, signal=147%
HP_RESPIRATORY_FAILURE	50	0.108988	0.654507	0.854133	0.976354	1	2011	tags=70%, list=58%, signal=165%
GOBP_STEROID_HORMONE_MEDIATED_SIGNALING_PATHWAY	35	0.125219	0.654376	0.82038	0.975867	1	2874	tags=97%, list=83%, signal=568%
HP_ABNORMALITY_OF_THE_PANCREAS	73	0.0973059	0.654281	0.856209	0.975338	1	1687	tags=58%, list=49%, signal=110%
HP_FAILURE_TO_THRIVE_IN_INFANCY	25	0.14388	0.654078	0.838532	0.974929	1	789	tags=32%, list=23%, signal=41%
GOCC_CLATHRIN_COATED_PIT	15	0.170608	0.6532	0.82967	0.975264	1	1471	tags=60%, list=43%, signal=104%
HP_APLASIA_HYPOPLASIA_INVOLVING_BONES_OF_THE_UPPER_LIMBS	113	0.0857466	0.652207	0.872131	0.975776	1	2074	tags=73%, list=60%, signal=175%
HP_PSYCHOMOTOR_RETARDATION	25	0.138321	0.652152	0.854244	0.975187	1	630	tags=28%, list=18%, signal=34%
HP_ABNORMALITY_OF_UPPER_LIMB_JOINT	93	0.0924671	0.650867	0.840804	0.975982	1	758	tags=27%, list=22%, signal=33%
HP_SHORT_ATTENTION_SPAN	93	0.0903309	0.649732	0.870048	0.976624	1	1904	tags=65%, list=55%, signal=140%
HP_ABNORMALITY_OF_THE_CHIN	79	0.0941669	0.649321	0.862559	0.976446	1	2708	tags=91%, list=78%, signal=410%
HP_SKIN_TAGS	19	0.149014	0.648873	0.841727	0.976326	1	1599	tags=63%, list=46%, signal=117%
GOBP_NEGATIVE_REGULATION_OF_RESPONSE_TO_BIOTIC_STIMULUS	22	0.141944	0.648606	0.863714	0.975991	1	1103	tags=45%, list=32%, signal=66%
HP_ABNORMALITY_OF_THE_AUTONOMIC_NERVOUS_SYSTEM	56	0.105074	0.648329	0.837748	0.975663	1	962	tags=32%, list=28%, signal=44%
HP_DYSPHAGIA	88	0.0907189	0.647763	0.868293	0.975626	1	1973	tags=68%, list=57%, signal=155%
HP_ABNORMALITY_OF_THE_OPTIC_NERVE	192	0.0735711	0.647473	0.90922	0.975313	1	2247	tags=75%, list=65%, signal=202%
HP_VERTIGO	22	0.145862	0.646578	0.851852	0.975675	1	1501	tags=59%, list=43%, signal=104%
HP_ABNORMAL_MORPHOLOGY_OF_THE_RADIUS	18	0.151982	0.646478	0.865455	0.975156	1	2074	tags=78%, list=60%, signal=193%
HP_ABNORMAL_GROWTH_HORMONE_LEVEL	32	0.126021	0.646378	0.876106	0.974632	1	1244	tags=47%, list=36%, signal=73%
GOBP_HISTONE_DEACETYLATION	26	0.132097	0.645924	0.870674	0.974519	1	2426	tags=85%, list=70%, signal=281%
HP_FUNCTIONAL_ABNORMALITY_OF_THE_GASTROINTESTINAL_TRACT	217	0.0726105	0.644949	0.916185	0.974997	1	1977	tags=66%, list=57%, signal=145%
HP_REGIONAL_ABNORMALITY_OF_SKIN	106	0.0874905	0.644016	0.85873	0.975384	1	1778	tags=60%, list=51%, signal=120%
HP_EPILEPTIC_ENCEPHALOPATHY	15	0.16902	0.642992	0.865421	0.975916	1	308	tags=20%, list=9%, signal=22%
HP_PROPTOSIS	57	0.104675	0.64288	0.855219	0.975406	1	1647	tags=58%, list=48%, signal=109%
HP_GASTROINTESTINAL_HEMORRHAGE	35	0.121499	0.640337	0.872263	0.977551	1	7	tags=3%, list=0%, signal=3%
GOBP_REGULATION_OF_GENERATION_OF_PRECURSOR_METABOLITES_AND_ENERGY	30	0.127446	0.637854	0.82807	0.979684	1	1094	tags=43%, list=32%, signal=63%
HP_NEOPLASM_BY_HISTOLOGY	83	0.0912728	0.637843	0.848387	0.979052	1	1689	tags=59%, list=49%, signal=113%
GOBP_POLYSACCHARIDE_METABOLIC_PROCESS	23	0.139071	0.637839	0.863717	0.978416	1	1572	tags=61%, list=45%, signal=111%
HP_SKELETAL_MUSCLE_HYPERTROPHY	32	0.125537	0.637623	0.866319	0.978032	1	2084	tags=78%, list=60%, signal=195%
GOBP_LYMPHOCYTE_APOPTOTIC_PROCESS	15	0.165365	0.637163	0.861878	0.977877	1	1365	tags=60%, list=39%, signal=99%
HP_SMALL_HAND	16	0.155884	0.63588	0.880435	0.978671	1	2142	tags=81%, list=62%, signal=212%
GOCC_UBIQUITIN_LIGASE_COMPLEX	77	0.0952328	0.635492	0.875598	0.978444	1	1897	tags=65%, list=55%, signal=141%
HP_NARROW_FOREHEAD	29	0.125408	0.63548	0.875	0.977824	1	2604	tags=90%, list=75%, signal=359%
GOBP_CELLULAR_RESPIRATION	50	0.104593	0.634622	0.857143	0.978101	1	1605	tags=58%, list=46%, signal=107%
GOMF_ENZYME_ACTIVATOR_ACTIVITY	93	0.0876057	0.633261	0.863344	0.978905	1	1457	tags=49%, list=42%, signal=83%
GOBP_PROTEIN_LOCALIZATION_TO_ENDOPLASMIC_RETICULUM	20	0.149682	0.632913	0.844156	0.978641	1	2175	tags=80%, list=63%, signal=214%
GOBP_CELL_GROWTH	97	0.0862311	0.632862	0.866554	0.978061	1	1812	tags=63%, list=52%, signal=128%
GOBP_CARBOHYDRATE_DERIVATIVE_TRANSPORT	18	0.145795	0.632444	0.882136	0.977866	1	1394	tags=56%, list=40%, signal=93%
GOBP_POSITIVE_REGULATION_OF_CELLULAR_COMPONENT_ORGANIZATION	209	0.070666	0.630549	0.92341	0.979244	1	545	tags=17%, list=16%, signal=19%
GOBP_REGULATION_OF_PROTEIN_CONTAINING_COMPLEX_ASSEMBLY	75	0.0930208	0.629836	0.876206	0.979367	1	1925	tags=67%, list=56%, signal=147%
HP_CENTRAL_NERVOUS_SYSTEM_CYST	47	0.105684	0.629512	0.882662	0.979094	1	344	tags=13%, list=10%, signal=14%
HP_TISSUE_ISCHEMIA	23	0.135541	0.628306	0.861011	0.979732	1	1731	tags=65%, list=50%, signal=130%
HP_ABNORMALITY_OF_THE_ELBOW	47	0.107528	0.627507	0.8542	0.979937	1	758	tags=28%, list=22%, signal=35%
HP_ABNORMALITY_OF_THE_ABDOMINAL_ORGANS	277	0.0666088	0.625859	0.936022	0.980997	1	1942	tags=64%, list=56%, signal=134%
GOBP_REGULATION_OF_G_PROTEIN_COUPLED_RECEPTOR_SIGNALING_PATHWAY	18	0.150738	0.625501	0.869318	0.980725	1	1205	tags=44%, list=35%, signal=68%
GOBP_REGULATION_OF_CELLULAR_COMPONENT_BIOGENESIS	191	0.0708796	0.624274	0.928571	0.981366	1	1481	tags=48%, list=43%, signal=80%
GOBP_MEMBRANE_DOCKING	22	0.134491	0.624181	0.869258	0.980821	1	1584	tags=59%, list=46%, signal=108%
HP_THIN_VERMILION_BORDER	84	0.0876637	0.623965	0.899844	0.980393	1	2314	tags=79%, list=67%, signal=231%
HP_ABNORMAL_SYSTEMIC_ARTERIAL_MORPHOLOGY	116	0.0816922	0.623045	0.893142	0.980747	1	1567	tags=53%, list=45%, signal=93%
HP_ABNORMALITY_OF_EXTRAPYRAMIDAL_MOTOR_FUNCTION	53	0.102131	0.620329	0.857621	0.98291	1	1327	tags=47%, list=38%, signal=75%
HP_ABNORMALITY_OF_DENTAL_MORPHOLOGY	53	0.104986	0.618836	0.88255	0.983786	1	488	tags=19%, list=14%, signal=22%
HP_ABNORMALITY_OF_THE_SKULL_BASE	51	0.104995	0.61863	0.876033	0.98336	1	356	tags=14%, list=10%, signal=15%
GOBP_NEURAL_PRECURSOR_CELL_PROLIFERATION	31	0.122515	0.618486	0.853873	0.982866	1	1010	tags=39%, list=29%, signal=54%
HP_ABNORMALITY_OF_THE_GINGIVA	52	0.103077	0.61723	0.865132	0.983476	1	74	tags=4%, list=2%, signal=4%
HP_RED_EYE	15	0.160523	0.616986	0.896127	0.983076	1	2906	tags=100%, list=84%, signal=622%
HP_POSTAXIAL_FOOT_POLYDACTYLY	16	0.157319	0.616895	0.890877	0.982534	1	1970	tags=75%, list=57%, signal=173%
GOBP_PURINE_CONTAINING_COMPOUND_BIOSYNTHETIC_PROCESS	52	0.101324	0.616235	0.882155	0.982578	1	2438	tags=83%, list=70%, signal=276%
HP_ABNORMAL_HAIR_MORPHOLOGY	270	0.0661337	0.612714	0.948905	0.985483	1	1977	tags=66%, list=57%, signal=141%
HP_INTELLECTUAL_DISABILITY_PROFOUND	25	0.133622	0.611444	0.89071	0.986102	1	398	tags=16%, list=12%, signal=18%
HP_ABNORMALITY_OF_THE_CEREBRAL_SUBCORTEX	266	0.0651155	0.611404	0.941734	0.985512	1	0	tags=0%, list=0%, signal=0%
HP_SEPSIS	19	0.141612	0.610177	0.874525	0.98603	1	633	tags=26%, list=18%, signal=32%
HP_MALIGNANT_NEOPLASM_OF_THE_CENTRAL_NERVOUS_SYSTEM	25	0.128626	0.608408	0.880597	0.987092	1	1640	tags=60%, list=47%, signal=113%
GOBP_PROTEIN_CONTAINING_COMPLEX_DISASSEMBLY	67	0.0912201	0.608405	0.883387	0.986463	1	2693	tags=91%, list=78%, signal=403%
HP_ABNORMAL_ORAL_MUCOSA_MORPHOLOGY	62	0.0970083	0.608356	0.889076	0.985887	1	1800	tags=60%, list=52%, signal=122%
HP_TUBE_FEEDING	55	0.0986897	0.60775	0.890034	0.985831	1	1927	tags=67%, list=56%, signal=149%
HP_UPPER_MOTOR_NEURON_DYSFUNCTION	268	0.0664816	0.606387	0.937589	0.986531	1	105	tags=2%, list=3%, signal=2%
HP_ABNORMALITY_OF_LOWER_LIMB_JOINT	132	0.078037	0.606302	0.911179	0.985979	1	2084	tags=69%, list=60%, signal=167%
HP_INCREASED_BODY_WEIGHT	92	0.0827652	0.604001	0.891089	0.987514	1	1903	tags=66%, list=55%, signal=143%
HP_POSTERIORLY_ROTATED_EARS	80	0.087031	0.603729	0.897764	0.98714	1	2283	tags=76%, list=66%, signal=219%
HP_WIDENED_SUBARACHNOID_SPACE	18	0.140412	0.60197	0.926829	0.988162	1	1927	tags=72%, list=56%, signal=162%
HP_ABNORMALITY_OF_THE_VOICE	98	0.0820311	0.601308	0.91047	0.98814	1	1615	tags=57%, list=47%, signal=104%
HP_ABNORMALITY_OF_COAGULATION	55	0.101477	0.600749	0.879159	0.988014	1	53	tags=4%, list=2%, signal=4%
HP_INFANTILE_ONSET	110	0.0797214	0.600223	0.912711	0.987876	1	2340	tags=78%, list=68%, signal=234%
HP_ENLARGED_POSTERIOR_FOSSA	46	0.100271	0.600173	0.906463	0.987303	1	105	tags=7%, list=3%, signal=7%
HP_LOCALIZED_SKIN_LESION	189	0.069983	0.600037	0.943598	0.986804	1	1689	tags=56%, list=49%, signal=103%
HP_ABNORMAL_PYRAMIDAL_SIGN	81	0.0858583	0.598492	0.926544	0.987615	1	2156	tags=72%, list=62%, signal=186%
HP_PULMONARY_FIBROSIS	16	0.151075	0.598269	0.893502	0.987199	1	1406	tags=56%, list=41%, signal=94%
HP_ABNORMALITY_OF_THE_LENS	171	0.0723171	0.59809	0.936508	0.986729	1	1608	tags=53%, list=46%, signal=93%
HP_ABNORMALITY_OF_THE_MIDFACE	125	0.0762307	0.597712	0.913313	0.986472	1	1942	tags=66%, list=56%, signal=144%
HP_RETINAL_VASCULAR_TORTUOSITY	20	0.137136	0.594958	0.910345	0.988294	1	1569	tags=65%, list=45%, signal=118%
GOBP_REGULATION_OF_RESPONSE_TO_CYTOKINE_STIMULUS	28	0.12213	0.59422	0.900178	0.988352	1	931	tags=36%, list=27%, signal=48%
HP_DEPRESSED_NASAL_RIDGE	28	0.121587	0.59421	0.896797	0.987737	1	1460	tags=54%, list=42%, signal=92%
HP_ABNORMALITY_OF_THE_NAIL	93	0.0812514	0.593105	0.932692	0.988101	1	2142	tags=72%, list=62%, signal=184%
HP_PHOTOPHOBIA	43	0.103144	0.592607	0.89916	0.987924	1	1136	tags=40%, list=33%, signal=58%
GOBP_NUCLEOSIDE_TRIPHOSPHATE_METABOLIC_PROCESS	28	0.121908	0.591975	0.892791	0.987841	1	2739	tags=93%, list=79%, signal=442%
HP_PREMATURE_SKIN_WRINKLING	15	0.151557	0.589202	0.922936	0.989671	1	1555	tags=60%, list=45%, signal=109%
GOBP_REGULATION_OF_PROTEIN_CATABOLIC_PROCESS	90	0.0839864	0.588749	0.911909	0.989416	1	2018	tags=68%, list=58%, signal=158%
HP_CEREBRAL_CORTICAL_ATROPHY	78	0.0832245	0.587573	0.898799	0.989824	1	1483	tags=50%, list=43%, signal=86%
GOBP_POSITIVE_REGULATION_OF_WNT_SIGNALING_PATHWAY	28	0.121524	0.587224	0.907343	0.989487	1	454	tags=18%, list=13%, signal=20%
HP_HIGHLY_ARCHED_EYEBROW	56	0.0950031	0.586144	0.9072	0.98978	1	1956	tags=68%, list=57%, signal=154%
HP_LOWER_EXTREMITY_JOINT_DISLOCATION	59	0.093497	0.585963	0.927852	0.989311	1	2380	tags=81%, list=69%, signal=256%
HP_NEOPLASM_OF_THE_NERVOUS_SYSTEM	47	0.100122	0.584483	0.914591	0.989901	1	1555	tags=53%, list=45%, signal=95%
GOBP_REGULATION_OF_ORGANELLE_ASSEMBLY	63	0.0895353	0.582533	0.922953	0.990987	1	1481	tags=49%, list=43%, signal=84%
HP_PRODUCTIVE_COUGH	15	0.145138	0.58097	0.936709	0.991602	1	2959	tags=100%, list=86%, signal=688%
HP_ABNORMALITY_OF_THE_NECK	139	0.0728034	0.580413	0.926866	0.991429	1	1804	tags=62%, list=52%, signal=124%
HP_RENAL_INSUFFICIENCY	80	0.0841172	0.57935	0.927032	0.99165	1	1118	tags=38%, list=32%, signal=54%
HP_ABNORMAL_ARTERIAL_PHYSIOLOGY	26	0.118223	0.578352	0.910072	0.991869	1	1731	tags=62%, list=50%, signal=122%
HP_ABNORMALITY_OF_THE_KIDNEY	285	0.0613552	0.578151	0.957995	0.99141	1	1599	tags=51%, list=46%, signal=87%
HP_GAIT_ATAXIA	54	0.0964087	0.576897	0.89527	0.991819	1	1650	tags=59%, list=48%, signal=112%
HP_NEONATAL_ONSET	18	0.138807	0.575662	0.92844	0.992185	1	2131	tags=78%, list=62%, signal=201%
HP_ABNORMALITY_OF_THE_COAGULATION_CASCADE	43	0.100821	0.574247	0.933798	0.992712	1	7	tags=2%, list=0%, signal=2%
HP_ABNORMAL_PERIVENTRICULAR_WHITE_MATTER_MORPHOLOGY	25	0.122473	0.570999	0.934457	0.994633	1	1298	tags=48%, list=38%, signal=76%
HP_HIGH_FOREHEAD	66	0.0880911	0.567551	0.926746	0.996637	1	882	tags=30%, list=25%, signal=40%
GOBP_GLUCOSE_IMPORT	17	0.138074	0.566657	0.93945	0.996721	1	1006	tags=41%, list=29%, signal=58%
HP_ABNORMAL_CONJUNCTIVA_MORPHOLOGY	23	0.121797	0.565958	0.940663	0.996619	1	816	tags=30%, list=24%, signal=40%
HP_LOW_SET_POSTERIORLY_ROTATED_EARS	53	0.0914152	0.565181	0.939698	0.996612	1	2708	tags=89%, list=78%, signal=402%
GOBP_RIBONUCLEOSIDE_TRIPHOSPHATE_METABOLIC_PROCESS	22	0.124823	0.564796	0.933798	0.996298	1	2493	tags=86%, list=72%, signal=307%
GOBP_SPERMATID_DIFFERENTIATION	20	0.128274	0.56245	0.92973	0.997445	1	176	tags=10%, list=5%, signal=10%
HP_WIDE_ANTERIOR_FONTANEL	15	0.14416	0.562272	0.905694	0.996949	1	1552	tags=60%, list=45%, signal=108%
HP_PNEUMONIA	50	0.0922464	0.562101	0.918826	0.996442	1	2035	tags=70%, list=59%, signal=168%
GOBP_REGULATION_OF_PROTEIN_POLYMERIZATION	33	0.105878	0.561084	0.913274	0.996591	1	2726	tags=91%, list=79%, signal=424%
HP_WIDE_NASAL_BRIDGE	112	0.0722587	0.559866	0.958861	0.996839	1	1787	tags=59%, list=52%, signal=118%
HP_RESPIRATORY_TRACT_INFECTION	137	0.0713401	0.559623	0.928125	0.996398	1	1979	tags=66%, list=57%, signal=147%
HP_HIP_DISLOCATION	50	0.0951115	0.55915	0.924915	0.99612	1	2380	tags=82%, list=69%, signal=259%
HP_NEPHROTIC_SYNDROME	27	0.115869	0.558565	0.92845	0.995925	1	1208	tags=44%, list=35%, signal=68%
HP_DUPLICATION_OF_HAND_BONES	44	0.0963709	0.557966	0.929795	0.995729	1	352	tags=14%, list=10%, signal=15%
GOCC_MITOCHONDRIAL_MATRIX	135	0.0700248	0.557354	0.947115	0.995551	1	2971	tags=94%, list=86%, signal=640%
HP_SHORT_LONG_BONE	58	0.0893711	0.556147	0.930233	0.995831	1	1651	tags=59%, list=48%, signal=110%
GOBP_MACROMOLECULE_DEACYLATION	33	0.103668	0.555116	0.939446	0.995945	1	2426	tags=82%, list=70%, signal=271%
HP_LEUKOCYTOSIS	27	0.112706	0.553205	0.932482	0.996688	1	2924	tags=96%, list=85%, signal=617%
HP_NEOPLASM_OF_THE_RESPIRATORY_SYSTEM	21	0.125444	0.552187	0.924188	0.996782	1	1686	tags=62%, list=49%, signal=120%
GOBP_PROTEIN_CATABOLIC_PROCESS	226	0.0613535	0.551853	0.975783	0.996402	1	2018	tags=66%, list=58%, signal=148%
HP_ABNORMALITY_OF_RETINAL_PIGMENTATION	74	0.0820782	0.551377	0.934783	0.996118	1	1578	tags=55%, list=46%, signal=100%
GOBP_ENDOPLASMIC_RETICULUM_ORGANIZATION	16	0.138957	0.549923	0.939177	0.996522	1	1849	tags=69%, list=53%, signal=147%
HP_CARIOUS_TEETH	32	0.107115	0.549842	0.931159	0.995978	1	2739	tags=91%, list=79%, signal=431%
HP_ASYMMETRIC_GROWTH	16	0.135848	0.549728	0.952206	0.995453	1	671	tags=25%, list=19%, signal=31%
HP_TETRAPLEGIA_TETRAPARESIS	30	0.105786	0.54737	0.932384	0.996382	1	105	tags=7%, list=3%, signal=7%
HP_ABNORMALITY_OF_SKIN_PHYSIOLOGY	72	0.0817923	0.54733	0.939739	0.995798	1	1631	tags=56%, list=47%, signal=103%
GOBP_PROTEIN_POLYMERIZATION	50	0.0903742	0.546961	0.941078	0.995433	1	1925	tags=66%, list=56%, signal=147%
HP_ABNORMAL_THROMBOCYTE_MORPHOLOGY	83	0.0785324	0.545744	0.932455	0.995619	1	79	tags=4%, list=2%, signal=4%
HP_NEOPLASM_OF_THE_GASTROINTESTINAL_TRACT	64	0.0832687	0.544199	0.942244	0.99594	1	1667	tags=56%, list=48%, signal=107%
HP_HIGH_NARROW_PALATE	31	0.10905	0.543645	0.919786	0.995689	1	171	tags=10%, list=5%, signal=10%
HP_NEOPLASM_OF_THE_SKELETAL_SYSTEM	19	0.127579	0.542025	0.940499	0.996132	1	3020	tags=100%, list=87%, signal=782%
HP_RELATIVE_MACROCEPHALY	20	0.128371	0.541959	0.945554	0.995559	1	1856	tags=70%, list=54%, signal=150%
HP_CONTRACTURES_INVOLVING_THE_JOINTS_OF_THE_FEET	16	0.130716	0.541684	0.954802	0.995134	1	729	tags=31%, list=21%, signal=39%
HP_ABNORMAL_ODONTOID_TISSUE_MORPHOLOGY	48	0.0913798	0.541224	0.940692	0.994796	1	757	tags=25%, list=22%, signal=32%
HP_ABNORMALITY_OF_UPPER_LIP	183	0.0628638	0.538465	0.959701	0.995884	1	2314	tags=75%, list=67%, signal=216%
HP_INTELLECTUAL_DISABILITY_MILD	80	0.0782062	0.538431	0.942097	0.995301	1	2276	tags=76%, list=66%, signal=218%
HP_FOCAL_SEGMENTAL_GLOMERULOSCLEROSIS	16	0.13524	0.537166	0.950184	0.995504	1	2251	tags=81%, list=65%, signal=231%
HP_CEREBELLAR_ATROPHY	87	0.074906	0.537043	0.943838	0.994974	1	2311	tags=77%, list=67%, signal=226%
HP_ABNORMALITY_OF_THE_ABDOMINAL_WALL	109	0.0711987	0.5365	0.951789	0.994688	1	669	tags=21%, list=19%, signal=25%
GOBP_INTRACELLULAR_RECEPTOR_SIGNALING_PATHWAY	63	0.0831091	0.536341	0.934891	0.994192	1	2050	tags=68%, list=59%, signal=164%
HP_ABNORMAL_GLUCOSE_HOMEOSTASIS	134	0.0689622	0.535402	0.952087	0.994137	1	1762	tags=59%, list=51%, signal=115%
HP_EEG_WITH_FOCAL_EPILEPTIFORM_DISCHARGES	27	0.111242	0.532274	0.955882	0.995433	1	890	tags=33%, list=26%, signal=45%
HP_MANDIBULAR_PROGNATHIA	36	0.0982143	0.531124	0.944544	0.995499	1	1099	tags=39%, list=32%, signal=56%
HP_CONTRACTURES_OF_THE_JOINTS_OF_THE_LOWER_LIMBS	34	0.0987565	0.527238	0.956063	0.99715	1	1555	tags=56%, list=45%, signal=101%
HP_ABNORMALITY_OF_BONE_MINERAL_DENSITY	128	0.065634	0.523346	0.964724	0.998798	1	1067	tags=34%, list=31%, signal=47%
HP_ABNORMAL_MACULAR_MORPHOLOGY	36	0.101377	0.522985	0.94955	0.998398	1	151	tags=8%, list=4%, signal=9%
GOMF_PROTEIN_SERINE_THREONINE_TYROSINE_KINASE_ACTIVITY	96	0.0722302	0.522249	0.962617	0.99819	1	1781	tags=58%, list=51%, signal=117%
GOCC_PRESYNAPTIC_MEMBRANE	16	0.131946	0.520602	0.955117	0.998512	1	1147	tags=44%, list=33%, signal=65%
HP_INTELLECTUAL_DISABILITY_MODERATE	43	0.0895978	0.520298	0.955326	0.998079	1	2035	tags=70%, list=59%, signal=167%
HP_JAUNDICE	44	0.0921035	0.519933	0.938739	0.997673	1	1941	tags=68%, list=56%, signal=153%
HP_INCREASED_CSF_LACTATE	20	0.118056	0.518397	0.958491	0.997914	1	1908	tags=70%, list=55%, signal=155%
GOBP_REGULATION_OF_CATABOLIC_PROCESS	245	0.0572031	0.517915	0.985316	0.99756	1	2097	tags=68%, list=61%, signal=161%
HP_JOINT_DISLOCATION	79	0.0736886	0.516474	0.973016	0.997722	1	2084	tags=70%, list=60%, signal=171%
HP_TYPE_II_DIABETES_MELLITUS	41	0.092607	0.516291	0.958115	0.997227	1	1581	tags=56%, list=46%, signal=102%
HP_ABNORMALITY_OF_THE_CEREBROSPINAL_FLUID	115	0.0691493	0.515624	0.971154	0.996979	1	1609	tags=54%, list=47%, signal=97%
GOBP_RIBOSE_PHOSPHATE_BIOSYNTHETIC_PROCESS	52	0.0848041	0.514432	0.967949	0.996982	1	2048	tags=69%, list=59%, signal=167%
HP_TREMOR	117	0.0665758	0.514085	0.954338	0.996578	1	854	tags=26%, list=25%, signal=34%
HP_TOOTH_MALPOSITION	62	0.0812958	0.511952	0.950495	0.997071	1	2276	tags=76%, list=66%, signal=218%
GOMF_TRANSCRIPTION_COREPRESSOR_BINDING	17	0.122761	0.507811	0.975926	0.998556	1	373	tags=18%, list=11%, signal=20%
GOBP_CELLULAR_SENESCENCE	28	0.103127	0.507593	0.962199	0.998076	1	439	tags=18%, list=13%, signal=20%
HP_PEDIATRIC_ONSET	139	0.0640554	0.505641	0.987597	0.998437	1	2340	tags=76%, list=68%, signal=226%
GOMF_LIGASE_ACTIVITY	50	0.0846102	0.505374	0.952623	0.997971	1	664	tags=22%, list=19%, signal=27%
GOCC_NEURON_SPINE	17	0.125433	0.50282	0.965385	0.998612	1	1582	tags=59%, list=46%, signal=108%
HP_GLIOMA	15	0.127431	0.498308	0.963947	1	1	3020	tags=100%, list=87%, signal=783%
GOBP_POSITIVE_REGULATION_OF_CELLULAR_COMPONENT_BIOGENESIS	87	0.0708496	0.497878	0.972177	0.999673	1	1185	tags=38%, list=34%, signal=56%
GOCC_ORGANELLE_INNER_MEMBRANE	105	0.068162	0.496484	0.965257	0.999677	1	2555	tags=84%, list=74%, signal=311%
HP_FOCAL_DYSTONIA	16	0.120846	0.494403	0.96558	0.999999	1	666	tags=25%, list=19%, signal=31%
GOBP_NUCLEOSIDE_PHOSPHATE_BIOSYNTHETIC_PROCESS	75	0.0726704	0.493507	0.969543	0.999787	1	2048	tags=68%, list=59%, signal=163%
HP_FLAT_OCCIPUT	21	0.111423	0.493253	0.97482	0.999295	1	2521	tags=86%, list=73%, signal=314%
GOBP_POSITIVE_REGULATION_OF_NF_KAPPAB_TRANSCRIPTION_FACTOR_ACTIVITY	28	0.102009	0.492863	0.962567	0.998872	1	311	tags=14%, list=9%, signal=16%
GOBP_REGULATION_OF_PROTEIN_LOCALIZATION	187	0.0577653	0.491962	0.985507	0.998694	1	412	tags=11%, list=12%, signal=11%
GOBP_NEGATIVE_REGULATION_OF_CYSTEINE_TYPE_ENDOPEPTIDASE_ACTIVITY	16	0.121246	0.490838	0.973384	0.998572	1	50	tags=6%, list=1%, signal=6%
HP_ABNORMAL_CIRCULATING_PROTEIN_CONCENTRATION	105	0.0661604	0.490452	0.974318	0.99813	1	817	tags=27%, list=24%, signal=34%
HP_PIGMENTARY_RETINOPATHY	36	0.090022	0.489295	0.962775	0.998009	1	1578	tags=56%, list=46%, signal=101%
HP_POLYDACTYLY	57	0.0790509	0.487407	0.970443	0.998195	1	1882	tags=63%, list=54%, signal=136%
HP_LONG_PHILTRUM	81	0.0709326	0.48658	0.968153	0.997924	1	2380	tags=79%, list=69%, signal=247%
HP_ABNORMAL_RESPIRATORY_SYSTEM_MORPHOLOGY	278	0.0517366	0.483866	0.993151	0.998402	1	1979	tags=64%, list=57%, signal=137%
GOMF_CYTOSKELETAL_PROTEIN_BINDING	169	0.0565794	0.478753	0.982379	0.999775	1	1588	tags=51%, list=46%, signal=89%
HP_ABSENT_SPEECH	72	0.0702962	0.47766	0.972177	0.999576	1	2234	tags=75%, list=65%, signal=207%
GOBP_PROTEIN_TARGETING	74	0.068694	0.476997	0.977124	0.999222	1	2836	tags=91%, list=82%, signal=491%
HP_ABNORMALITY_OF_THE_THORACIC_CAVITY	16	0.118236	0.475529	0.979245	0.999157	1	576	tags=25%, list=17%, signal=30%
GOBP_REGULATION_OF_PROTEIN_DEACETYLATION	17	0.115989	0.47494	0.977612	0.99877	1	997	tags=35%, list=29%, signal=49%
HP_ABNORMALITY_OF_BLOOD_CIRCULATION	76	0.0699243	0.474914	0.977456	0.998186	1	1566	tags=51%, list=45%, signal=92%
HP_APLASIA_HYPOPLASIA_OF_THE_CEREBELLAR_VERMIS	64	0.0751118	0.474667	0.980551	0.997687	1	344	tags=11%, list=10%, signal=12%
GOCC_PML_BODY	24	0.102592	0.468595	0.98	0.999161	1	128	tags=8%, list=4%, signal=9%
HP_ABNORMAL_CEREBELLAR_VERMIS_MORPHOLOGY	74	0.0689907	0.466221	0.986711	0.99937	1	344	tags=11%, list=10%, signal=12%
GOMF_NUCLEOSIDE_TRIPHOSPHATASE_REGULATOR_ACTIVITY	87	0.0657649	0.464841	0.976431	0.9992	1	1568	tags=53%, list=45%, signal=94%
HP_ABNORMALITY_OF_REFRACTION	121	0.0595825	0.460989	0.976048	0.999807	1	574	tags=17%, list=17%, signal=20%
HP_DYSMETRIA	40	0.0827961	0.458068	0.976271	1	1	2311	tags=78%, list=67%, signal=231%
HP_THICK_LOWER_LIP_VERMILION	24	0.101698	0.456411	0.982669	0.999975	1	2247	tags=79%, list=65%, signal=224%
GOCC_MITOCHONDRIAL_ENVELOPE	174	0.053499	0.454988	0.984826	0.999797	1	2555	tags=82%, list=74%, signal=296%
HP_IMPAIRED_SOCIAL_INTERACTIONS	20	0.105876	0.453448	0.984183	0.999623	1	199	tags=10%, list=6%, signal=11%
HP_BONE_PAIN	17	0.11123	0.453007	0.985689	0.999149	1	275	tags=12%, list=8%, signal=13%
GOMF_PROTEIN_SERINE_THREONINE_KINASE_ACTIVITY	97	0.0621178	0.448977	0.978022	0.999676	1	21	tags=2%, list=1%, signal=2%
GOBP_VIRAL_PROCESS	98	0.0598848	0.440153	0.995154	1	1	2433	tags=80%, list=70%, signal=261%
HP_ABDOMINAL_PAIN	74	0.0667485	0.439163	0.985531	1	1	1096	tags=35%, list=32%, signal=50%
GOBP_PROTEIN_DEPHOSPHORYLATION	73	0.0644117	0.431423	0.991763	1	1	1679	tags=56%, list=49%, signal=107%
GOBP_PROTEIN_STABILIZATION	50	0.0711596	0.430542	0.986907	1	1	2727	tags=88%, list=79%, signal=409%
HP_DENTAL_MALOCCLUSION	19	0.102315	0.430302	0.992606	1	1	2668	tags=89%, list=77%, signal=389%
HP_RETINAL_DEGENERATION	54	0.0685221	0.42278	0.986231	1	1	2199	tags=72%, list=64%, signal=195%
HP_SMALL_NAIL	35	0.0787178	0.409074	0.988314	1	1	200	tags=9%, list=6%, signal=9%
GOBP_REGULATION_OF_CELLULAR_LOCALIZATION	192	0.0483002	0.408666	0.995665	1	1	1473	tags=45%, list=43%, signal=74%
HP_VESTIBULAR_DYSFUNCTION	31	0.0810017	0.407109	0.989111	1	1	1501	tags=52%, list=43%, signal=90%
GOBP_CELLULAR_PROTEIN_CATABOLIC_PROCESS	202	0.0460443	0.406317	0.995549	1	1	2018	tags=65%, list=58%, signal=147%
HP_ABNORMALITY_OF_PERIAURICULAR_REGION	21	0.0906897	0.400092	0.996466	1	1	1599	tags=57%, list=46%, signal=106%
GOBP_MALE_GAMETE_GENERATION	81	0.0580616	0.399662	0.993174	1	1	3087	tags=96%, list=89%, signal=872%
GOBP_MITOTIC_G2_DNA_DAMAGE_CHECKPOINT_SIGNALING	16	0.0986719	0.3984	0.994264	1	1	912	tags=31%, list=26%, signal=42%
GOBP_NEGATIVE_REGULATION_OF_CELLULAR_COMPONENT_ORGANIZATION	152	0.0484515	0.396152	0.998529	1	1	821	tags=23%, list=24%, signal=29%
HP_ABNORMALITY_OF_DENTAL_STRUCTURE	71	0.0577123	0.381891	1	1	1	1566	tags=49%, list=45%, signal=88%
HP_ABNORMAL_CORNEA_MORPHOLOGY	149	0.0465059	0.37559	0.995549	1	1	353	tags=10%, list=10%, signal=11%
HP_COLOBOMA	41	0.0643363	0.359529	0.998246	1	1	279	tags=10%, list=8%, signal=10%
GOMF_TRANSFERASE_ACTIVITY_TRANSFERRING_PHOSPHORUS_CONTAINING_GROUPS	211	0.0404126	0.35835	1	1	1	2033	tags=64%, list=59%, signal=147%
HP_ABNORMAL_INFLAMMATORY_RESPONSE	200	0.0410439	0.356816	1	1	1	1787	tags=57%, list=52%, signal=110%
HP_ABNORMAL_INTESTINE_MORPHOLOGY	187	0.0409607	0.355681	1	1	1	1764	tags=56%, list=51%, signal=107%
HP_DYSKINESIA	55	0.0577706	0.350518	0.998328	1	1	1818	tags=60%, list=53%, signal=124%
HP_ABNORMAL_BONE_STRUCTURE	172	0.0416318	0.347583	1	0.99966	1	1163	tags=35%, list=34%, signal=50%
GOBP_REGULATION_OF_CELLULAR_PROTEIN_CATABOLIC_PROCESS	61	0.0538432	0.341108	0.998302	0.999294	1	89	tags=3%, list=3%, signal=3%
