# Supplementary material for: Gene Expression Reprogramming by Citrate Supplementation Reduces HepG2 Cell Migration and Invasion
Source: Int J Mol Sci. 2024 Jun 13;25(12):6509. doi: 10.3390/ijms25126509 (PMC11203947; doi:10.3390/ijms25126509)
Supplement: Supplementary file 1 [file ijms-25-06509-s001.zip › Table S4_ Top_GSEA.xlsx]

## Sheet: Top-GSEA
ID	GO_terms	GO	SIZE	ES	NES	NOM p-val	FDR q-val	FWER p-val
GO:0004497	MONOOXYGENASE ACTIVITY	GOMF_MONOOXYGENASE_ACTIVITY	18	0.67535	2.86087	0.00180505	0.110633	0.12
GO:0044255	CELLULAR LIPID METABOLIC PROCESS	GOBP_CELLULAR_LIPID_METABOLIC_PROCESS	219	0.315583	2.84684	0	0.0638302	0.139
GO:0006643	MEMBRANE LIPID METABOLIC PROCESS	GOBP_MEMBRANE_LIPID_METABOLIC_PROCESS	37	0.512303	2.79213	0	0.0654322	0.204
GO:0030258	LIPID MODIFICATION	GOBP_LIPID_MODIFICATION	50	0.463949	2.79072	0	0.0494997	0.205
GO:0005768	ENDOSOME	GOCC_ENDOSOME	197	0.322241	2.77596	0	0.0446835	0.228
GO:0006665	SPHINGOLIPID METABOLIC PROCESS	GOBP_SPHINGOLIPID_METABOLIC_PROCESS	28	0.546166	2.72639	0	0.0563	0.331
GO:0016042	LIPID CATABOLIC PROCESS	GOBP_LIPID_CATABOLIC_PROCESS	66	0.414981	2.69043	0	0.0630213	0.4
GO:0005773	VACUOLE	GOCC_VACUOLE	176	0.318135	2.67257	0	0.0640142	0.448
GO:0044242	CELLULAR LIPID CATABOLIC PROCESS	GOBP_CELLULAR_LIPID_CATABOLIC_PROCESS	48	0.457608	2.64484	0	0.0715573	0.524
GO:0072329	MONOCARBOXYLIC ACID CATABOLIC PROCESS	GOBP_MONOCARBOXYLIC_ACID_CATABOLIC_PROCESS	32	0.510037	2.63866	0.00178253	0.0682069	0.541
GO:0005543	PHOSPHOLIPID BINDING	GOMF_PHOSPHOLIPID_BINDING	83	0.373828	2.61004	0	0.0757432	0.613
GO:0010008	ENDOSOME MEMBRANE	GOCC_ENDOSOME_MEMBRANE	110	0.349568	2.60829	0	0.0705666	0.621
GO:0046906	TETRAPYRROLE BINDING	GOMF_TETRAPYRROLE_BINDING	28	0.52765	2.59455	0	0.0724835	0.663
GO:1901615	ORGANIC HYDROXY COMPOUND METABOLIC PROCESS	GOBP_ORGANIC_HYDROXY_COMPOUND_METABOLIC_PROCESS	118	0.327037	2.57011	0	0.0806143	0.737
GO:0006629	LIPID METABOLIC PROCESS	GOBP_LIPID_METABOLIC_PROCESS	295	0.269284	2.54863	0	0.0874849	0.787
GO:0031902	LATE ENDOSOME MEMBRANE	GOCC_LATE_ENDOSOME_MEMBRANE	37	0.45994	2.48101	0.00346021	0.135365	0.921
GO:0012506	VESICLE MEMBRANE	GOCC_VESICLE_MEMBRANE	196	0.282762	2.46585	0	0.142343	0.944
GO:0016054	ORGANIC ACID CATABOLIC PROCESS	GOBP_ORGANIC_ACID_CATABOLIC_PROCESS	60	0.390638	2.46223	0	0.137762	0.946
GO:0009062	FATTY ACID CATABOLIC PROCESS	GOBP_FATTY_ACID_CATABOLIC_PROCESS	25	0.508963	2.44744	0.00171233	0.145295	0.964
GO:0008289	LIPID BINDING	GOMF_LIPID_BINDING	134	0.313938	2.44584	0	0.139727	0.965
GO:0003723	RNA BINDING	GOMF_RNA_BINDING	487	-0.346343	-4.24891	0	0	0
GO:0006396	RNA PROCESSING	GOBP_RNA_PROCESSING	296	-0.378948	-4.24385	0	0	0
GO:0034660	NCRNA METABOLIC PROCESS	GOBP_NCRNA_METABOLIC_PROCESS	198	-0.405354	-4.13181	0	0	0
GO:0022613	RIBONUCLEOPROTEIN COMPLEX BIOGENESIS	GOBP_RIBONUCLEOPROTEIN_COMPLEX_BIOGENESIS	168	-0.406244	-4.01921	0	0	0
GO:0034470	NCRNA PROCESSING	GOBP_NCRNA_PROCESSING	158	-0.422071	-3.96696	0	0	0
GO:0042254	RIBOSOME BIOGENESIS	GOBP_RIBOSOME_BIOGENESIS	135	-0.416226	-3.80904	0	0	0
GO:1990904	RIBONUCLEOPROTEIN COMPLEX	GOCC_RIBONUCLEOPROTEIN_COMPLEX	163	-0.376543	-3.68585	0	0	0
GO:0140640	CATALYTIC ACTIVITY ACTING ON A NUCLEIC ACID	GOMF_CATALYTIC_ACTIVITY_ACTING_ON_A_NUCLEIC_ACID	188	-0.35603	-3.59944	0	0	0
GO:0140098	CATALYTIC ACTIVITY ACTING ON RNA	GOMF_CATALYTIC_ACTIVITY_ACTING_ON_RNA	126	-0.385423	-3.53238	0	0	0
GO:0005730	NUCLEOLUS	GOCC_NUCLEOLUS	312	-0.309662	-3.51605	0	0	0
GO:0016072	RRNA METABOLIC PROCESS	GOBP_RRNA_METABOLIC_PROCESS	113	-0.402708	-3.50309	0	0	0
GO:0140513	NUCLEAR PROTEIN CONTAINING COMPLEX	GOCC_NUCLEAR_PROTEIN_CONTAINING_COMPLEX	337	-0.298819	-3.41094	0	0	0
GO:0008083	GROWTH FACTOR ACTIVITY	GOMF_GROWTH_FACTOR_ACTIVITY	19	-0.719902	-3.33851	0	0	0
GO:0016071	MRNA METABOLIC PROCESS	GOBP_MRNA_METABOLIC_PROCESS	186	-0.319821	-3.18333	0	0	0
GO:0033044	REGULATION OF CHROMOSOME ORGANIZATION	GOBP_REGULATION_OF_CHROMOSOME_ORGANIZATION	84	-0.400334	-3.1577	0	8.17174e-05	0.001
GO:0030545	SIGNALING RECEPTOR REGULATOR ACTIVITY	GOMF_SIGNALING_RECEPTOR_REGULATOR_ACTIVITY	49	-0.478593	-3.13974	0	7.661e-05	0.001
GO:0001216	DNA BINDING TRANSCRIPTION ACTIVATOR ACTIVITY	GOMF_DNA_BINDING_TRANSCRIPTION_ACTIVATOR_ACTIVITY	80	-0.389034	-3.11845	0	7.21036e-05	0.001
GO:0098813	NUCLEAR CHROMOSOME SEGREGATION	GOBP_NUCLEAR_CHROMOSOME_SEGREGATION	98	-0.372741	-3.11258	0	0.000134367	0.002
GO:0051276	CHROMOSOME ORGANIZATION	GOBP_CHROMOSOME_ORGANIZATION	304	-0.27288	-3.09964	0	0.000127295	0.002
GO:0007059	CHROMOSOME SEGREGATION	GOBP_CHROMOSOME_SEGREGATION	119	-0.3599	-3.0973	0	0.00012093	0.002
