# Supplementary material for: Gene Expression Reprogramming by Citrate Supplementation Reduces HepG2 Cell Migration and Invasion
Source: Int J Mol Sci. 2024 Jun 13;25(12):6509. doi: 10.3390/ijms25126509 (PMC11203947; doi:10.3390/ijms25126509)
Supplement: Supplementary file 1 [file ijms-25-06509-s001.zip › Table S5_GOMF_RNA_BINDING_normalized_Count.xlsx]

## Sheet: GOMF_RNA_BINDING_normalized_Cou
SYMBOL	TITLE	CORE ENRICHMENT	CITRATE_1	CITRATE_2	CITRATE_3	CTRL_1	CTRL_2	CTRL_3
ABTB1	ankyrin repeat and BTB domain containing 1 [Source:HGNC Symbol;Acc:HGNC:18275]	No	100.799	76.8969	56.4691	27.7084	39.9862	32.4722
ACAA2	acetyl-CoA acyltransferase 2 [Source:HGNC Symbol;Acc:HGNC:83]	No	2491.36	2251.2	2586.72	1955.83	1811.88	2179.12
ADD1	adducin 1 [Source:HGNC Symbol;Acc:HGNC:243]	No	3261.66	3605.52	3615.11	2544.4	2514.13	2908.58
AGFG1	ArfGAP with FG repeats 1 [Source:HGNC Symbol;Acc:HGNC:5175]	Yes	1636.43	1612.48	1793.98	2445.03	2365.02	2415.7
AGO1	argonaute RISC component 1 [Source:HGNC Symbol;Acc:HGNC:3262]	Yes	2478.91	2889.91	2717.03	3656.56	3567.94	3472.21
AGO4	argonaute RISC component 4 [Source:HGNC Symbol;Acc:HGNC:18424]	No	282.487	440.98	374.651	204.469	231.587	237.743
AHNAK	AHNAK nucleoprotein [Source:HGNC Symbol;Acc:HGNC:347]	No	8789.44	13821	12787	9190.6	8594.54	8863.76
ALDH18A1	aldehyde dehydrogenase 18 family member A1 [Source:HGNC Symbol;Acc:HGNC:9722]	No	9955.48	9073.05	9795.22	5218.74	4689.22	6442.26
ALDH6A1	aldehyde dehydrogenase 6 family member A1 [Source:HGNC Symbol;Acc:HGNC:7179]	No	1800.7	1768.63	2270.71	1148.47	1120.45	1685.08
ALKBH8	alkB homolog 8, tRNA methyltransferase [Source:HGNC Symbol;Acc:HGNC:25189]	Yes	387.019	331.128	422.432	625.828	724.75	509.118
ALYREF	Aly/REF export factor [Source:HGNC Symbol;Acc:HGNC:19071]	Yes	1378.83	1206.81	1356.34	1780.98	1560.3	1840.48
ANKRD17	ankyrin repeat domain 17 [Source:HGNC Symbol;Acc:HGNC:23575]	Yes	2403	2982.5	3062.36	3808.47	3203.06	3938.42
ANP32A	acidic nuclear phosphoprotein 32 family member A [Source:HGNC Symbol;Acc:HGNC:13233]	Yes	2770.11	2527.4	2917.93	3810.39	3521.29	4094.98
ANXA11	annexin A11 [Source:HGNC Symbol;Acc:HGNC:535]	No	1989.85	1815.71	1990.54	1420.77	1435.34	1396.31
APEH	acylaminoacyl-peptide hydrolase [Source:HGNC Symbol;Acc:HGNC:586]	No	2680.51	2409.7	2183.83	1995.96	1975.15	1846.28
ATXN1	ataxin 1 [Source:HGNC Symbol;Acc:HGNC:10548]	Yes	644.617	816.049	691.747	972.661	1092.12	891.827
ATXN2L	ataxin 2 like [Source:HGNC Symbol;Acc:HGNC:31326]	Yes	2239.98	2520.34	2605.18	3266.73	4320.18	2400.63
BARD1	BRCA1 associated RING domain 1 [Source:HGNC Symbol;Acc:HGNC:952]	Yes	352.175	337.405	361.62	563.723	479.835	458.09
BCCIP	BRCA2 and CDKN1A interacting protein [Source:HGNC Symbol;Acc:HGNC:978]	Yes	1723.54	1555.99	1731	2316.04	2157.59	2546.75
BMS1	BMS1 ribosome biogenesis factor [Source:HGNC Symbol;Acc:HGNC:23505]	Yes	1535.63	1674.47	1672.35	2025.58	2040.13	2006.32
BOP1	BOP1 ribosomal biogenesis factor [Source:HGNC Symbol;Acc:HGNC:15519]	Yes	798.927	820.757	761.247	1171.4	1110.45	912.702
BRCA1	BRCA1 DNA repair associated [Source:HGNC Symbol;Acc:HGNC:1100]	Yes	1263.1	1501.06	1350.91	2070.49	2091.78	1819.6
BRIX1	biogenesis of ribosomes BRX1 [Source:HGNC Symbol;Acc:HGNC:24170]	Yes	619.729	562.603	665.684	1158.98	1246.24	1233.94
BYSL	bystin like [Source:HGNC Symbol;Acc:HGNC:1157]	Yes	516.44	437.842	438.722	681.245	733.081	642.486
BZW1	basic leucine zipper and W2 domains 1 [Source:HGNC Symbol;Acc:HGNC:18380]	Yes	3775.62	3341.09	4181.97	6326.12	5552.25	6489.81
C11orf68	chromosome 11 open reading frame 68 [Source:HGNC Symbol;Acc:HGNC:28801]	No	521.418	513.169	538.628	342.056	343.215	332.84
C1QBP	complement C1q binding protein [Source:HGNC Symbol;Acc:HGNC:1243]	Yes	4209.92	3213.98	3881.17	5634.36	5252.36	6538.52
C7orf50	chromosome 7 open reading frame 50 [Source:HGNC Symbol;Acc:HGNC:22421]	Yes	546.307	563.388	601.613	799.722	744.743	767.736
CALR	calreticulin [Source:HGNC Symbol;Acc:HGNC:1455]	Yes	9392.99	8602.26	10041.7	14340.5	12872.2	14076.7
CANX	calnexin [Source:HGNC Symbol;Acc:HGNC:1473]	Yes	958.215	1011.43	1241.23	1752.32	1499.48	1903.1
CARHSP1	calcium regulated heat stable protein 1 [Source:HGNC Symbol;Acc:HGNC:17150]	No	4761.21	4337.61	4747.75	2659.05	2311.7	2915.54
CCAR1	cell division cycle and apoptosis regulator 1 [Source:HGNC Symbol;Acc:HGNC:24236]	Yes	1300.43	1613.27	1778.78	2506.18	2481.65	3043.11
CCDC124	coiled-coil domain containing 124 [Source:HGNC Symbol;Acc:HGNC:25171]	Yes	337.242	387.623	322.526	528.371	530.651	437.215
CCDC59	coiled-coil domain containing 59 [Source:HGNC Symbol;Acc:HGNC:25005]	Yes	456.708	479.429	520.167	700.354	819.718	647.125
CCDC86	coiled-coil domain containing 86 [Source:HGNC Symbol;Acc:HGNC:28359]	Yes	775.283	742.291	722.153	998.458	994.657	967.209
CCT4	chaperonin containing TCP1 subunit 4 [Source:HGNC Symbol;Acc:HGNC:1617]	Yes	5776.67	4853.14	5037.7	7269.16	6666.04	6552.43
CCT5	chaperonin containing TCP1 subunit 5 [Source:HGNC Symbol;Acc:HGNC:1618]	Yes	6030.53	5741.38	5713.15	7403.88	7082.56	7358.44
CCT6A	chaperonin containing TCP1 subunit 6A [Source:HGNC Symbol;Acc:HGNC:1620]	Yes	6209.73	5916.36	6453.77	9208.75	8190.51	9914.47
CDC42EP4	CDC42 effector protein 4 [Source:HGNC Symbol;Acc:HGNC:17147]	No	1592.88	1555.2	1780.95	876.159	753.074	992.722
CDK13	cyclin dependent kinase 13 [Source:HGNC Symbol;Acc:HGNC:1733]	Yes	558.751	729.736	697.176	898.135	893.859	876.75
CDKN2AIP	CDKN2A interacting protein [Source:HGNC Symbol;Acc:HGNC:24325]	Yes	247.643	261.293	302.979	394.606	460.675	307.326
CEBPZ	CCAAT enhancer binding protein zeta [Source:HGNC Symbol;Acc:HGNC:24218]	Yes	1763.36	1751.37	1843.93	3182.65	3028.96	2792.61
CELF1	CUGBP Elav-like family member 1 [Source:HGNC Symbol;Acc:HGNC:2549]	Yes	2054.56	2406.56	2326.09	2805.24	3138.92	2702.15
CELF5	CUGBP Elav-like family member 5 [Source:HGNC Symbol;Acc:HGNC:14058]	No	52.2663	65.9117	60.8129	30.5748	28.3236	39.4306
CIRBP	cold inducible RNA binding protein [Source:HGNC Symbol;Acc:HGNC:1982]	No	2909.49	2646.67	3333.85	2345.66	2417.5	2429.62
CISD2	CDGSH iron sulfur domain 2 [Source:HGNC Symbol;Acc:HGNC:24212]	Yes	602.306	491.199	611.387	748.127	705.59	872.111
CLUH	clustered mitochondria homolog [Source:HGNC Symbol;Acc:HGNC:29094]	Yes	2063.27	2443.44	2635.59	3038.37	2924.83	3250.7
CMSS1	cms1 ribosomal small subunit homolog [Source:HGNC Symbol;Acc:HGNC:28666]	Yes	421.863	351.529	421.346	536.015	513.99	549.708
CNBP	CCHC-type zinc finger nucleic acid binding protein [Source:HGNC Symbol;Acc:HGNC:13164]	Yes	6461.11	5527.16	6794.75	7493.69	7459.93	8555.27
CNOT7	CCR4-NOT transcription complex subunit 7 [Source:HGNC Symbol;Acc:HGNC:14101]	Yes	2171.54	1962.44	2301.12	2937.09	2664.08	3547.59
CNP	2',3'-cyclic nucleotide 3' phosphodiesterase [Source:HGNC Symbol;Acc:HGNC:2158]	No	3702.19	3218.69	3238.29	2754.6	2414.17	2902.79
COA6	cytochrome c oxidase assembly factor 6 [Source:HGNC Symbol;Acc:HGNC:18025]	Yes	476.619	368.791	387.682	580.921	600.626	613.493
CPSF2	cleavage and polyadenylation specific factor 2 [Source:HGNC Symbol;Acc:HGNC:2325]	Yes	1839.27	1788.25	2063.29	2791.86	2699.9	2885.39
CPSF7	cleavage and polyadenylation specific factor 7 [Source:HGNC Symbol;Acc:HGNC:30098]	Yes	1737.23	1883.97	1998.14	2253.94	2374.18	2212.75
CRKL	CRK like proto-oncogene, adaptor protein [Source:HGNC Symbol;Acc:HGNC:2363]	Yes	1764.61	1701.93	1916.69	2359.04	2421.67	2274.22
CSRP1	cysteine and glycine rich protein 1 [Source:HGNC Symbol;Acc:HGNC:2469]	No	3144.69	2969.16	3408.78	1474.28	1272.06	1725.67
CWC22	CWC22 spliceosome associated protein homolog [Source:HGNC Symbol;Acc:HGNC:29322]	Yes	759.105	806.633	767.763	1271.72	1193.76	1196.83
CYFIP2	cytoplasmic FMR1 interacting protein 2 [Source:HGNC Symbol;Acc:HGNC:13760]	No	1528.17	1543.43	1697.33	697.488	680.599	808.327
DARS1	aspartyl-tRNA synthetase 1 [Source:HGNC Symbol;Acc:HGNC:2678]	Yes	2623.27	2465.41	2722.46	3111.94	2874.01	3750.54
DAZAP1	DAZ associated protein 1 [Source:HGNC Symbol;Acc:HGNC:2683]	Yes	1874.12	1852.59	2113.25	2401.08	2291.71	2444.69
DBR1	debranching RNA lariats 1 [Source:HGNC Symbol;Acc:HGNC:15594]	Yes	279.998	369.576	297.549	461.488	412.358	407.063
DCAF13	DDB1 and CUL4 associated factor 13 [Source:HGNC Symbol;Acc:HGNC:24535]	Yes	1569.23	1435.15	1534.44	1950.1	1738.57	1998.2
DDX1	DEAD-box helicase 1 [Source:HGNC Symbol;Acc:HGNC:2734]	Yes	3739.53	3399.16	3680.27	4584.31	4251.87	4983.33
DDX10	DEAD-box helicase 10 [Source:HGNC Symbol;Acc:HGNC:2735]	Yes	779.016	730.521	676.543	1227.77	1175.43	1289.61
DDX18	DEAD-box helicase 18 [Source:HGNC Symbol;Acc:HGNC:2741]	Yes	3068.78	2904.82	3173.13	4332.07	3718.72	4474.21
DDX20	DEAD-box helicase 20 [Source:HGNC Symbol;Acc:HGNC:2743]	Yes	396.975	407.24	466.956	576.144	529.817	635.528
DDX21	DExD-box helicase 21 [Source:HGNC Symbol;Acc:HGNC:2744]	Yes	4389.12	4569.87	5262.49	9452.39	9054.38	9757.9
DDX28	DEAD-box helicase 28 [Source:HGNC Symbol;Acc:HGNC:17330]	Yes	261.331	277.771	298.635	427.092	436.516	349.076
DDX31	DEAD-box helicase 31 [Source:HGNC Symbol;Acc:HGNC:16715]	Yes	289.953	269.924	273.658	381.23	385.7	368.792
DDX39A	DExD-box helicase 39A [Source:HGNC Symbol;Acc:HGNC:17821]	Yes	699.372	653.624	719.981	1072.03	990.492	1145.81
DDX3X	DEAD-box helicase 3 X-linked [Source:HGNC Symbol;Acc:HGNC:2745]	Yes	4664.14	5767.27	6535.21	7330.31	6242.85	9265.02
DDX55	DEAD-box helicase 55 [Source:HGNC Symbol;Acc:HGNC:20085]	Yes	322.309	364.868	369.221	533.148	470.671	606.535
DDX56	DEAD-box helicase 56 [Source:HGNC Symbol;Acc:HGNC:18193]	Yes	1039.1	890.592	980.608	1283.19	1231.24	1255.98
DDX59	DEAD-box helicase 59 [Source:HGNC Symbol;Acc:HGNC:25360]	Yes	296.176	242.461	251.939	443.335	443.181	340.958
DEK	DEK proto-oncogene [Source:HGNC Symbol;Acc:HGNC:2768]	Yes	6925.28	6117.23	7307.32	8707.13	7400.78	9233.71
DGCR8	DGCR8 microprocessor complex subunit [Source:HGNC Symbol;Acc:HGNC:2847]	Yes	378.308	470.798	410.487	571.367	646.444	587.979
DHX15	DEAH-box helicase 15 [Source:HGNC Symbol;Acc:HGNC:2738]	Yes	2516.25	2663.14	2675.77	3811.34	3666.24	4343.16
DHX29	DExH-box helicase 29 [Source:HGNC Symbol;Acc:HGNC:15815]	Yes	787.727	869.406	851.38	1057.7	972.998	1037.95
DHX30	DExH-box helicase 30 [Source:HGNC Symbol;Acc:HGNC:16716]	Yes	1031.64	1089.11	1015.36	1442.75	1420.34	1204.95
DHX33	DEAH-box helicase 33 [Source:HGNC Symbol;Acc:HGNC:16718]	Yes	1306.66	1419.45	1487.74	1870.8	1670.26	1785.97
DHX36	DEAH-box helicase 36 [Source:HGNC Symbol;Acc:HGNC:14410]	Yes	465.419	558.68	559.261	767.237	811.387	783.972
DHX37	DEAH-box helicase 37 [Source:HGNC Symbol;Acc:HGNC:17210]	Yes	648.351	637.931	627.676	1048.14	927.181	809.486
DHX40	DEAH-box helicase 40 [Source:HGNC Symbol;Acc:HGNC:18018]	No	868.616	879.607	877.443	701.31	594.795	693.514
DHX57	DExH-box helicase 57 [Source:HGNC Symbol;Acc:HGNC:20086]	Yes	518.929	557.895	516.91	669.779	627.284	720.188
DHX9	DExH-box helicase 9 [Source:HGNC Symbol;Acc:HGNC:2750]	Yes	3737.04	3954.7	4342.69	5539.77	4610.08	6067.67
DIMT1	DIM1 rRNA methyltransferase and ribosome maturation factor [Source:HGNC Symbol;Acc:HGNC:30217]	Yes	506.485	397.824	507.136	768.192	728.082	799.049
DIS3	DIS3 homolog, exosome endoribonuclease and 3'-5' exoribonuclease [Source:HGNC Symbol;Acc:HGNC:20604]	Yes	935.815	1074.2	1134.81	1338.6	1233.74	1665.36
DIS3L	DIS3 like exosome 3'-5' exoribonuclease [Source:HGNC Symbol;Acc:HGNC:28698]	Yes	974.393	990.244	1046.85	1399.75	1367.03	1409.06
DKC1	dyskerin pseudouridine synthase 1 [Source:HGNC Symbol;Acc:HGNC:2890]	Yes	2223.81	2059.74	2219.67	3234.24	3060.61	3326.08
DLX2	distal-less homeobox 2 [Source:HGNC Symbol;Acc:HGNC:2915]	Yes	75.9105	73.7583	102.079	470.088	768.902	201.792
DNA2	DNA replication helicase/nuclease 2 [Source:HGNC Symbol;Acc:HGNC:2939]	Yes	352.175	409.594	395.284	559.901	498.995	571.743
DNAJC2	DnaJ heat shock protein family (Hsp40) member C2 [Source:HGNC Symbol;Acc:HGNC:13192]	Yes	751.639	755.63	861.154	1673.02	1655.26	1769.74
DNMT1	DNA methyltransferase 1 [Source:HGNC Symbol;Acc:HGNC:2976]	Yes	1872.87	2187.64	2210.98	3078.5	2821.53	2658.08
DNTTIP2	deoxynucleotidyltransferase terminal interacting protein 2 [Source:HGNC Symbol;Acc:HGNC:24013]	Yes	971.904	923.548	1029.48	1371.09	1262.07	1362.67
DUS3L	dihydrouridine synthase 3 like [Source:HGNC Symbol;Acc:HGNC:26920]	Yes	194.132	213.428	231.306	352.566	336.551	252.82
DYNC1LI1	dynein cytoplasmic 1 light intermediate chain 1 [Source:HGNC Symbol;Acc:HGNC:18745]	Yes	771.55	643.423	659.168	1132.22	1052.97	1050.71
EBNA1BP2	EBNA1 binding protein 2 [Source:HGNC Symbol;Acc:HGNC:15531]	Yes	2259.89	2066.8	2126.28	2987.73	2767.38	2786.81
EIF1	eukaryotic translation initiation factor 1 [Source:HGNC Symbol;Acc:HGNC:3249]	Yes	4731.34	3727.15	4553.37	7482.23	9641.68	5127.13
EIF2B3	eukaryotic translation initiation factor 2B subunit gamma [Source:HGNC Symbol;Acc:HGNC:3259]	Yes	512.707	424.502	435.464	758.637	760.571	629.729
EIF2S1	eukaryotic translation initiation factor 2 subunit alpha [Source:HGNC Symbol;Acc:HGNC:3265]	Yes	1350.21	1298.62	1540.96	2009.34	1783.55	2289.29
EIF2S2	eukaryotic translation initiation factor 2 subunit beta [Source:HGNC Symbol;Acc:HGNC:3266]	Yes	4474.99	3851.12	4515.36	6474.22	6797.66	6127.97
EIF3A	eukaryotic translation initiation factor 3 subunit A [Source:HGNC Symbol;Acc:HGNC:3271]	Yes	6737.37	7458.22	7917.62	9421.82	8862.78	9834.45
EIF3B	eukaryotic translation initiation factor 3 subunit B [Source:HGNC Symbol;Acc:HGNC:3280]	Yes	4221.12	3980.59	4496.9	5483.4	5330.66	6220.75
EIF3J	eukaryotic translation initiation factor 3 subunit J [Source:HGNC Symbol;Acc:HGNC:3270]	Yes	1590.39	1519.11	1922.12	2704.91	2734.06	3061.67
EIF4A1	eukaryotic translation initiation factor 4A1 [Source:HGNC Symbol;Acc:HGNC:3282]	Yes	51.0218	73.7583	41.2659	99.3681	93.3012	85.8195
EIF4A2	eukaryotic translation initiation factor 4A2 [Source:HGNC Symbol;Acc:HGNC:3284]	No	7605.99	7178.88	7556	5565.57	5213.2	5896.03
EIF4A3	eukaryotic translation initiation factor 4A3 [Source:HGNC Symbol;Acc:HGNC:18683]	Yes	1958.74	1880.84	1981.85	2261.58	2282.55	2544.43
EIF4E	eukaryotic translation initiation factor 4E [Source:HGNC Symbol;Acc:HGNC:3287]	Yes	788.972	750.922	772.107	1022.35	848.874	1261.78
EIF4G1	eukaryotic translation initiation factor 4 gamma 1 [Source:HGNC Symbol;Acc:HGNC:3296]	Yes	7060.92	7671.65	7845.95	9435.19	8772.81	9507.4
EIF4G2	eukaryotic translation initiation factor 4 gamma 2 [Source:HGNC Symbol;Acc:HGNC:3297]	Yes	16751.3	16356.3	18863.9	25681.9	24070.9	26486.9
EIF4G3	eukaryotic translation initiation factor 4 gamma 3 [Source:HGNC Symbol;Acc:HGNC:3298]	Yes	1035.37	1157.38	967.577	1278.41	1301.22	1322.08
EIF5	eukaryotic translation initiation factor 5 [Source:HGNC Symbol;Acc:HGNC:3299]	Yes	4190.01	4138.31	5206.02	5922.91	5764.68	5749.9
EIF5A2	eukaryotic translation initiation factor 5A2 [Source:HGNC Symbol;Acc:HGNC:3301]	Yes	186.665	185.965	183.525	353.521	336.551	379.229
EIF5B	eukaryotic translation initiation factor 5B [Source:HGNC Symbol;Acc:HGNC:30793]	Yes	4573.3	4256.79	4860.69	6259.24	6157.05	6602.3
EIF6	eukaryotic translation initiation factor 6 [Source:HGNC Symbol;Acc:HGNC:6159]	Yes	2590.91	2047.18	2428.17	2845.37	2913.16	3075.58
ELAVL1	ELAV like RNA binding protein 1 [Source:HGNC Symbol;Acc:HGNC:3312]	Yes	1572.97	1548.14	1683.21	1946.28	1913.51	1925.14
ELP1	elongator acetyltransferase complex subunit 1 [Source:HGNC Symbol;Acc:HGNC:5959]	No	8265.54	8076.53	8157.61	4668.39	3990.29	5879.79
EMG1	EMG1 N1-specific pseudouridine methyltransferase [Source:HGNC Symbol;Acc:HGNC:16912]	Yes	985.592	819.188	827.49	1279.36	1369.53	1250.18
ENDOV	endonuclease V [Source:HGNC Symbol;Acc:HGNC:26640]	No	291.198	240.891	194.384	144.275	169.108	125.25
ENO1	enolase 1 [Source:HGNC Symbol;Acc:HGNC:3350]	Yes	36372.3	31509.7	35929.6	46572.1	42676.1	54560.3
ESF1	ESF1 nucleolar pre-rRNA processing protein homolog [Source:HGNC Symbol;Acc:HGNC:15898]	Yes	1214.57	1289.2	1460.6	2115.39	1907.68	2340.32
EWSR1	EWS RNA binding protein 1 [Source:HGNC Symbol;Acc:HGNC:3508]	Yes	4107.88	4238.75	4003.88	5108.86	5151.56	5252.38
EXOSC10	exosome component 10 [Source:HGNC Symbol;Acc:HGNC:9138]	Yes	1559.28	1550.49	1413.9	2200.43	2159.26	2073.58
EXOSC2	exosome component 2 [Source:HGNC Symbol;Acc:HGNC:17097]	Yes	556.262	624.591	623.332	794.945	769.735	888.347
EXOSC3	exosome component 3 [Source:HGNC Symbol;Acc:HGNC:17944]	Yes	302.398	273.063	330.127	593.342	595.628	695.833
EXOSC4	exosome component 4 [Source:HGNC Symbol;Acc:HGNC:18189]	Yes	201.598	176.549	204.158	347.788	312.392	305.007
EXOSC6	exosome component 6 [Source:HGNC Symbol;Acc:HGNC:19055]	Yes	803.905	765.831	920.881	1054.83	1004.65	1075.06
EXOSC8	exosome component 8 [Source:HGNC Symbol;Acc:HGNC:17035]	Yes	813.86	757.984	804.685	1081.58	1220.41	1158.56
EXOSC9	exosome component 9 [Source:HGNC Symbol;Acc:HGNC:9137]	Yes	720.528	646.562	813.372	1146.56	1042.14	1278.01
EZH2	enhancer of zeste 2 polycomb repressive complex 2 subunit [Source:HGNC Symbol;Acc:HGNC:3527]	Yes	639.64	721.105	794.911	1200.06	1302.05	1194.51
FAM32A	family with sequence similarity 32 member A [Source:HGNC Symbol;Acc:HGNC:24563]	No	1549.32	1270.37	1222.77	1047.19	953.838	1057.67
FARSA	phenylalanyl-tRNA synthetase subunit alpha [Source:HGNC Symbol;Acc:HGNC:3592]	Yes	888.527	772.893	773.192	1158.02	1073.8	962.57
FARSB	phenylalanyl-tRNA synthetase subunit beta [Source:HGNC Symbol;Acc:HGNC:17800]	Yes	1794.48	1628.96	1790.72	2553.95	2325.87	2440.06
FASN	fatty acid synthase [Source:HGNC Symbol;Acc:HGNC:3594]	Yes	10378.6	13864.2	12638.2	21392.8	16924.2	17480.5
FASTKD1	FAST kinase domains 1 [Source:HGNC Symbol;Acc:HGNC:26150]	Yes	307.375	344.467	282.346	603.852	615.621	600.736
FASTKD2	FAST kinase domains 2 [Source:HGNC Symbol;Acc:HGNC:29160]	Yes	1315.37	1223.29	1228.2	1719.83	1554.46	1725.67
FASTKD3	FAST kinase domains 3 [Source:HGNC Symbol;Acc:HGNC:28758]	Yes	296.176	273.847	272.572	354.477	368.206	439.535
FASTKD5	FAST kinase domains 5 [Source:HGNC Symbol;Acc:HGNC:25790]	Yes	882.304	905.501	984.952	1158.02	1134.61	1461.25
FIP1L1	factor interacting with PAPOLA and CPSF1 [Source:HGNC Symbol;Acc:HGNC:19124]	Yes	339.731	398.609	383.338	506.395	536.482	503.32
FKBP4	FKBP prolyl isomerase 4 [Source:HGNC Symbol;Acc:HGNC:3720]	Yes	955.726	922.763	954.545	1532.56	1291.22	1457.77
FLNB	filamin B [Source:HGNC Symbol;Acc:HGNC:3755]	No	6266.97	7152.98	7232.39	5085.93	5568.91	5217.59
FTSJ3	FtsJ RNA 2'-O-methyltransferase 3 [Source:HGNC Symbol;Acc:HGNC:17136]	Yes	1182.21	1203.67	1197.8	1623.33	1582.79	1613.17
FUBP1	far upstream element binding protein 1 [Source:HGNC Symbol;Acc:HGNC:4004]	Yes	2420.43	2794.97	2630.16	4683.68	4326.84	4819.81
FUS	FUS RNA binding protein [Source:HGNC Symbol;Acc:HGNC:4010]	Yes	6812.04	7065.1	7226.96	9810.69	9834.11	8863.76
GAR1	GAR1 ribonucleoprotein [Source:HGNC Symbol;Acc:HGNC:14264]	Yes	435.552	378.992	408.315	575.189	545.645	539.271
GEMIN5	gem nuclear organelle associated protein 5 [Source:HGNC Symbol;Acc:HGNC:20043]	Yes	1412.43	1499.49	1584.39	2620.83	2270.88	2639.53
GFM1	G elongation factor mitochondrial 1 [Source:HGNC Symbol;Acc:HGNC:13780]	Yes	1040.35	1060.86	1140.24	1374.91	1316.21	1555.19
GLRX3	glutaredoxin 3 [Source:HGNC Symbol;Acc:HGNC:15987]	Yes	1966.21	1567.76	1627.83	2214.76	2020.97	2357.72
GNL2	G protein nucleolar 2 [Source:HGNC Symbol;Acc:HGNC:29925]	Yes	1463.46	1403.76	1582.22	2362.86	2412.5	2427.3
GNL3	G protein nucleolar 3 [Source:HGNC Symbol;Acc:HGNC:29931]	Yes	2353.23	2255.12	2315.23	3776.94	3564.61	4424.34
GPATCH4	G-patch domain containing 4 [Source:HGNC Symbol;Acc:HGNC:25982]	Yes	841.238	808.987	913.279	1203.88	1153.77	1094.78
GRB2	growth factor receptor bound protein 2 [Source:HGNC Symbol;Acc:HGNC:4566]	No	4293.3	3908.4	4002.79	3413.87	3129.76	3200.83
GRB7	growth factor receptor bound protein 7 [Source:HGNC Symbol;Acc:HGNC:4567]	No	1803.19	1759.21	1691.9	1188.6	1252.07	1010.12
GRN	granulin precursor [Source:HGNC Symbol;Acc:HGNC:4601]	No	2747.71	2481.89	2502.02	1659.64	1635.27	1534.31
GRWD1	glutamate rich WD repeat containing 1 [Source:HGNC Symbol;Acc:HGNC:21270]	Yes	624.706	666.963	660.254	962.151	910.52	779.334
GTF2E2	general transcription factor IIE subunit 2 [Source:HGNC Symbol;Acc:HGNC:4651]	Yes	466.663	380.561	382.252	636.338	593.129	619.292
GTF3A	general transcription factor IIIA [Source:HGNC Symbol;Acc:HGNC:4662]	Yes	1016.7	892.161	927.397	1376.82	1400.35	1714.07
GTPBP10	GTP binding protein 10 [Source:HGNC Symbol;Acc:HGNC:25106]	Yes	569.951	544.556	528.855	816.921	906.354	639.007
GTPBP4	GTP binding protein 4 [Source:HGNC Symbol;Acc:HGNC:21535]	Yes	1660.08	1711.35	1888.46	2604.59	2651.59	2647.65
H1-10	H1.10 linker histone [Source:HGNC Symbol;Acc:HGNC:4722]	Yes	700.617	698.35	790.568	1060.56	1160.43	734.104
H4C8	H4 clustered histone 8 [Source:HGNC Symbol;Acc:HGNC:4788]	No	9.95548	15.6933	21.7189	2.86639	2.49914	6.95833
HEATR1	HEAT repeat containing 1 [Source:HGNC Symbol;Acc:HGNC:25517]	Yes	1516.97	1860.43	1613.71	2376.24	2196.74	2393.67
HMGB1	high mobility group box 1 [Source:HGNC Symbol;Acc:HGNC:4983]	Yes	4645.48	4176.76	4964.94	5995.53	4829.17	6947.9
HMGN2	high mobility group nucleosomal binding domain 2 [Source:HGNC Symbol;Acc:HGNC:4986]	Yes	2210.12	2306.91	2790.88	3301.12	2728.23	4097.3
HNRNPAB	heterogeneous nuclear ribonucleoprotein A/B [Source:HGNC Symbol;Acc:HGNC:5034]	Yes	2928.16	2885.99	3592.3	5109.81	4802.51	5251.22
HNRNPC	heterogeneous nuclear ribonucleoprotein C [Source:HGNC Symbol;Acc:HGNC:5035]	Yes	13919	12880.2	13111.7	17481.1	16092.8	18168.2
HNRNPD	heterogeneous nuclear ribonucleoprotein D [Source:HGNC Symbol;Acc:HGNC:5036]	Yes	5194.27	4912.77	6376.67	6638.55	6583.57	7809.57
HNRNPDL	heterogeneous nuclear ribonucleoprotein D like [Source:HGNC Symbol;Acc:HGNC:5037]	Yes	5827.69	5776.69	5560.04	7344.64	6881.8	8123.86
HNRNPF	heterogeneous nuclear ribonucleoprotein F [Source:HGNC Symbol;Acc:HGNC:5039]	Yes	5068.58	4584	5153.89	5949.67	5960.45	6202.2
HNRNPLL	heterogeneous nuclear ribonucleoprotein L like [Source:HGNC Symbol;Acc:HGNC:25127]	Yes	1546.83	1423.38	1430.19	1745.63	1730.24	2139.69
HNRNPM	heterogeneous nuclear ribonucleoprotein M [Source:HGNC Symbol;Acc:HGNC:5046]	Yes	5673.38	6005.81	6513.49	7373.31	7240.01	7712.15
HNRNPU	heterogeneous nuclear ribonucleoprotein U [Source:HGNC Symbol;Acc:HGNC:5048]	Yes	10788	11261.5	12535.1	15290.3	14937.4	16542.3
HNRNPUL2	heterogeneous nuclear ribonucleoprotein U like 2 [Source:HGNC Symbol;Acc:HGNC:25451]	No	1365.15	1243.69	1331.37	988.904	932.179	996.202
HSP90AA1	heat shock protein 90 alpha family class A member 1 [Source:HGNC Symbol;Acc:HGNC:5253]	Yes	19771.6	19460.4	18739.1	31451.9	24839.8	31566.5
HSP90AB1	heat shock protein 90 alpha family class B member 1 [Source:HGNC Symbol;Acc:HGNC:5258]	Yes	34404.9	34818.6	36253.2	46566.4	42200.5	46814.5
HSP90B1	heat shock protein 90 beta family member 1 [Source:HGNC Symbol;Acc:HGNC:12028]	Yes	18326.8	17670.6	18804.2	28909.4	26577.5	35158.1
HSPA9	heat shock protein family A (Hsp70) member 9 [Source:HGNC Symbol;Acc:HGNC:5244]	Yes	10700.9	10497.2	11663	16498.9	16755.9	17376.1
HSPD1	heat shock protein family D (Hsp60) member 1 [Source:HGNC Symbol;Acc:HGNC:5261]	Yes	37793.5	36287.5	41142.1	52220.8	46601.4	57947.9
IARS1	isoleucyl-tRNA synthetase 1 [Source:HGNC Symbol;Acc:HGNC:5330]	Yes	3496.86	3705.18	3697.64	5105.04	5388.98	5342.84
IMPDH2	inosine monophosphate dehydrogenase 2 [Source:HGNC Symbol;Acc:HGNC:6053]	Yes	3923.7	3490.18	4115.73	4854.71	4577.59	5234.99
IPO5	importin 5 [Source:HGNC Symbol;Acc:HGNC:6402]	Yes	7342.17	7251.07	8183.68	9498.25	8798.64	11448.8
ISG20L2	interferon stimulated exonuclease gene 20 like 2 [Source:HGNC Symbol;Acc:HGNC:25745]	Yes	550.04	580.65	598.355	842.718	782.23	787.452
JMJD6	jumonji domain containing 6, arginine demethylase and lysine hydroxylase [Source:HGNC Symbol;Acc:HGNC:19355]	Yes	340.975	331.912	409.401	501.618	484.833	567.104
JUN	Jun proto-oncogene, AP-1 transcription factor subunit [Source:HGNC Symbol;Acc:HGNC:6204]	Yes	354.664	347.605	575.551	2335.15	3587.93	613.493
KDM1A	lysine demethylase 1A [Source:HGNC Symbol;Acc:HGNC:29079]	Yes	3918.73	3741.27	4261.25	5202.49	4799.18	5712.79
KDM2B	lysine demethylase 2B [Source:HGNC Symbol;Acc:HGNC:13610]	Yes	764.083	794.863	768.849	1025.21	1014.65	863.993
KHDRBS3	KH RNA binding domain containing, signal transduction associated 3 [Source:HGNC Symbol;Acc:HGNC:18117]	No	426.841	325.635	418.089	261.797	266.575	269.056
KHNYN	KH and NYN domain containing [Source:HGNC Symbol;Acc:HGNC:20166]	No	2307.18	2543.09	2230.53	1597.53	1520.31	1657.24
KHSRP	KH-type splicing regulatory protein [Source:HGNC Symbol;Acc:HGNC:6316]	Yes	3391.09	3881.73	4368.75	5508.24	5269.02	5127.13
KIF1C	kinesin family member 1C [Source:HGNC Symbol;Acc:HGNC:6317]	No	4031.97	4233.25	4418.71	3497.95	3467.14	3385.23
KNOP1	lysine rich nucleolar protein 1 [Source:HGNC Symbol;Acc:HGNC:34404]	Yes	744.172	754.061	735.184	1287.96	1138.77	1095.94
KPNA2	karyopherin subunit alpha 2 [Source:HGNC Symbol;Acc:HGNC:6395]	Yes	3318.91	3410.14	4142.88	4978.92	3868.67	6136.09
KPNB1	karyopherin subunit beta 1 [Source:HGNC Symbol;Acc:HGNC:6400]	Yes	8805.62	8697.2	10162.3	12890.1	11759.3	12486.7
KRI1	KRI1 homolog [Source:HGNC Symbol;Acc:HGNC:25769]	Yes	277.509	287.971	282.346	407.027	384.867	367.632
KRR1	KRR1 small subunit processome component homolog [Source:HGNC Symbol;Acc:HGNC:5176]	Yes	1281.77	1489.29	1358.52	1826.84	1691.08	1830.04
KRT18	keratin 18 [Source:HGNC Symbol;Acc:HGNC:6430]	Yes	5840.13	5662.91	4969.28	7582.55	8543.72	6671.88
KYAT3	kynurenine aminotransferase 3 [Source:HGNC Symbol;Acc:HGNC:33238]	Yes	956.97	801.14	883.959	1150.38	1086.29	1312.81
LARP1B	La ribonucleoprotein 1B [Source:HGNC Symbol;Acc:HGNC:24704]	Yes	709.328	737.583	834.005	1334.78	1334.54	1317.44
LARP4	La ribonucleoprotein 4 [Source:HGNC Symbol;Acc:HGNC:24320]	Yes	1763.36	1902.02	2092.61	2413.5	2338.36	2566.47
LARP4B	La ribonucleoprotein 4B [Source:HGNC Symbol;Acc:HGNC:28987]	Yes	1139.9	1238.2	1304.22	1614.73	1708.58	1469.37
LARP7	La ribonucleoprotein 7, transcriptional regulator [Source:HGNC Symbol;Acc:HGNC:24912]	Yes	905.949	903.147	877.443	1099.74	1092.96	1083.18
LIN28B	lin-28 homolog B [Source:HGNC Symbol;Acc:HGNC:32207]	Yes	2854.73	3014.67	2917.93	4231.74	3821.18	4550.75
LRP1	LDL receptor related protein 1 [Source:HGNC Symbol;Acc:HGNC:6692]	No	7044.75	9793.37	7942.6	4781.14	4480.12	4672.52
LRPPRC	leucine rich pentatricopeptide repeat containing [Source:HGNC Symbol;Acc:HGNC:15714]	Yes	10317.6	10193.6	11015.8	13123.3	11980.9	15306
LSM10	LSM10, U7 small nuclear RNA associated [Source:HGNC Symbol;Acc:HGNC:17562]	Yes	418.13	342.113	350.76	581.877	536.482	496.361
LYAR	Ly1 antibody reactive [Source:HGNC Symbol;Acc:HGNC:26021]	Yes	635.906	617.529	670.028	1106.43	1024.65	1148.13
MAGOHB	mago homolog B, exon junction complex subunit [Source:HGNC Symbol;Acc:HGNC:25504]	Yes	314.842	272.278	255.197	416.582	407.36	494.042
MAK16	MAK16 homolog [Source:HGNC Symbol;Acc:HGNC:13703]	Yes	486.574	422.933	484.331	968.839	962.169	895.306
MANF	mesencephalic astrocyte derived neurotrophic factor [Source:HGNC Symbol;Acc:HGNC:15461]	Yes	408.175	345.252	448.495	909.6	718.086	898.785
MBNL1	muscleblind like splicing regulator 1 [Source:HGNC Symbol;Acc:HGNC:6923]	Yes	1330.3	1391.21	1445.39	1778.12	1839.37	1905.42
METTL1	methyltransferase 1, tRNA methylguanosine [Source:HGNC Symbol;Acc:HGNC:7030]	Yes	252.62	232.26	224.791	308.614	297.398	335.16
METTL16	methyltransferase 16, N6-methyladenosine [Source:HGNC Symbol;Acc:HGNC:28484]	Yes	611.018	690.503	646.137	910.556	896.358	890.667
METTL3	methyltransferase 3, N6-adenosine-methyltransferase complex catalytic subunit [Source:HGNC Symbol;Acc:HGNC:17563]	Yes	628.44	669.317	548.402	1048.14	1048.81	865.153
MEX3A	mex-3 RNA binding family member A [Source:HGNC Symbol;Acc:HGNC:33482]	Yes	107.021	135.747	122.712	194.914	179.105	163.521
MIF4GD	MIF4G domain containing [Source:HGNC Symbol;Acc:HGNC:24030]	No	430.574	329.558	268.228	257.975	231.587	224.986
MIR17HG	miR-17-92a-1 cluster host gene [Source:HGNC Symbol;Acc:HGNC:23564]	Yes	7.46661	10.9853	13.0313	21.0202	47.4836	66.1042
MOV10	Mov10 RISC complex RNA helicase [Source:HGNC Symbol;Acc:HGNC:7200]	No	1091.37	1140.9	1041.42	788.257	794.726	775.854
MPHOSPH6	M-phase phosphoprotein 6 [Source:HGNC Symbol;Acc:HGNC:7214]	Yes	654.573	624.591	613.559	749.083	794.726	845.438
MRPL20	mitochondrial ribosomal protein L20 [Source:HGNC Symbol;Acc:HGNC:14478]	Yes	932.082	868.621	989.295	1269.81	1209.58	1440.38
MRPL3	mitochondrial ribosomal protein L3 [Source:HGNC Symbol;Acc:HGNC:10379]	Yes	2100.61	1937.33	2326.09	2916.07	2488.31	3507
MRPL39	mitochondrial ribosomal protein L39 [Source:HGNC Symbol;Acc:HGNC:14027]	Yes	630.929	535.924	548.402	748.127	726.416	736.424
MRPL41	mitochondrial ribosomal protein L41 [Source:HGNC Symbol;Acc:HGNC:14492]	Yes	334.753	298.172	403.971	481.553	440.682	426.778
MRPL58	mitochondrial ribosomal protein L58 [Source:HGNC Symbol;Acc:HGNC:5359]	Yes	556.262	430.78	550.574	681.245	711.422	655.243
MRPS14	mitochondrial ribosomal protein S14 [Source:HGNC Symbol;Acc:HGNC:14049]	No	766.572	698.35	666.77	528.371	470.671	575.222
MRPS23	mitochondrial ribosomal protein S23 [Source:HGNC Symbol;Acc:HGNC:14509]	Yes	1633.94	1370.81	1352	1836.4	1736.07	1870.63
MRPS26	mitochondrial ribosomal protein S26 [Source:HGNC Symbol;Acc:HGNC:14045]	Yes	935.815	836.45	1101.15	1392.11	1302.05	1402.1
MRPS5	mitochondrial ribosomal protein S5 [Source:HGNC Symbol;Acc:HGNC:14498]	Yes	1154.84	1007.51	1093.55	1518.23	1494.49	1465.89
MRTO4	MRT4 homolog, ribosome maturation factor [Source:HGNC Symbol;Acc:HGNC:18477]	Yes	1779.54	1592.08	1633.26	2623.7	2450.82	2627.93
MSI2	musashi RNA binding protein 2 [Source:HGNC Symbol;Acc:HGNC:18585]	No	3070.02	3223.39	2928.79	2501.4	2335.86	2487.6
MTCL1	microtubule crosslinking factor 1 [Source:HGNC Symbol;Acc:HGNC:29121]	Yes	699.372	716.397	491.933	1136.05	1277.89	825.722
MTDH	metadherin [Source:HGNC Symbol;Acc:HGNC:29608]	Yes	2145.41	1968.72	2225.1	3069.9	2611.6	3752.86
MTO1	mitochondrial tRNA translation optimization 1 [Source:HGNC Symbol;Acc:HGNC:19261]	Yes	522.663	527.293	558.175	662.136	737.246	735.264
MTPAP	mitochondrial poly(A) polymerase [Source:HGNC Symbol;Acc:HGNC:25532]	Yes	451.73	389.977	453.925	583.788	671.435	625.09
MTREX	Mtr4 exosome RNA helicase [Source:HGNC Symbol;Acc:HGNC:18734]	Yes	1607.81	1536.37	1576.79	2154.57	2016.81	2215.07
MTRF1L	mitochondrial translation release factor 1 like [Source:HGNC Symbol;Acc:HGNC:21051]	Yes	278.753	278.555	313.838	378.363	382.368	403.583
MYBBP1A	MYB binding protein 1a [Source:HGNC Symbol;Acc:HGNC:7546]	Yes	877.327	907.855	837.263	1629.06	1443.67	1462.41
MYO18A	myosin XVIIIA [Source:HGNC Symbol;Acc:HGNC:31104]	No	2069.5	2731.41	2107.82	1524.92	1480.32	1255.98
NAA15	N-alpha-acetyltransferase 15, NatA auxiliary subunit [Source:HGNC Symbol;Acc:HGNC:30782]	Yes	1228.26	1289.99	1424.76	2394.39	2283.38	2242.9
NABP1	nucleic acid binding protein 1 [Source:HGNC Symbol;Acc:HGNC:26232]	Yes	284.976	535.924	255.197	524.549	727.249	460.41
NAF1	nuclear assembly factor 1 ribonucleoprotein [Source:HGNC Symbol;Acc:HGNC:25126]	Yes	247.643	234.614	243.252	381.23	381.535	324.722
NAP1L1	nucleosome assembly protein 1 like 1 [Source:HGNC Symbol;Acc:HGNC:7637]	Yes	7559.94	6831.27	7910.02	9325.32	8524.56	10797
NAT10	N-acetyltransferase 10 [Source:HGNC Symbol;Acc:HGNC:29830]	Yes	1896.52	1916.15	1967.73	2825.3	2788.21	2646.49
NCL	nucleolin [Source:HGNC Symbol;Acc:HGNC:7667]	Yes	20904	21256.5	24864.9	39940.3	36632.4	41866
NCOA5	nuclear receptor coactivator 5 [Source:HGNC Symbol;Acc:HGNC:15909]	Yes	658.306	685.795	771.021	1051.96	1028.81	1150.44
NIFK	nucleolar protein interacting with the FHA domain of MKI67 [Source:HGNC Symbol;Acc:HGNC:17838]	Yes	1115.01	892.161	1140.24	1870.8	1787.72	1707.11
NIP7	nucleolar pre-rRNA processing protein NIP7 [Source:HGNC Symbol;Acc:HGNC:24328]	Yes	1348.97	1274.29	1418.24	1750.41	1623.61	2266.1
NKRF	NFKB repressing factor [Source:HGNC Symbol;Acc:HGNC:19374]	Yes	270.042	236.968	269.314	379.319	405.694	386.188
NME1	NME/NM23 nucleoside diphosphate kinase 1 [Source:HGNC Symbol;Acc:HGNC:7849]	Yes	1312.88	1112.65	1150.02	1801.05	1510.31	1719.87
NOC3L	NOC3 like DNA replication regulator [Source:HGNC Symbol;Acc:HGNC:24034]	Yes	676.973	773.677	765.591	1407.4	1312.05	1338.32
NOCT	nocturnin [Source:HGNC Symbol;Acc:HGNC:14254]	Yes	33.5997	45.5104	57.5551	98.4127	112.461	83.5
NOL10	nucleolar protein 10 [Source:HGNC Symbol;Acc:HGNC:25862]	Yes	1050.3	1051.45	1082.69	1640.53	1497.82	1649.13
NOL11	nucleolar protein 11 [Source:HGNC Symbol;Acc:HGNC:24557]	Yes	2518.74	2210.39	2588.89	3694.77	3237.22	3857.24
NOL6	nucleolar protein 6 [Source:HGNC Symbol;Acc:HGNC:19910]	Yes	607.284	659.117	636.363	1135.09	992.991	919.66
NOL7	nucleolar protein 7 [Source:HGNC Symbol;Acc:HGNC:21040]	Yes	1874.12	1757.64	2118.68	2429.74	2300.04	2703.31
NOL8	nucleolar protein 8 [Source:HGNC Symbol;Acc:HGNC:23387]	Yes	780.261	803.494	722.153	1304.21	1275.39	1231.63
NOL9	nucleolar protein 9 [Source:HGNC Symbol;Acc:HGNC:26265]	Yes	511.463	571.234	621.16	783.479	737.246	794.41
NOLC1	nucleolar and coiled-body phosphoprotein 1 [Source:HGNC Symbol;Acc:HGNC:15608]	Yes	3506.82	3826.01	3678.09	6007.95	5465.62	5791.65
NOP10	NOP10 ribonucleoprotein [Source:HGNC Symbol;Acc:HGNC:14378]	Yes	833.771	714.043	784.052	1024.26	918.85	988.084
NOP14	NOP14 nucleolar protein [Source:HGNC Symbol;Acc:HGNC:16821]	Yes	1438.57	1356.68	1630	2151.7	2015.14	2246.38
NOP16	NOP16 nucleolar protein [Source:HGNC Symbol;Acc:HGNC:26934]	Yes	612.262	561.818	586.41	1085.41	1007.15	1120.29
NOP56	NOP56 ribonucleoprotein [Source:HGNC Symbol;Acc:HGNC:15911]	Yes	5578.8	5345.91	5579.58	10148	9356.78	10531.4
NOP58	NOP58 ribonucleoprotein [Source:HGNC Symbol;Acc:HGNC:29926]	Yes	2314.65	2319.46	2461.84	4039.7	4205.22	4089.18
NPM1	nucleophosmin 1 [Source:HGNC Symbol;Acc:HGNC:7910]	Yes	38945.8	36094.5	45716.1	58960.6	53958.9	67731.3
NPM2	nucleophosmin/nucleoplasmin 2 [Source:HGNC Symbol;Acc:HGNC:7930]	No	349.686	350.744	295.377	198.736	183.27	202.951
NSRP1	nuclear speckle splicing regulatory protein 1 [Source:HGNC Symbol;Acc:HGNC:25305]	Yes	150.577	185.18	238.908	352.566	437.349	300.368
NSUN2	NOP2/Sun RNA methyltransferase 2 [Source:HGNC Symbol;Acc:HGNC:25994]	Yes	1391.28	1442.99	1563.76	2464.14	2445.82	2535.15
NTPCR	nucleoside-triphosphatase, cancer-related [Source:HGNC Symbol;Acc:HGNC:28204]	No	528.885	454.32	537.543	341.1	296.564	380.389
NUDT4	nudix hydrolase 4 [Source:HGNC Symbol;Acc:HGNC:8051]	No	1996.07	1981.27	1784.21	1332.87	1310.38	1197.99
NUFIP1	nuclear FMR1 interacting protein 1 [Source:HGNC Symbol;Acc:HGNC:8057]	Yes	358.397	349.959	372.479	508.306	529.817	485.924
NUFIP2	nuclear FMR1 interacting protein 2 [Source:HGNC Symbol;Acc:HGNC:17634]	Yes	1020.44	1261.74	1262.95	1913.79	1860.19	2144.33
NUP42	nucleoporin 42 [Source:HGNC Symbol;Acc:HGNC:17010]	Yes	298.664	269.924	289.947	407.027	429.019	369.951
NUP98	nucleoporin 98 and 96 precursor [Source:HGNC Symbol;Acc:HGNC:8068]	Yes	2888.33	3182.59	3269.78	4409.46	4177.73	4222.55
OTUD4	OTU deubiquitinase 4 [Source:HGNC Symbol;Acc:HGNC:24949]	Yes	807.638	1130.7	1101.15	1346.25	1386.19	1421.82
PA2G4	proliferation-associated 2G4 [Source:HGNC Symbol;Acc:HGNC:8550]	Yes	2613.31	2434.81	2627.99	4506.92	4199.39	4700.36
PAIP1	poly(A) binding protein interacting protein 1 [Source:HGNC Symbol;Acc:HGNC:16945]	Yes	1264.35	1193.47	1307.48	1507.72	1562.79	1712.91
PAPOLA	poly(A) polymerase alpha [Source:HGNC Symbol;Acc:HGNC:14981]	Yes	5155.69	4985.75	5366.74	6499.06	5991.27	6957.18
PAX6	paired box 6 [Source:HGNC Symbol;Acc:HGNC:8620]	Yes	11.1999	10.9853	7.60161	33.4412	51.6489	20.875
PCSK9	proprotein convertase subtilisin/kexin type 9 [Source:HGNC Symbol;Acc:HGNC:20001]	Yes	3666.11	3499.59	3519.55	5523.53	5077.42	4405.79
PDCD11	programmed cell death 11 [Source:HGNC Symbol;Acc:HGNC:13408]	Yes	1250.66	1347.27	1135.9	2165.08	2078.45	1751.18
PDCD4	programmed cell death 4 [Source:HGNC Symbol;Acc:HGNC:8763]	No	983.104	952.58	817.716	468.177	558.974	592.618
PDIA3	protein disulfide isomerase family A member 3 [Source:HGNC Symbol;Acc:HGNC:4606]	Yes	8983.58	8249.94	8998.14	12279.6	10948.7	13528.2
PDIA4	protein disulfide isomerase family A member 4 [Source:HGNC Symbol;Acc:HGNC:30167]	Yes	5867.51	5314.52	5934.69	9401.75	8227.17	10325
PEBP1	phosphatidylethanolamine binding protein 1 [Source:HGNC Symbol;Acc:HGNC:8630]	No	23045.7	20961.5	31250.2	12164	10911.2	17770.4
PEG10	paternally expressed 10 [Source:HGNC Symbol;Acc:HGNC:14005]	Yes	47551.1	54092.3	52286.1	45089.2	40162.8	42883.1
PELP1	proline, glutamate and leucine rich protein 1 [Source:HGNC Symbol;Acc:HGNC:30134]	Yes	956.97	1012.21	1112.01	1390.2	1362.03	1193.35
PES1	pescadillo ribosomal biogenesis factor 1 [Source:HGNC Symbol;Acc:HGNC:8848]	Yes	1372.61	1225.64	1192.37	1919.52	1779.39	1839.32
PIN4	peptidylprolyl cis/trans isomerase, NIMA-interacting 4 [Source:HGNC Symbol;Acc:HGNC:8992]	No	454.219	434.703	421.346	340.145	313.225	367.632
PINX1	PIN2 (TERF1) interacting telomerase inhibitor 1 [Source:HGNC Symbol;Acc:HGNC:30046]	Yes	43.5552	56.4957	38.0081	85.0362	81.6385	66.1042
PIWIL2	piwi like RNA-mediated gene silencing 2 [Source:HGNC Symbol;Acc:HGNC:17644]	No	110.755	100.437	85.7896	54.4614	65.8107	45.2292
PKN2	protein kinase N2 [Source:HGNC Symbol;Acc:HGNC:9406]	Yes	2360.69	2609.79	2583.46	2936.14	3033.12	3217.07
PNO1	partner of NOB1 homolog [Source:HGNC Symbol;Acc:HGNC:32790]	Yes	924.615	852.928	891.56	1425.55	1362.03	1442.69
PNPT1	polyribonucleotide nucleotidyltransferase 1 [Source:HGNC Symbol;Acc:HGNC:23166]	Yes	1124.97	1220.93	1142.41	1900.42	1991.81	1917.02
POLDIP3	DNA polymerase delta interacting protein 3 [Source:HGNC Symbol;Acc:HGNC:23782]	No	1953.76	1796.09	2042.66	1541.16	1491.15	1585.34
POLR1G	RNA polymerase I subunit G [Source:HGNC Symbol;Acc:HGNC:24219]	Yes	246.398	256.585	249.767	526.46	479.002	532.313
POLRMT	RNA polymerase mitochondrial [Source:HGNC Symbol;Acc:HGNC:9200]	Yes	847.46	833.312	905.678	1266.94	1302.05	1062.31
PPARGC1A	PPARG coactivator 1 alpha [Source:HGNC Symbol;Acc:HGNC:9237]	No	725.506	829.388	567.949	442.379	450.678	301.528
PPARGC1B	PPARG coactivator 1 beta [Source:HGNC Symbol;Acc:HGNC:30022]	Yes	55.9996	69.835	77.1021	179.627	143.284	167
PPIB	peptidylprolyl isomerase B [Source:HGNC Symbol;Acc:HGNC:9255]	Yes	6179.86	5262.73	6107.35	7491.78	6801.82	8908.99
PPIG	peptidylprolyl isomerase G [Source:HGNC Symbol;Acc:HGNC:14650]	Yes	2353.23	2739.26	2574.77	3321.19	2874.01	3835.2
PPIL4	peptidylprolyl isomerase like 4 [Source:HGNC Symbol;Acc:HGNC:15702]	Yes	1127.46	1106.37	1208.66	1392.11	1455.33	1512.28
PPP1R8	protein phosphatase 1 regulatory subunit 8 [Source:HGNC Symbol;Acc:HGNC:9296]	Yes	1368.88	1247.61	1346.57	1569.83	1653.6	1656.08
PPRC1	PPARG related coactivator 1 [Source:HGNC Symbol;Acc:HGNC:30025]	Yes	664.528	667.748	605.957	1165.66	1159.6	1050.71
PRKDC	protein kinase, DNA-activated, catalytic subunit [Source:HGNC Symbol;Acc:HGNC:9413]	Yes	6239.6	9051.08	8775.52	11226.7	10371.4	12171.3
PRMT1	protein arginine methyltransferase 1 [Source:HGNC Symbol;Acc:HGNC:5187]	Yes	2679.27	2266.89	2431.43	2998.24	2892.34	3175.32
PRPF3	pre-mRNA processing factor 3 [Source:HGNC Symbol;Acc:HGNC:17348]	Yes	561.24	614.391	553.832	793.034	806.389	775.854
PRPF4	pre-mRNA processing factor 4 [Source:HGNC Symbol;Acc:HGNC:17349]	Yes	800.172	727.382	781.88	1178.09	1037.14	1200.31
PRPF40A	pre-mRNA processing factor 40 homolog A [Source:HGNC Symbol;Acc:HGNC:16463]	Yes	4915.52	4946.51	5091.99	6710.21	5912.13	7596.18
PRPF6	pre-mRNA processing factor 6 [Source:HGNC Symbol;Acc:HGNC:15860]	No	3763.17	3917.82	4039.71	3159.72	3068.94	3264.62
PRRC2C	proline rich coiled-coil 2C [Source:HGNC Symbol;Acc:HGNC:24903]	Yes	3394.82	4934.74	4427.4	5375.43	5613.9	5646.69
PSTK	phosphoseryl-tRNA kinase [Source:HGNC Symbol;Acc:HGNC:28578]	No	182.932	147.517	129.227	105.101	97.4664	112.493
PTCD3	pentatricopeptide repeat domain 3 [Source:HGNC Symbol;Acc:HGNC:24717]	Yes	2572.25	2695.32	2495.5	3140.61	2879.84	3545.27
PUM1	pumilio RNA binding family member 1 [Source:HGNC Symbol;Acc:HGNC:14957]	No	3809.22	4095.94	3976.73	3093.79	3072.27	3483.81
PUM3	pumilio RNA binding family member 3 [Source:HGNC Symbol;Acc:HGNC:29676]	Yes	589.862	601.051	560.347	1186.68	1112.95	1064.63
PURA	purine rich element binding protein A [Source:HGNC Symbol;Acc:HGNC:9701]	Yes	429.33	499.045	495.191	597.164	603.126	635.528
PUS1	pseudouridine synthase 1 [Source:HGNC Symbol;Acc:HGNC:15508]	Yes	430.574	381.346	382.252	771.058	873.033	600.736
PUS10	pseudouridine synthase 10 [Source:HGNC Symbol;Acc:HGNC:26505]	Yes	419.375	488.845	481.073	624.873	699.759	589.139
PUS7	pseudouridine synthase 7 [Source:HGNC Symbol;Acc:HGNC:26033]	Yes	444.263	477.859	504.964	1134.13	1123.78	1172.48
PUS7L	pseudouridine synthase 7 like [Source:HGNC Symbol;Acc:HGNC:25276]	Yes	1007.99	1204.46	1202.14	1787.67	1591.12	1964.57
PUSL1	pseudouridine synthase like 1 [Source:HGNC Symbol;Acc:HGNC:26914]	Yes	191.643	204.012	282.346	325.813	314.058	365.313
PWP2	PWP2 small subunit processome component [Source:HGNC Symbol;Acc:HGNC:9711]	Yes	59.7329	71.4043	58.641	98.4127	121.625	103.215
R3HDM1	R3H domain containing 1 [Source:HGNC Symbol;Acc:HGNC:9757]	Yes	886.038	961.212	1049.02	1460.9	1412.01	1536.63
RAD51AP1	RAD51 associated protein 1 [Source:HGNC Symbol;Acc:HGNC:16956]	Yes	669.506	656.763	750.388	964.062	863.036	1044.91
RAE1	ribonucleic acid export 1 [Source:HGNC Symbol;Acc:HGNC:9828]	Yes	984.348	913.347	861.154	1285.1	1347.04	1156.24
RAN	RAN, member RAS oncogene family [Source:HGNC Symbol;Acc:HGNC:9846]	Yes	7897.18	6786.55	7689.57	9325.32	8352.96	9882
RANBP2	RAN binding protein 2 [Source:HGNC Symbol;Acc:HGNC:9848]	Yes	3321.4	4037.09	4165.68	5035.29	4854.99	6820.33
RANGAP1	Ran GTPase activating protein 1 [Source:HGNC Symbol;Acc:HGNC:9854]	Yes	1762.12	1713.7	1589.82	2378.15	2309.2	1843.96
RAVER2	ribonucleoprotein, PTB binding 2 [Source:HGNC Symbol;Acc:HGNC:25577]	Yes	308.62	287.971	405.057	412.76	429.019	502.16
RBBP6	RB binding protein 6, ubiquitin ligase [Source:HGNC Symbol;Acc:HGNC:9889]	Yes	1361.41	1496.35	1652.81	1791.49	1811.88	2191.88
RBM10	RNA binding motif protein 10 [Source:HGNC Symbol;Acc:HGNC:9896]	Yes	910.926	925.902	887.217	1265.03	1266.23	1021.72
RBM12	RNA binding motif protein 12 [Source:HGNC Symbol;Acc:HGNC:9898]	Yes	1187.19	1260.17	1189.11	2586.44	2359.19	2951.49
RBM14	RNA binding motif protein 14 [Source:HGNC Symbol;Acc:HGNC:14219]	Yes	603.551	665.394	553.832	936.353	932.179	707.431
RBM15	RNA binding motif protein 15 [Source:HGNC Symbol;Acc:HGNC:14959]	Yes	319.82	347.605	441.979	511.173	494.83	616.972
RBM15B	RNA binding motif protein 15B [Source:HGNC Symbol;Acc:HGNC:24303]	Yes	1049.06	965.135	1140.24	1423.64	1427.84	1552.87
RBM17	RNA binding motif protein 17 [Source:HGNC Symbol;Acc:HGNC:16944]	Yes	1051.55	1039.68	1154.36	1335.74	1440.34	1491.4
RBM25	RNA binding motif protein 25 [Source:HGNC Symbol;Acc:HGNC:23244]	Yes	1594.12	2258.26	1948.18	2497.58	2497.47	3024.56
RBM26	RNA binding motif protein 26 [Source:HGNC Symbol;Acc:HGNC:20327]	Yes	963.193	1182.49	1143.5	1263.12	1357.87	1544.75
RBM28	RNA binding motif protein 28 [Source:HGNC Symbol;Acc:HGNC:21863]	Yes	489.063	590.066	559.261	1029.99	923.848	891.827
RBM38	RNA binding motif protein 38 [Source:HGNC Symbol;Acc:HGNC:15818]	Yes	765.327	750.922	803.599	1047.19	1002.99	969.528
RBM39	RNA binding motif protein 39 [Source:HGNC Symbol;Acc:HGNC:15923]	Yes	6145.02	7922.74	7034.75	8572.41	10018.2	8895.07
RBM4	RNA binding motif protein 4 [Source:HGNC Symbol;Acc:HGNC:9901]	No	292.442	312.296	293.205	203.514	185.769	269.056
RBM45	RNA binding motif protein 45 [Source:HGNC Symbol;Acc:HGNC:24468]	Yes	246.398	262.077	283.432	350.655	349.879	320.083
RBM47	RNA binding motif protein 47 [Source:HGNC Symbol;Acc:HGNC:30358]	No	2587.18	2660.01	2683.37	2127.82	2080.95	2262.62
RBM6	RNA binding motif protein 6 [Source:HGNC Symbol;Acc:HGNC:9903]	Yes	619.729	717.182	609.215	873.293	959.669	850.077
RDX	radixin [Source:HGNC Symbol;Acc:HGNC:9944]	Yes	4122.81	4380.77	4786.84	5659.21	5414.8	6246.27
REXO5	RNA exonuclease 5 [Source:HGNC Symbol;Acc:HGNC:24661]	Yes	194.132	190.673	171.579	274.218	281.57	315.445
RNASET2	ribonuclease T2 [Source:HGNC Symbol;Acc:HGNC:21686]	Yes	435.552	407.24	650.481	604.808	662.272	1088.98
ROCK2	Rho associated coiled-coil containing protein kinase 2 [Source:HGNC Symbol;Acc:HGNC:10252]	Yes	5059.87	6174.51	5661.03	8144.36	8537.06	7871.04
RPF2	ribosome production factor 2 homolog [Source:HGNC Symbol;Acc:HGNC:20870]	Yes	731.728	587.712	663.512	1216.3	1120.45	1203.79
RPL22L1	ribosomal protein L22 like 1 [Source:HGNC Symbol;Acc:HGNC:27610]	Yes	456.708	348.39	383.338	774.88	918.85	673.799
RPL36A	ribosomal protein L36a [Source:HGNC Symbol;Acc:HGNC:10359]	Yes	51.0218	58.065	43.4378	82.1698	77.4733	85.8195
RPL7L1	ribosomal protein L7 like 1 [Source:HGNC Symbol;Acc:HGNC:21370]	Yes	3789.3	3869.96	4189.57	4811.71	4367.66	5568.99
RPN1	ribophorin I [Source:HGNC Symbol;Acc:HGNC:10381]	Yes	4481.21	3911.54	4653.27	5968.78	5246.53	6354.12
RPP38	ribonuclease P/MRP subunit p38 [Source:HGNC Symbol;Acc:HGNC:30329]	Yes	167.999	120.053	149.86	294.283	309.893	251.66
RPP40	ribonuclease P/MRP subunit p40 [Source:HGNC Symbol;Acc:HGNC:20992]	Yes	348.442	283.263	323.611	453.845	439.015	408.222
RPS27L	ribosomal protein S27 like [Source:HGNC Symbol;Acc:HGNC:18476]	No	2135.45	1754.51	1785.29	1264.08	1026.31	1469.37
RPUSD1	RNA pseudouridine synthase domain containing 1 [Source:HGNC Symbol;Acc:HGNC:14173]	Yes	329.775	324.85	393.112	586.654	528.984	461.57
RRP1	ribosomal RNA processing 1 [Source:HGNC Symbol;Acc:HGNC:18785]	Yes	489.063	534.355	551.66	724.241	748.909	881.389
RRP1B	ribosomal RNA processing 1B [Source:HGNC Symbol;Acc:HGNC:23818]	Yes	1284.26	1539.51	1565.93	2361.9	2161.76	2371.63
RRP9	ribosomal RNA processing 9, U3 small nucleolar RNA binding protein [Source:HGNC Symbol;Acc:HGNC:16829]	Yes	532.618	426.072	425.69	743.35	727.249	574.063
RRS1	ribosome biogenesis regulator 1 homolog [Source:HGNC Symbol;Acc:HGNC:17083]	Yes	260.087	254.231	314.924	493.019	464.007	488.243
RSL1D1	ribosomal L1 domain containing 1 [Source:HGNC Symbol;Acc:HGNC:24534]	Yes	5393.38	4892.37	6114.95	7766	7714.01	8631.81
S100A4	S100 calcium binding protein A4 [Source:HGNC Symbol;Acc:HGNC:10494]	No	400.708	354.667	232.392	126.121	126.623	133.368
SAFB	scaffold attachment factor B [Source:HGNC Symbol;Acc:HGNC:10520]	Yes	1407.46	1752.15	2026.37	2076.22	2090.95	2564.15
SAFB2	scaffold attachment factor B2 [Source:HGNC Symbol;Acc:HGNC:21605]	Yes	742.928	845.866	864.412	1085.41	1031.31	1224.67
SAMD4A	sterile alpha motif domain containing 4A [Source:HGNC Symbol;Acc:HGNC:23023]	Yes	207.821	257.369	256.283	276.129	518.988	287.611
SBDS	SBDS ribosome maturation factor [Source:HGNC Symbol;Acc:HGNC:19440]	Yes	1141.15	981.613	1044.68	1452.3	1436.17	1463.57
SCAF4	SR-related CTD associated factor 4 [Source:HGNC Symbol;Acc:HGNC:19304]	Yes	597.329	739.152	740.614	990.815	960.502	847.757
SEC63	SEC63 homolog, protein translocation regulator [Source:HGNC Symbol;Acc:HGNC:21082]	Yes	2109.32	2136.64	2642.1	2883.59	2911.5	3256.5
SERBP1	SERPINE1 mRNA binding protein 1 [Source:HGNC Symbol;Acc:HGNC:17860]	Yes	11519.7	11227.7	13825.2	15548.2	13914.4	17059.5
SERPINH1	serpin family H member 1 [Source:HGNC Symbol;Acc:HGNC:1546]	No	1021.68	865.483	928.483	597.164	651.442	605.375
SF1	splicing factor 1 [Source:HGNC Symbol;Acc:HGNC:12950]	Yes	2755.18	2935.42	3510.86	3835.23	3848.67	3689.08
SFPQ	splicing factor proline and glutamine rich [Source:HGNC Symbol;Acc:HGNC:10774]	Yes	5021.29	5731.18	6119.3	9293.79	9485.07	9411.15
SIDT2	SID1 transmembrane family member 2 [Source:HGNC Symbol;Acc:HGNC:24272]	No	583.64	597.913	605.957	281.861	322.389	322.403
SLC16A3	solute carrier family 16 member 3 [Source:HGNC Symbol;Acc:HGNC:10924]	Yes	2391.8	2069.16	2175.15	3916.44	3820.35	3375.95
SLC3A2	solute carrier family 3 member 2 [Source:HGNC Symbol;Acc:HGNC:11026]	Yes	1943.81	1617.97	1744.03	4382.71	5849.65	2077.06
SLTM	SAFB like transcription modulator [Source:HGNC Symbol;Acc:HGNC:20709]	Yes	1045.33	1217.8	1117.44	1422.68	1536.14	1406.74
SMARCE1	SWI/SNF related, matrix associated, actin dependent regulator of chromatin, subfamily e, member 1 [Source:HGNC Symbol;Acc:HGNC:11109]	No	247.643	283.263	241.08	182.493	183.27	213.389
SMG1	SMG1 nonsense mediated mRNA decay associated PI3K related kinase [Source:HGNC Symbol;Acc:HGNC:30045]	Yes	2429.14	4296.81	3687.87	5347.72	5698.04	5381.11
SNRNP40	small nuclear ribonucleoprotein U5 subunit 40 [Source:HGNC Symbol;Acc:HGNC:30857]	Yes	1296.7	1285.28	1366.12	1872.71	1529.47	1846.28
SNRPB	small nuclear ribonucleoprotein polypeptides B and B1 [Source:HGNC Symbol;Acc:HGNC:11153]	Yes	4492.41	3715.38	3731.31	5141.34	4638.4	5036.67
SNRPF	small nuclear ribonucleoprotein polypeptide F [Source:HGNC Symbol;Acc:HGNC:11162]	Yes	1296.7	1176.21	1286.84	1549.76	1411.18	1642.17
SOX4	SRY-box transcription factor 4 [Source:HGNC Symbol;Acc:HGNC:11200]	Yes	245.154	213.428	178.095	545.569	718.086	247.021
SOX9	SRY-box transcription factor 9 [Source:HGNC Symbol;Acc:HGNC:11204]	No	1905.23	1884.76	2366.27	1373.96	1301.22	1762.78
SPEN	spen family transcriptional repressor [Source:HGNC Symbol;Acc:HGNC:17575]	Yes	1019.19	1463.4	1305.31	1774.29	1884.35	1573.74
SPTBN1	spectrin beta, non-erythrocytic 1 [Source:HGNC Symbol;Acc:HGNC:11275]	Yes	5751.78	6959.17	6534.13	9090.27	11210.3	8234.03
SRBD1	S1 RNA binding domain 1 [Source:HGNC Symbol;Acc:HGNC:25521]	Yes	721.772	661.471	748.216	962.151	905.521	949.813
SRFBP1	serum response factor binding protein 1 [Source:HGNC Symbol;Acc:HGNC:26333]	Yes	413.152	382.915	371.393	521.683	563.139	520.715
SRP19	signal recognition particle 19 [Source:HGNC Symbol;Acc:HGNC:11300]	Yes	425.597	404.886	478.902	590.476	572.303	598.417
SRP72	signal recognition particle 72 [Source:HGNC Symbol;Acc:HGNC:11303]	Yes	3043.89	2878.93	3087.34	3624.07	3310.53	4173.84
SRPK1	SRSF protein kinase 1 [Source:HGNC Symbol;Acc:HGNC:11305]	Yes	2622.02	2720.42	2785.45	4530.8	4164.4	4513.64
SRPRA	SRP receptor subunit alpha [Source:HGNC Symbol;Acc:HGNC:11307]	Yes	2094.38	2134.28	2266.37	2676.25	2435.83	2871.47
SRRT	serrate, RNA effector molecule [Source:HGNC Symbol;Acc:HGNC:24101]	Yes	1345.23	1510.48	1540.96	2319.86	2237.56	2456.29
SRSF1	serine and arginine rich splicing factor 1 [Source:HGNC Symbol;Acc:HGNC:10780]	Yes	2104.34	1925.56	2119.76	2855.88	2559.95	3494.24
SRSF10	serine and arginine rich splicing factor 10 [Source:HGNC Symbol;Acc:HGNC:16713]	Yes	2669.31	3417.99	2807.17	3622.16	3592.1	3784.17
SRSF6	serine and arginine rich splicing factor 6 [Source:HGNC Symbol;Acc:HGNC:10788]	Yes	2378.12	2947.98	2624.73	3485.53	3579.6	3607.9
SRSF7	serine and arginine rich splicing factor 7 [Source:HGNC Symbol;Acc:HGNC:10789]	Yes	2192.69	2160.96	1798.32	2630.39	2266.72	3073.26
SSB	small RNA binding exonuclease protection factor La [Source:HGNC Symbol;Acc:HGNC:11316]	Yes	3850.28	3663.59	3757.37	5613.34	5189.05	6386.59
STAT3	signal transducer and activator of transcription 3 [Source:HGNC Symbol;Acc:HGNC:11364]	No	1866.65	2179.01	1919.95	1626.2	1597.78	1541.27
STIP1	stress induced phosphoprotein 1 [Source:HGNC Symbol;Acc:HGNC:11387]	Yes	3489.4	3235.95	3263.26	5384.03	4763.36	4939.26
SUPT16H	SPT16 homolog, facilitates chromatin remodeling subunit [Source:HGNC Symbol;Acc:HGNC:11465]	Yes	5593.73	5896.74	5539.4	7921.74	7056.74	7758.54
SUPT6H	SPT6 homolog, histone chaperone and transcription elongation factor [Source:HGNC Symbol;Acc:HGNC:11470]	No	3460.77	3885.65	4159.17	3023.08	3093.93	2938.74
SUPV3L1	Suv3 like RNA helicase [Source:HGNC Symbol;Acc:HGNC:11471]	Yes	521.418	530.432	546.23	716.597	720.585	728.306
SUZ12	SUZ12 polycomb repressive complex 2 subunit [Source:HGNC Symbol;Acc:HGNC:17101]	Yes	1037.86	1033.4	1264.04	1718.88	1597.78	1716.39
SYF2	SYF2 pre-mRNA splicing factor [Source:HGNC Symbol;Acc:HGNC:19824]	No	1208.35	1003.58	1160.87	737.617	719.752	794.41
SYNCRIP	synaptotagmin binding cytoplasmic RNA interacting protein [Source:HGNC Symbol;Acc:HGNC:16918]	Yes	3501.84	3691.84	4314.46	5868.45	5201.54	6834.24
SYNE1	spectrin repeat containing nuclear envelope protein 1 [Source:HGNC Symbol;Acc:HGNC:17089]	No	446.752	572.804	621.16	276.129	253.246	375.75
TARBP1	TAR (HIV-1) RNA binding protein 1 [Source:HGNC Symbol;Acc:HGNC:11568]	Yes	431.819	512.385	412.659	614.363	613.122	604.215
TARDBP	TAR DNA binding protein [Source:HGNC Symbol;Acc:HGNC:11571]	Yes	3001.58	3550.6	3358.83	4144.8	3851.17	4960.13
TARS1	threonyl-tRNA synthetase 1 [Source:HGNC Symbol;Acc:HGNC:11572]	Yes	2192.69	2023.64	2172.97	3383.29	3832.85	3011.8
TASOR	transcription activation suppressor [Source:HGNC Symbol;Acc:HGNC:30314]	Yes	1133.68	1265.66	1172.82	1593.71	1579.46	1678.12
TBL2	transducin beta like 2 [Source:HGNC Symbol;Acc:HGNC:11586]	Yes	537.596	566.526	643.965	839.852	854.706	923.139
TCERG1	transcription elongation regulator 1 [Source:HGNC Symbol;Acc:HGNC:15630]	Yes	1698.65	2111.53	2088.27	2961.93	2767.38	3843.32
TCOF1	treacle ribosome biogenesis factor 1 [Source:HGNC Symbol;Acc:HGNC:11654]	Yes	2786.29	2867.94	2702.92	4818.4	4562.59	3966.25
TCP1	t-complex 1 [Source:HGNC Symbol;Acc:HGNC:11655]	Yes	5422	5173.28	5408	8288.64	7591.55	8333.77
TDRD3	tudor domain containing 3 [Source:HGNC Symbol;Acc:HGNC:20612]	Yes	190.399	173.41	201.986	294.283	294.065	287.611
TENT4B	terminal nucleotidyltransferase 4B [Source:HGNC Symbol;Acc:HGNC:30758]	Yes	1224.52	1243.69	1345.49	1626.2	1579.46	1689.72
TEP1	telomerase associated protein 1 [Source:HGNC Symbol;Acc:HGNC:11726]	No	723.017	841.943	616.816	492.063	540.647	402.424
TERT	telomerase reverse transcriptase [Source:HGNC Symbol;Acc:HGNC:11730]	Yes	67.1995	81.6049	80.3599	128.032	149.115	115.972
TFAM	transcription factor A, mitochondrial [Source:HGNC Symbol;Acc:HGNC:11741]	Yes	2015.98	1936.55	2142.57	2532.93	2293.38	2749.7
TFB1M	transcription factor B1, mitochondrial [Source:HGNC Symbol;Acc:HGNC:17037]	Yes	679.461	628.515	662.426	988.904	959.669	891.827
TFB2M	transcription factor B2, mitochondrial [Source:HGNC Symbol;Acc:HGNC:18559]	Yes	633.417	536.709	532.113	887.625	714.754	846.597
TFRC	transferrin receptor [Source:HGNC Symbol;Acc:HGNC:11763]	Yes	7246.34	7670.86	9038.32	10995.5	9686.66	13528.2
THOC1	THO complex 1 [Source:HGNC Symbol;Acc:HGNC:19070]	Yes	981.859	1026.34	911.107	1459.95	1559.46	1589.98
THUMPD2	THUMP domain containing 2 [Source:HGNC Symbol;Acc:HGNC:14890]	Yes	212.798	216.567	262.799	362.12	331.552	375.75
TNPO1	transportin 1 [Source:HGNC Symbol;Acc:HGNC:6401]	Yes	2183.98	2565.06	2807.17	3485.53	3086.44	4556.55
TOE1	target of EGR1, exonuclease [Source:HGNC Symbol;Acc:HGNC:15954]	Yes	423.108	336.62	415.917	644.937	609.79	534.632
TOP1	DNA topoisomerase I [Source:HGNC Symbol;Acc:HGNC:11986]	Yes	2334.56	2454.42	2870.15	3727.26	3991.12	4406.95
TP53	tumor protein p53 [Source:HGNC Symbol;Acc:HGNC:11998]	No	1327.81	1317.45	1580.05	1001.32	900.523	1094.78
TRA2B	transformer 2 beta homolog [Source:HGNC Symbol;Acc:HGNC:10781]	Yes	2972.96	2822.43	3138.38	3800.83	3314.69	4558.87
TRAP1	TNF receptor associated protein 1 [Source:HGNC Symbol;Acc:HGNC:16264]	Yes	2715.36	2556.43	2535.68	3122.45	3183.07	3203.15
TRIM56	tripartite motif containing 56 [Source:HGNC Symbol;Acc:HGNC:19028]	No	883.549	967.489	931.74	736.662	699.759	713.229
TRMT10A	tRNA methyltransferase 10A [Source:HGNC Symbol;Acc:HGNC:28403]	Yes	153.065	107.499	99.9069	244.598	212.427	168.16
TRMT10C	tRNA methyltransferase 10C, mitochondrial RNase P subunit [Source:HGNC Symbol;Acc:HGNC:26022]	Yes	547.551	389.193	485.417	642.071	635.614	846.597
TRMT11	tRNA methyltransferase 11 homolog [Source:HGNC Symbol;Acc:HGNC:21080]	Yes	655.817	576.727	667.856	832.208	859.704	966.049
TRMT6	tRNA methyltransferase 6 non-catalytic subunit [Source:HGNC Symbol;Acc:HGNC:20900]	Yes	623.462	611.252	626.59	989.859	947.174	990.403
TRMU	tRNA mitochondrial 2-thiouridylase [Source:HGNC Symbol;Acc:HGNC:25481]	Yes	513.952	546.91	621.16	706.087	698.926	779.334
TRNT1	tRNA nucleotidyl transferase 1 [Source:HGNC Symbol;Acc:HGNC:17341]	Yes	337.242	382.131	332.299	465.31	460.675	474.326
TRUB1	TruB pseudouridine synthase family member 1 [Source:HGNC Symbol;Acc:HGNC:16060]	Yes	1244.43	1045.96	1120.69	1436.06	1368.7	1460.09
TSR1	TSR1 ribosome maturation factor [Source:HGNC Symbol;Acc:HGNC:25542]	Yes	1478.39	1543.43	1643.03	2598.86	2346.69	2608.22
TST	thiosulfate sulfurtransferase [Source:HGNC Symbol;Acc:HGNC:12388]	No	688.173	578.296	696.09	454.8	460.675	536.952
TUBA1B	tubulin alpha 1b [Source:HGNC Symbol;Acc:HGNC:18809]	Yes	9931.84	9295.11	10657.5	16465.5	13312.9	17511.8
TWF2	twinfilin actin binding protein 2 [Source:HGNC Symbol;Acc:HGNC:9621]	No	606.04	525.724	642.879	372.63	342.382	390.826
U2SURP	U2 snRNP associated SURP domain containing [Source:HGNC Symbol;Acc:HGNC:30855]	Yes	2911.98	3334.82	3179.65	4709.48	4445.97	5189.76
UCHL5	ubiquitin C-terminal hydrolase L5 [Source:HGNC Symbol;Acc:HGNC:19678]	Yes	1414.92	1361.39	1563.76	2519.56	2455.82	2822.76
UPF1	UPF1 RNA helicase and ATPase [Source:HGNC Symbol;Acc:HGNC:9962]	No	3763.17	3982.16	4234.1	2999.2	2947.32	3066.31
USO1	USO1 vesicle transport factor [Source:HGNC Symbol;Acc:HGNC:30904]	Yes	2562.29	2589.39	2859.29	3443.49	3268.04	4168.04
USP10	ubiquitin specific peptidase 10 [Source:HGNC Symbol;Acc:HGNC:12608]	Yes	1463.46	1477.52	1600.68	2565.42	2494.97	2408.74
USP36	ubiquitin specific peptidase 36 [Source:HGNC Symbol;Acc:HGNC:20062]	Yes	954.482	1076.56	980.608	1529.7	1601.12	1252.5
UTP11	UTP11 small subunit processome component [Source:HGNC Symbol;Acc:HGNC:24329]	Yes	706.839	710.904	786.224	1008.97	969.666	1050.71
UTP14A	UTP14A small subunit processome component [Source:HGNC Symbol;Acc:HGNC:10665]	Yes	496.53	431.564	439.808	693.666	628.95	618.132
UTP15	UTP15 small subunit processome component [Source:HGNC Symbol;Acc:HGNC:25758]	Yes	378.308	426.072	388.768	688.889	713.921	635.528
UTP18	UTP18 small subunit processome component [Source:HGNC Symbol;Acc:HGNC:24274]	Yes	1289.23	1162.87	1337.88	1941.5	1851.86	1997.04
UTP20	UTP20 small subunit processome component [Source:HGNC Symbol;Acc:HGNC:17897]	Yes	1000.53	1404.55	1284.67	2239.6	2118.44	2277.69
UTP23	UTP23 small subunit processome component [Source:HGNC Symbol;Acc:HGNC:28224]	Yes	255.109	276.986	296.463	396.517	400.695	367.632
UTP4	UTP4 small subunit processome component [Source:HGNC Symbol;Acc:HGNC:1983]	Yes	441.774	476.29	448.495	712.775	646.444	598.417
UTP6	UTP6 small subunit processome component [Source:HGNC Symbol;Acc:HGNC:18279]	Yes	923.371	836.45	860.068	1329.05	1360.36	1460.09
WDR3	WD repeat domain 3 [Source:HGNC Symbol;Acc:HGNC:12755]	Yes	1101.32	1049.09	1117.44	1963.48	1853.53	2050.39
WDR36	WD repeat domain 36 [Source:HGNC Symbol;Acc:HGNC:30696]	Yes	1285.5	1411.61	1409.56	2034.18	1971.82	2153.6
WDR43	WD repeat domain 43 [Source:HGNC Symbol;Acc:HGNC:28945]	Yes	2344.52	2349.28	2508.53	5301.86	5237.36	4536.83
WDR6	WD repeat domain 6 [Source:HGNC Symbol;Acc:HGNC:12758]	No	1426.12	1632.88	1388.92	1072.03	1014.65	1253.66
WDR75	WD repeat domain 75 [Source:HGNC Symbol;Acc:HGNC:25725]	Yes	1115.01	1175.42	1107.66	2053.29	2065.95	1820.76
WT1	WT1 transcription factor [Source:HGNC Symbol;Acc:HGNC:12796]	Yes	275.02	273.847	287.775	412.76	489.831	417.5
XPO1	exportin 1 [Source:HGNC Symbol;Acc:HGNC:12825]	Yes	4788.59	4982.61	5186.47	8654.58	8024.74	9375.2
XPO5	exportin 5 [Source:HGNC Symbol;Acc:HGNC:17675]	Yes	2062.03	2144.48	2169.72	3001.11	2712.4	2794.93
XPOT	exportin for tRNA [Source:HGNC Symbol;Acc:HGNC:12826]	Yes	2416.69	2506.21	2612.78	4074.09	4762.53	3892.03
XRCC5	X-ray repair cross complementing 5 [Source:HGNC Symbol;Acc:HGNC:12833]	Yes	9122.95	8668.95	9368.44	12895.9	11516.9	13402.9
YARS1	tyrosyl-tRNA synthetase 1 [Source:HGNC Symbol;Acc:HGNC:12840]	Yes	2503.8	2604.29	2546.54	3786.5	4660.06	3177.64
YRDC	yrdC N6-threonylcarbamoyltransferase domain containing [Source:HGNC Symbol;Acc:HGNC:28905]	Yes	389.508	327.204	351.846	773.925	916.351	569.424
YTHDF2	YTH N6-methyladenosine RNA binding protein 2 [Source:HGNC Symbol;Acc:HGNC:31675]	Yes	1780.79	1753.72	1963.39	2609.37	2689.91	2486.45
YWHAG	tyrosine 3-monooxygenase/tryptophan 5-monooxygenase activation protein gamma [Source:HGNC Symbol;Acc:HGNC:12852]	Yes	3065.04	3007.61	3096.03	4263.27	4082.76	4227.19
ZBED4	zinc finger BED-type containing 4 [Source:HGNC Symbol;Acc:HGNC:20721]	Yes	602.306	629.299	633.106	956.418	940.509	783.972
ZC3H12C	zinc finger CCCH-type containing 12C [Source:HGNC Symbol;Acc:HGNC:29362]	Yes	58.4884	99.6521	104.251	191.093	211.594	121.771
ZC3H15	zinc finger CCCH-type containing 15 [Source:HGNC Symbol;Acc:HGNC:29528]	Yes	2420.43	2340.65	2631.24	4318.69	4017.78	4065.99
ZC3H6	zinc finger CCCH-type containing 6 [Source:HGNC Symbol;Acc:HGNC:24762]	No	223.998	238.537	209.587	129.943	181.604	103.215
ZC3H7B	zinc finger CCCH-type containing 7B [Source:HGNC Symbol;Acc:HGNC:30869]	No	2059.54	2029.92	1929.72	1722.7	1512.81	1431.1
ZC3H8	zinc finger CCCH-type containing 8 [Source:HGNC Symbol;Acc:HGNC:30941]	Yes	307.375	318.573	285.603	421.359	507.325	340.958
ZCCHC24	zinc finger CCHC-type containing 24 [Source:HGNC Symbol;Acc:HGNC:26911]	No	60.9773	62.773	64.0707	25.7975	24.9914	26.6736
ZCCHC8	zinc finger CCHC-type containing 8 [Source:HGNC Symbol;Acc:HGNC:25265]	Yes	512.707	519.447	495.191	828.386	1102.12	633.208
ZFP36	ZFP36 ring finger protein [Source:HGNC Symbol;Acc:HGNC:12862]	Yes	148.088	151.44	235.65	272.307	398.196	241.222
ZFP36L1	ZFP36 ring finger protein like 1 [Source:HGNC Symbol;Acc:HGNC:1107]	Yes	521.418	559.464	659.168	952.596	1133.78	746.861
ZMAT3	zinc finger matrin-type 3 [Source:HGNC Symbol;Acc:HGNC:29983]	No	1357.68	1406.12	1436.7	644.937	484.833	985.764
ZNF207	zinc finger protein 207 [Source:HGNC Symbol;Acc:HGNC:12998]	Yes	1952.52	2273.17	2306.55	2618.92	2522.46	3040.79
ZNF385A	zinc finger protein 385A [Source:HGNC Symbol;Acc:HGNC:17521]	No	22.3998	22.7552	22.8048	8.59916	3.33219	3.47917
ZNF598	zinc finger protein 598, E3 ubiquitin ligase [Source:HGNC Symbol;Acc:HGNC:28079]	Yes	370.842	427.641	439.808	729.973	839.711	542.75
ZNF74	zinc finger protein 74 [Source:HGNC Symbol;Acc:HGNC:13144]	Yes	179.199	193.812	144.431	254.153	253.246	214.549
ZNFX1	zinc finger NFX1-type containing 1 [Source:HGNC Symbol;Acc:HGNC:29271]	Yes	321.064	425.287	406.143	540.792	496.496	619.292
ZRANB2	zinc finger RANBP2-type containing 2 [Source:HGNC Symbol;Acc:HGNC:13058]	Yes	978.126	1534.8	1177.16	1964.43	1952.66	2673.16
