# Supplementary material for: Gene Expression Reprogramming by Citrate Supplementation Reduces HepG2 Cell Migration and Invasion
Source: Int J Mol Sci. 2024 Jun 13;25(12):6509. doi: 10.3390/ijms25126509 (PMC11203947; doi:10.3390/ijms25126509)
Supplement: Supplementary file 1 [file ijms-25-06509-s001.zip › Table S6_GOMF_MONOOXYGENASE_ACTIVITY_normalized_Count.xlsx]

## Sheet: GOMF_MONOOXYGENASE_ACTIVITY_nor
SYMBOL	Description	CORE ENRICHMENT	CITRATE_1	CITRATE_2	CITRATE_3	CTRL_1	CTRL_2	CTRL_3
AKR1C1	aldo-keto reductase family 1 member C1 [Source:HGNC Symbol;Acc:HGNC:384]	Yes	28067	25798.1	29239.1	6843.98	5096.58	11625.1
AKR1C2	aldo-keto reductase family 1 member C2 [Source:HGNC Symbol;Acc:HGNC:385]	Yes	7017.37	6624.12	8875.42	3048.88	2415.83	5120.17
AKR1C3	aldo-keto reductase family 1 member C3 [Source:HGNC Symbol;Acc:HGNC:386]	Yes	16276	12956.3	15478	7955.18	6436.12	10537.2
AKR1D1	aldo-keto reductase family 1 member D1 [Source:HGNC Symbol;Acc:HGNC:388]	No	1656.34	1562.26	1446.48	1997.87	2059.29	1698.99
CYP1A1	cytochrome P450 family 1 subfamily A member 1 [Source:HGNC Symbol;Acc:HGNC:2595]	Yes	618.484	636.361	1327.02	274.218	267.408	420.979
CYP27A1	cytochrome P450 family 27 subfamily A member 1 [Source:HGNC Symbol;Acc:HGNC:2605]	Yes	3779.35	3179.45	3885.51	2238.65	2266.72	2465.57
CYP2W1	cytochrome P450 family 2 subfamily W member 1 [Source:HGNC Symbol;Acc:HGNC:20243]	Yes	43.5552	40.8025	36.9221	19.1093	26.6575	15.0764
CYP39A1	cytochrome P450 family 39 subfamily A member 1 [Source:HGNC Symbol;Acc:HGNC:17449]	No	241.42	230.691	162.892	464.355	524.819	347.917
CYP3A43	cytochrome P450 family 3 subfamily A member 43 [Source:HGNC Symbol;Acc:HGNC:17450]	Yes	11.1999	32.1712	20.6329	2.86639	1.66609	6.95833
CYP3A5	cytochrome P450 family 3 subfamily A member 5 [Source:HGNC Symbol;Acc:HGNC:2638]	Yes	135.643	176.549	89.0474	26.753	22.4923	19.7153
CYP3A7	cytochrome P450 family 3 subfamily A member 7 [Source:HGNC Symbol;Acc:HGNC:2640]	Yes	55.9996	40.0178	30.4064	0.955463	6.66437	9.27778
CYP4F11	cytochrome P450 family 4 subfamily F member 11 [Source:HGNC Symbol;Acc:HGNC:13265]	Yes	115.732	130.254	110.766	66.8824	86.6368	76.5417
CYP4F3	cytochrome P450 family 4 subfamily F member 3 [Source:HGNC Symbol;Acc:HGNC:2646]	Yes	222.754	291.11	280.174	135.676	124.124	124.09
CYP4V2	cytochrome P450 family 4 subfamily V member 2 [Source:HGNC Symbol;Acc:HGNC:23198]	Yes	108.266	179.688	99.9069	79.3034	84.9707	69.5833
CYP7A1	cytochrome P450 family 7 subfamily A member 1 [Source:HGNC Symbol;Acc:HGNC:2651]	Yes	39.8219	36.0945	41.2659	21.9756	10.8296	26.6736
DOHH	deoxyhypusine hydroxylase [Source:HGNC Symbol;Acc:HGNC:28662]	No	199.11	211.859	213.931	325.813	358.21	266.736
FAXDC2	fatty acid hydroxylase domain containing 2 [Source:HGNC Symbol;Acc:HGNC:1334]	Yes	961.948	873.329	912.193	358.299	402.361	433.736
SQLE	squalene epoxidase [Source:HGNC Symbol;Acc:HGNC:11279]	No	4143.97	3747.55	4601.15	5616.21	4656.73	6700.88
